# Supplementary material for: Joint analysis of expression levels and histological images identifies genes associated with tissue morphology
Source: Nat Commun. 2021 Mar 11;12:1609. doi: 10.1038/s41467-021-21727-x (PMC7952575; doi:10.1038/s41467-021-21727-x)
Supplement: Supplementary file 4 — Supplementary Data 1 [file 41467_2021_21727_MOESM4_ESM.txt]

CCA_var	type	name	coefficient
1	gene	ABCA6	-0.09471228987129675
1	gene	ABCA8	-0.08250781610230216
1	gene	ABCA9	-0.04425511620738685
1	gene	ADAM33	-0.27877723733694276
1	gene	AKAP12	-0.03897014083006029
1	gene	ANGPTL1	-0.06867828381903233
1	gene	ANK2	-0.07548340049414023
1	gene	AOC3	-0.14633526515154904
1	gene	ARHGEF15	-0.08326516899050548
1	gene	AVPR2	-0.09041996484249455
1	gene	BMX	-0.0070311101860247895
1	gene	CAV1	-0.06370794237809652
1	gene	CCDC80	-0.04052871467924412
1	gene	CCL14	-0.14720329522804318
1	gene	CD34	-0.010283399966796695
1	gene	CLDN5	-0.09439388209276145
1	gene	CLEC14A	-0.08021035756179985
1	gene	CNRIP1	-0.12725251462766143
1	gene	COL14A1	-0.18262384624050026
1	gene	CORO2B	-0.09975609067148777
1	gene	CXorf36	-0.08419146134706874
1	gene	DPT	-0.014402404369988141
1	gene	EBF1	-0.04373711572009918
1	gene	ECSCR	-0.0725063628292172
1	gene	EHD2	-0.03502259251581137
1	gene	EMCN	-0.06519551932301758
1	gene	ERG	-0.09023411563004045
1	gene	F10	-0.13523660160104134
1	gene	FHL1	-0.0460693105785206
1	gene	FREM1	-0.00257403982533298
1	gene	FXYD1	-0.17286168999658783
1	gene	GNG11	-0.21151928503990458
1	gene	GPIHBP1	-0.193139888988628
1	gene	GPR124	-0.11478729883832486
1	gene	GPR146	-0.026593427870749847
1	gene	HIC1	-7.77056275908569e-4
1	gene	HSPA12B	-0.12786834153237692
1	gene	HSPB6	-0.11741494725620862
1	gene	IGF1	-0.12086878545645607
1	gene	INMT	-0.11818525038421396
1	gene	ITIH5	-0.0333589534770718
1	gene	JAM2	-0.147853424091622
1	gene	LAMA2	-0.08786641256415038
1	gene	LDB2	-0.09432454081335645
1	gene	LHFP	-0.17094175268174222
1	gene	LIMS2	-0.05377680753420279
1	gene	LMOD1	-0.1326609295671222
1	gene	LOC399959	-0.027662183995595863
1	gene	LRRC32	-0.004726788129592129
1	gene	LRRC70	-0.09076285615950261
1	gene	LRRN4CL	-0.24862079101306625
1	gene	MFAP4	-0.27026476746551675
1	gene	MMRN1	-0.014322459331003392
1	gene	MMRN2	-0.13402327700370176
1	gene	MRGPRF	-0.15855242464433764
1	gene	MYH11	-0.0163985412916074
1	gene	NDN	-0.21114615805493403
1	gene	OGN	-0.0771754095657369
1	gene	PDE1A	-0.010594914864028268
1	gene	PDE2A	-0.07003093786084255
1	gene	PGM5	-0.012574115136223819
1	gene	PLAC9	-0.2086557031657299
1	gene	PODN	-0.19063008529236236
1	gene	RHOJ	-0.043082390427215726
1	gene	SDPR	-0.09526933897282686
1	gene	SLC1A7	-0.040739686936614006
1	gene	SOX17	-0.05367651774946914
1	gene	SPARCL1	-0.13981714384034238
1	gene	SVEP1	-0.18205554211033548
1	gene	TCEAL7	-0.053441005866355695
1	gene	THSD1	-0.08187278605646375
1	gene	TNS1	-0.022659283446443534
1	gene	TNXB	-0.12958617517486734
1	gene	USHBP1	-0.04447219777558593
1	gene	ZCCHC24	-0.1064988686337135
1	image	1	-0.7832968044565707
1	image	2	-0.2446458611796588
1	image	3	-0.3378768230427126
1	image	4	0.30659780686423427
1	image	5	-0.038937602106332056
1	image	15	-0.006540418705977117
1	image	16	-0.046599751384875356
1	image	24	-0.030467654565209893
1	image	25	-0.02209714788796153
1	image	30	0.010145517267679082
1	image	39	0.023017168423451768
1	image	42	-0.06917975972661267
1	image	45	0.05021026825879956
1	image	52	-5.080847173969225e-4
1	image	55	0.018700462608822285
1	image	56	-0.03942487800266748
1	image	57	-0.029789057041595575
1	image	58	0.00156787469801819
1	image	59	0.022728417323427643
1	image	60	0.0051878280372282
1	image	68	0.01371139091023987
1	image	71	-0.02947715854400434
1	image	76	0.01308207395999022
1	image	85	0.05793779708577487
1	image	86	-0.014291505534679547
1	image	91	-0.009771012122926876
1	image	93	0.024591668800581584
1	image	105	-0.0023856185115115123
1	image	114	0.021233270405343604
1	image	115	-0.02303687489921865
1	image	116	-0.01252680233801663
1	image	129	-0.0052671718402187845
1	image	153	0.015669747591037834
1	image	156	-0.00844062619975734
1	image	162	-0.0668486468485463
1	image	168	0.00408973048576748
1	image	175	-0.02000396943354974
1	image	191	0.007010526543931032
1	image	196	0.048730720801982014
1	image	199	-0.009009743298069944
1	image	214	-0.04491565681630259
1	image	220	-0.01412589161646776
1	image	225	-0.019167720500903648
1	image	231	0.05596807038182419
1	image	232	-0.04910787862469131
1	image	246	-0.016555497353506907
1	image	253	-0.05082042061607791
1	image	256	0.05000746263755045
1	image	260	-0.03296706396193312
1	image	265	0.04509160002694972
1	image	284	-0.035929173348203225
1	image	286	-0.07695475461753463
1	image	296	0.020556403166966934
1	image	298	0.07034356803809395
1	image	309	-0.016334393439874792
1	image	311	0.036793620528994014
1	image	315	-0.029861697172702352
1	image	355	-0.031475936754492784
1	image	363	-0.008795566682557458
1	image	369	-0.013590833375517199
1	image	377	-0.0027136293099057317
1	image	385	-0.06307015741291781
1	image	404	0.0062928112343246636
1	image	420	0.014934545932042931
1	image	423	-0.014172421682721545
1	image	431	-0.018376983897783895
1	image	440	-0.04346936588339242
1	image	456	0.0056476932316917566
1	image	458	0.02206096881368038
1	image	464	0.0032841995826873266
1	image	475	0.00917798935351021
1	image	476	-0.004710412502512495
1	image	478	-0.04325805381828064
1	image	481	0.00640240974523094
1	image	527	0.029024233699450248
1	image	530	0.010764137619710026
1	image	531	-0.04489307853958375
1	image	533	-0.05286554302887454
1	image	547	-0.03693740918340333
1	image	549	0.011252961777814029
1	image	564	-0.029497866027711924
1	image	566	-0.019481942380448307
1	image	567	0.034449374241913903
1	image	570	0.007272473017675452
1	image	571	0.010972745259450791
1	image	572	-0.015246854478221307
1	image	586	0.013007787043254058
1	image	601	-0.013098021348957297
1	image	605	-0.025159807790748192
1	image	610	-0.009951146300578672
1	image	615	-0.06220198363559153
1	image	622	-0.014829457046920473
1	image	633	0.017321646233452653
1	image	634	0.003650484515704596
1	image	641	0.016599601223193903
1	image	653	0.02307117222243729
1	image	654	-0.06699418475891891
1	image	667	-0.0119859614024808
1	image	678	-0.00624924466871061
1	image	679	3.5024393765314634e-4
1	image	687	-0.025056384509916443
1	image	692	0.020332412725480354
1	image	714	-0.03976273122973954
1	image	724	-0.018481392917904387
1	image	732	0.02514620364372983
1	image	735	0.025245204652274717
1	image	737	0.006321020091506719
1	image	738	-0.058912605232796185
1	image	744	0.012135147517929355
1	image	765	0.02968794148557733
1	image	767	0.03934154572170599
1	image	782	-0.0031587883493130807
1	image	796	-0.006421414623289706
1	image	803	0.008895088467286401
1	image	807	0.02300520208202477
1	image	813	0.0103238660461551
1	image	822	-0.0020225898465177014
1	image	827	0.06482073345149914
1	image	832	0.02406686333560525
1	image	840	0.004320288819590421
1	image	897	-0.0014010830947709567
1	image	910	-0.014073861153728887
1	image	912	0.005932779767049394
1	image	916	-0.026971671955743612
1	image	922	0.012172884207869505
1	image	928	-0.01582222738239809
1	image	929	-0.024714756930951022
1	image	938	-0.05196396854103578
1	image	945	0.024949310607045
1	image	964	0.031291483278551795
1	image	965	0.042941415911627555
1	image	970	0.00996897776517422
1	image	971	0.013759313867006592
1	image	973	-0.005936169820324239
1	image	977	-0.006497393421201059
1	image	1005	0.0054458243352070446
2	gene	ASF1B	-0.04056488597674576
2	gene	ASPM	-0.02807371859578866
2	gene	AURKA	-0.1634578445200146
2	gene	AURKB	-0.0825461543771895
2	gene	BIRC5	-0.1744848551779804
2	gene	BUB1B	-0.1774507104623372
2	gene	BUB1	-0.10767938517018318
2	gene	C15orf23	-0.027773305273980895
2	gene	C1orf135	-0.0011148901508432445
2	gene	CCNA2	-0.1431315156672057
2	gene	CCNB1	-0.07630876166060892
2	gene	CCNB2	-0.2563206187554995
2	gene	CDC20	-0.11040633003469771
2	gene	CDC25A	-0.09867770171712999
2	gene	CDC25C	-0.049110861214116765
2	gene	CDC45	-0.17108011271286708
2	gene	CDCA3	-0.08078826078228679
2	gene	CDCA5	-0.10729849939793845
2	gene	CDCA8	-0.2062325194108746
2	gene	CDK1	-0.12041242343780595
2	gene	CENPA	-0.09769834658048084
2	gene	CENPN	-0.01182144885875934
2	gene	CEP55	-0.1709983064173762
2	gene	CKAP2L	-6.812827695326359e-4
2	gene	CKS2	-0.0030571262396402103
2	gene	DEPDC1B	-0.04440348963299134
2	gene	DEPDC1	-0.10122693977546973
2	gene	DLGAP5	-0.05007806111737601
2	gene	EXO1	-0.009143182123381369
2	gene	FAM54A	-0.03375418101846139
2	gene	FAM64A	-0.067348594476028
2	gene	FAM72B	-0.03100219824538625
2	gene	FAM83D	-0.003966156649963774
2	gene	FANCA	-0.016149995587962186
2	gene	FOXM1	-0.19939910969105776
2	gene	GTSE1	-0.12511368785815993
2	gene	HJURP	-0.17041428266696917
2	gene	HMMR	-0.04956532441253584
2	gene	KIF11	-0.06509717896626337
2	gene	KIF15	-0.03755187160062262
2	gene	KIF18B	-0.09937388284502391
2	gene	KIF20A	-0.1340575356200828
2	gene	KIF23	-0.06859067806326584
2	gene	KIF2C	-0.23938020548285435
2	gene	KIF4A	-0.19205247016410093
2	gene	KIFC1	-0.14702698400370673
2	gene	KPNA2	-0.011526575872492673
2	gene	LMNB1	-0.009836627263118137
2	gene	MAD2L1	-0.060393526889845714
2	gene	MCM10	-0.11451034886008886
2	gene	MELK	-0.1346908071827487
2	gene	MKI67	-0.0399920444524128
2	gene	MYBL2	-0.014516566984640714
2	gene	NCAPG	-0.22002899267627848
2	gene	NCAPH	-0.11325097052877876
2	gene	NDC80	-0.14813816252570228
2	gene	NEIL3	-0.04624389560568735
2	gene	NUF2	-0.11450349569130322
2	gene	NUSAP1	-0.1510001145164607
2	gene	ORC1L	-0.048861195784506595
2	gene	ORC6L	-0.08931533555759902
2	gene	PLK1	-0.1889580978527189
2	gene	PRC1	-0.09756941454447114
2	gene	PTTG1	-0.04123754149620302
2	gene	RAD51	-0.07448354358913915
2	gene	RAD54L	-0.04172170340650367
2	gene	RRM2	-0.08607477305359892
2	gene	SHCBP1	-0.007506892029203957
2	gene	SKA1	-0.20394260284545476
2	gene	SKA3	-7.921807311156814e-5
2	gene	SPAG5	-0.014292908046741161
2	gene	TPX2	-0.2159712978484156
2	gene	TRIP13	-0.014273426803371273
2	gene	TROAP	-0.090266555690508607
2	gene	TTK	-0.06984754264782711
2	gene	UBE2C	-0.16693197273552116
2	gene	UBE2T	-0.08784446330654437
2	image	1	0.6013836102843182
2	image	2	0.17925682390727235
2	image	3	0.5841943559855711
2	image	4	-0.3443855830819168
2	image	10	-0.013476912620306104
2	image	39	-0.013839935347565866
2	image	45	-0.011114799228194002
2	image	49	-0.031171773246242655
2	image	57	0.06791988284174248
2	image	87	-0.002897901227997664
2	image	97	-0.02066126491723741
2	image	108	0.0353930171627773
2	image	141	0.01117419091760578
2	image	211	0.02949939846974868
2	image	216	0.050628085533269
2	image	225	0.045839903881050435
2	image	226	0.02220775966612816
2	image	232	0.03776027155556284
2	image	236	0.010462985083030956
2	image	243	-0.03132560717291862
2	image	256	-0.08994372546672742
2	image	257	-0.013169167054387844
2	image	265	-0.028669857527752713
2	image	271	-0.005672889744393563
2	image	277	0.011479798565389682
2	image	290	-0.014075997991743793
2	image	295	0.041467987766802265
2	image	296	-0.012550800460651915
2	image	304	-0.0374417695744114
2	image	305	0.005222888495784575
2	image	319	-0.011966353947474277
2	image	340	-0.017764465435431167
2	image	341	0.08773206567282252
2	image	344	0.0716240262647366
2	image	353	0.09390362301460548
2	image	357	0.016703951841794712
2	image	377	0.03198858807795534
2	image	379	0.03375029541253209
2	image	385	0.007947335378574975
2	image	388	-0.01684795076224069
2	image	393	-0.01040016528144067
2	image	401	0.021500003270696073
2	image	420	-0.001277338948612857
2	image	423	0.04309253406023802
2	image	431	0.04418785526091641
2	image	432	-0.08013664329944842
2	image	435	0.043260434977927933
2	image	438	-0.033097188681703416
2	image	445	0.0018864245564340612
2	image	449	0.017124701235146953
2	image	451	0.0069721277240773856
2	image	465	0.02803009720791796
2	image	478	0.026345444317757823
2	image	480	0.02175941176449633
2	image	482	-0.028112168327441164
2	image	486	-0.01718339128911793
2	image	493	-0.00933737658166604
2	image	504	-0.06983075506204255
2	image	505	-0.05053051090275419
2	image	516	-0.07804257442381973
2	image	527	-0.014094088417384501
2	image	530	-0.025201386054878643
2	image	553	-0.020501717859163476
2	image	555	-0.012635636449428533
2	image	571	-0.010456013242311444
2	image	605	0.04190385407630516
2	image	632	0.054776094458033234
2	image	637	-0.009623090396715672
2	image	638	-0.048212917024173296
2	image	640	0.0017945901780591904
2	image	658	-0.008944331430102408
2	image	668	0.0363409004614405
2	image	672	-4.344109824696345e-4
2	image	673	0.01527338061540181
2	image	674	-0.009917209185574953
2	image	679	-0.003599059113127135
2	image	691	-0.07071219966189639
2	image	692	-0.09517470119458582
2	image	707	0.029901366077231227
2	image	714	0.06677053288426513
2	image	737	-0.02665732510800939
2	image	743	-0.015550916564993316
2	image	754	-2.6015952151093176e-4
2	image	762	-0.021405525408935398
2	image	764	-0.002914467367694955
2	image	770	-0.028438261696872965
2	image	804	0.03492257792485631
2	image	814	0.0013210360940423005
2	image	816	0.032692327579328224
2	image	818	-0.047192286767606624
2	image	821	-0.06378497171397639
2	image	827	-0.04090215827984697
2	image	841	0.054621934096539745
2	image	859	0.005809474484736584
2	image	864	0.0036379808886632292
2	image	875	-0.049429498298918954
2	image	897	0.027880328695389672
2	image	905	0.04640636082301099
2	image	916	0.018688552040546206
2	image	923	0.019511517473295856
2	image	942	0.003027906297026171
2	image	943	-0.00795171289502645
2	image	956	0.0535491055765565
2	image	965	-0.012926203235437516
2	image	973	0.017464693490852817
2	image	987	0.048549493124810966
2	image	988	0.05186354722310355
2	image	991	-0.026410288388096316
2	image	1010	0.02859303398221545
2	image	1022	-0.004744129918414024
3	gene	AEBP1	-0.10073435750646444
3	gene	ANGPTL2	-0.048745127942967086
3	gene	C10orf72	-0.12384684275815444
3	gene	CCDC8	-0.06321738021961239
3	gene	CILP	-0.03387308021092747
3	gene	COL16A1	-0.06695869272259833
3	gene	COL1A2	-0.05385663842275977
3	gene	COL3A1	-0.03512529651001767
3	gene	COL6A1	-0.029279932292800567
3	gene	COL6A2	-0.05048613651877757
3	gene	COL6A3	-0.10523892490470008
3	gene	COL8A2	-0.13148651562805194
3	gene	COPZ2	-0.08212288321959486
3	gene	CPZ	-0.18740670665745265
3	gene	CRISPLD2	-0.13467623653139396
3	gene	CSDC2	-0.135282959901773
3	gene	CTSK	-0.16801212486082098
3	gene	CXCL12	-0.08982770910623458
3	gene	CYS1	-0.11835667377238705
3	gene	DACT3	-0.11697187597395341
3	gene	DCN	-0.29062214682016957
3	gene	DKK3	-0.010057359778408959
3	gene	ECM2	-0.07971000705848659
3	gene	EFEMP2	-0.027642951996992463
3	gene	EMILIN1	-0.019345626034760727
3	gene	FAP	-0.0012319546407757746
3	gene	FBLN2	-0.06517615971072654
3	gene	FBN1	-0.08965651944013515
3	gene	FIBIN	-0.026009888466603064
3	gene	FLRT2	-0.008525389800375068
3	gene	FSTL1	-0.0313061012510978
3	gene	GAS7	-0.23444691692079223
3	gene	GLI2	-0.10940382686259349
3	gene	GLT8D2	-0.21868399064709812
3	gene	GXYLT2	-0.043135574053311525
3	gene	HIC1	-0.10316906291889259
3	gene	HMCN1	-0.021201266929628735
3	gene	HSPG2	-0.025442801826008485
3	gene	HTRA1	-0.23232126368711803
3	gene	ISLR	-0.1312877485609603
3	gene	ITGBL1	-0.1038035944509748
3	gene	JAM3	-0.09445034165092783
3	gene	LOXL1	-0.021849902217490166
3	gene	LRP1	-0.18382732636021007
3	gene	LRRC17	-0.0737721425236447
3	gene	LRRC32	-0.20640249840625177
3	gene	LTBP2	-0.16116769574543396
3	gene	LUM	-0.09106717996027915
3	gene	MFRP	-0.07936252023785613
3	gene	MMP2	-0.29533232391424546
3	gene	MRC2	-0.048386044495668294
3	gene	MSRB3	-0.18101524598272878
3	gene	MXRA8	-0.1117962946763994
3	gene	NAP1L3	-0.0842006251261313
3	gene	OLFML1	-0.19692398561323515
3	gene	OMD	-0.02957201437967623
3	gene	PCOLCE	-0.07292139340697489
3	gene	PDGFRB	-0.11601188126140748
3	gene	PDGFRL	-0.06947749925420137
3	gene	PHLDB1	-0.034505454065950396
3	gene	PODNL1	-0.07001375130941506
3	gene	PTH1R	-0.03824021301624191
3	gene	PTRF	-0.13402166042196703
3	gene	SCARF2	-0.03966156418309167
3	gene	SERPINF1	-0.11939664752287615
3	gene	SFRP2	-0.15866031537018502
3	gene	SGCD	-0.05474975280807947
3	gene	SORCS2	-0.12157354454445805
3	gene	SPARC	-0.07653491304552201
3	gene	SPON1	-0.07301917310546285
3	gene	TAGLN	-0.015284020032079333
3	gene	TGFB1I1	-0.027437998447382386
3	gene	TIMP2	-0.025491853159704807
3	gene	TMEM119	-0.1676768349425306
3	gene	TMEM204	-0.07457144851840297
3	gene	TNN	-0.010859148036578673
3	gene	ZEB1	-0.002755040230926311
3	image	1	-0.8219589215810781
3	image	2	-0.38532621701332886
3	image	3	-0.06441982577318707
3	image	4	0.12749962482177832
3	image	5	-0.044236291753552044
3	image	6	-0.0880835056141488
3	image	7	0.06848878711071388
3	image	9	-0.1178965504106581
3	image	16	-0.07916265903478258
3	image	24	-0.01627637181619139
3	image	30	0.0378212216211567
3	image	38	-0.01060146795778668
3	image	39	0.004766046380556896
3	image	42	-0.012058624097215465
3	image	43	0.013265415707093851
3	image	45	0.06467216214279442
3	image	50	0.041922985161723034
3	image	53	-0.0129378346764057
3	image	56	-0.06359843670459583
3	image	57	-0.005407602661155897
3	image	59	0.020947182990095296
3	image	60	0.016039613593148636
3	image	64	0.003701655788248977
3	image	66	0.012866739683933573
3	image	70	-0.016959610091292286
3	image	84	-0.04576078830101223
3	image	85	0.023353204157121856
3	image	86	-0.014719857722694686
3	image	92	-0.044774280296109345
3	image	93	0.05912345487619029
3	image	98	0.024888629208391785
3	image	105	-0.013537210134479592
3	image	109	-0.0015914754426571112
3	image	113	-0.0389038207197535
3	image	114	0.08577378575879492
3	image	115	-0.019563580689329518
3	image	117	0.012691604400387612
3	image	118	0.02672740981574798
3	image	146	-0.0046111791038387345
3	image	153	0.02261038655015874
3	image	162	-0.015717109075475372
3	image	164	-0.01739556776606383
3	image	168	0.05759681866071229
3	image	180	-0.001984381049215384
3	image	188	-0.01099235382001323
3	image	210	0.027257983997531522
3	image	220	-0.0237206015399903
3	image	231	0.0564753673658432
3	image	232	-0.038407738808265986
3	image	236	-0.029145491836891788
3	image	253	-0.017125547353137677
3	image	256	0.00227889277991971
3	image	272	0.004415688303974102
3	image	275	-0.022432869618568073
3	image	284	-0.03330289278791867
3	image	289	0.03811996291853695
3	image	290	0.012349394605649792
3	image	307	0.013107610051586348
3	image	314	-0.0021968967422958934
3	image	316	0.03965775671537151
3	image	344	-0.009270409487616397
3	image	346	-0.005309921425972261
3	image	385	-0.037803260265740955
3	image	386	-0.0033955693920566838
3	image	391	-0.07105131715053534
3	image	405	-0.02873478104965119
3	image	409	-0.01195181496942207
3	image	412	-0.04461459277303096
3	image	417	-0.00523343059573843
3	image	423	-0.06640736781611645
3	image	431	-0.01233970079118074
3	image	445	-0.03462404251354968
3	image	475	0.03387991951643728
3	image	476	-0.010142157674967846
3	image	478	-0.02949873706950771
3	image	507	-0.0655840573411184
3	image	510	0.0463229854154369
3	image	517	-0.004731663976989817
3	image	531	-0.011657229904460326
3	image	547	-0.022340613256630393
3	image	552	0.009171202801232979
3	image	553	0.010203176206768748
3	image	571	0.06391088694322253
3	image	575	0.03767343422818183
3	image	580	-0.0011876056769795354
3	image	610	-0.08595038253737092
3	image	615	-0.04166170665721286
3	image	617	-0.003751672724406094
3	image	625	-0.003914978212079699
3	image	633	0.026446306104515458
3	image	653	0.0017910544062122136
3	image	654	-0.042136589682695326
3	image	655	-0.03560307666888751
3	image	678	-0.008527247176344125
3	image	679	0.002732004424128725
3	image	686	0.0022477405714829324
3	image	687	-0.0017188777925719108
3	image	688	0.052426599301409985
3	image	695	-0.008471924961181706
3	image	714	-0.0054333909709682006
3	image	722	0.054391982190431995
3	image	730	-0.01605045304454488
3	image	735	0.05128534809321064
3	image	737	0.025117824240001693
3	image	756	0.039441486499115934
3	image	765	0.01992517967980171
3	image	782	-0.018559471740359344
3	image	791	0.018805900832482386
3	image	792	0.01606673338041728
3	image	800	5.878236773605056e-4
3	image	818	0.012351120065764087
3	image	822	-7.43860103103514e-4
3	image	832	0.011929718212511861
3	image	840	0.0411918348778869
3	image	859	0.014466942322408858
3	image	878	0.01563248048148006
3	image	891	-0.015563351784599668
3	image	898	-0.012640495313242314
3	image	910	-0.023337866192437252
3	image	912	0.02620218010250016
3	image	928	-0.03895514660940042
3	image	938	-0.046573732719763145
3	image	945	0.00855857749476621
3	image	946	0.006882060163400752
3	image	958	0.014684655122991455
3	image	964	0.010890194978499464
3	image	965	0.07143323277816209
3	image	970	0.019643305653410693
3	image	990	-0.0111977233141697
3	image	1003	0.00648922512068243
3	image	1007	0.03565060574864621
3	image	1008	-0.022383320949732603
3	image	1012	0.01928579296314155
4	gene	ABCA10	0.14218222851874365
4	gene	ACVRL1	0.03234521730728663
4	gene	ADAM33	-0.13414249215749893
4	gene	ADCY4	0.21331743961179123
4	gene	ADH1B	0.05961079898796463
4	gene	ALDH1A2	0.08331684417751935
4	gene	AQP1	0.1952923141787342
4	gene	AQP7	0.04675031175874457
4	gene	ARHGAP20	0.04044470778511992
4	gene	ATOH8	0.02651026283757537
4	gene	BHMT2	0.06890263902224117
4	gene	BMX	0.14098946610515004
4	gene	BTNL9	0.02324010442675094
4	gene	C18orf34	0.24346497012343746
4	gene	C20orf160	0.06260518285334088
4	gene	C7	0.11541080279732212
4	gene	CASQ2	0.06394882262045191
4	gene	CD300LG	0.11718995518952982
4	gene	CD34	0.052089245693917395
4	gene	CDH5	0.03525994389935608
4	gene	CHRDL1	0.02042845197948345
4	gene	CIDEC	0.02805129588855191
4	gene	CLDN11	0.11559115544813511
4	gene	CLEC1A	0.04454697351843249
4	gene	CLEC3B	0.044438171993037553
4	gene	DARC	0.2217762082116279
4	gene	EBF3	0.1279756022707826
4	gene	ELTD1	0.04468290685652464
4	gene	FAT4	0.032842316527679445
4	gene	FHL5	0.002038313951179037
4	gene	FIGF	0.004747560446996329
4	gene	FREM1	0.1600267417309255
4	gene	GDF10	0.0070561971727046095
4	gene	GEM	0.04842807839967095
4	gene	GIPC2	0.010426958757507892
4	gene	GRASP	0.1691660456269201
4	gene	GRRP1	0.17338480851805826
4	gene	GSN	0.09261294510225959
4	gene	HSPB7	0.08597439644167001
4	gene	IL33	0.12129615881018932
4	gene	KANK3	0.14203109695734775
4	gene	KLF2	0.10730470682557902
4	gene	LGI4	0.10145024111076727
4	gene	LOC339524	0.07128547016932234
4	gene	LOC728264	0.09957891638765815
4	gene	MAB21L1	0.11266415271534448
4	gene	MAP1LC3C	0.046626678399301236
4	gene	MEOX1	0.0866993064706626
4	gene	MEOX2	0.21614087426109138
4	gene	MFAP4	-0.032708081489064116
4	gene	MYCT1	0.21685932908755398
4	gene	NAALADL1	0.04182279034930632
4	gene	NPR1	0.18250736468626866
4	gene	NRIP2	0.13543046283367102
4	gene	PEAR1	0.18703089547355162
4	gene	PECAM1	0.15936838941698817
4	gene	PLIN1	0.05408555990867275
4	gene	PPAP2A	0.11757193508793608
4	gene	PROS1	0.042095402933641814
4	gene	PTPRB	0.03311371062372422
4	gene	ROBO4	0.12215251731494801
4	gene	S1PR1	0.21146572523490115
4	gene	SCN4B	0.13125328354271426
4	gene	SELP	0.05829237503189923
4	gene	SEMA3G	0.021848598065624943
4	gene	SHE	0.12148614865017662
4	gene	SPRY1	0.018091985295519107
4	gene	TEK	0.090878200404145
4	gene	TIE1	0.14276973983953023
4	gene	TMEM132C	0.1755431120104822
4	gene	TSPAN7	0.1844375888078052
4	gene	VWF	0.1925768205198769
4	image	1	0.7571200152326616
4	image	2	0.16500090514495577
4	image	3	0.35530052021087816
4	image	4	-0.36634587913071004
4	image	5	0.04575535734515018
4	image	11	-6.081601115626081e-4
4	image	15	0.018178017293719612
4	image	16	0.016909899898946302
4	image	24	0.02432660488269293
4	image	25	0.05316588813169313
4	image	28	-3.8926739516067057e-4
4	image	39	-0.014207021121483044
4	image	42	0.06455600628839685
4	image	45	-0.021289534716105743
4	image	51	0.016907047893375125
4	image	52	0.05311433060635252
4	image	55	-0.01648205934905927
4	image	56	0.024619765079720475
4	image	57	0.03318769046054915
4	image	59	-0.007147977715706381
4	image	60	-0.002656789076802922
4	image	71	0.035059778097886074
4	image	85	-0.03783357944022358
4	image	86	0.0010809588291478803
4	image	93	-0.0011144680527219513
4	image	115	0.018067563853453733
4	image	116	0.014793422827176547
4	image	129	0.02302434494432158
4	image	135	0.02847412008293003
4	image	153	-0.006468916021245869
4	image	156	0.004474983951368325
4	image	162	0.0708634757734822
4	image	175	0.013137059312786385
4	image	191	-0.0015641380206999156
4	image	196	-0.05066873934575636
4	image	214	0.04192231521901387
4	image	220	0.0011920971328264213
4	image	225	0.013257826329901187
4	image	231	-0.04127103381273442
4	image	232	0.040860588537021084
4	image	246	0.04204788541902741
4	image	253	0.04883646140306902
4	image	256	-0.03788881744534842
4	image	260	0.022854308817496165
4	image	262	0.0056940241767617595
4	image	265	-0.047879094809071404
4	image	284	0.03296049920090508
4	image	286	0.080944178891326
4	image	296	-0.03851310512301653
4	image	298	-0.0772950109945138
4	image	309	0.023492918410715817
4	image	310	0.015587758278769123
4	image	311	-0.0573404333805233
4	image	315	0.02731039963938289
4	image	355	0.036242139308258946
4	image	362	-0.019278850497034407
4	image	363	0.031915142116211735
4	image	369	0.036490494787877824
4	image	377	0.0025372099121340314
4	image	385	0.0654826372741262
4	image	404	-0.011594633557358713
4	image	420	-0.018783910697772858
4	image	431	0.0071465919279221765
4	image	440	0.06383180639779323
4	image	455	0.01762914352973402
4	image	456	-0.0029700171150334543
4	image	458	-0.02246581987663665
4	image	478	0.042073373016032034
4	image	527	-0.024561658464056325
4	image	531	0.03681410494890548
4	image	533	0.06956163151798227
4	image	541	-0.0034900709497853797
4	image	547	0.04144614640698219
4	image	557	-0.019806329447874346
4	image	564	0.007717505040817054
4	image	566	0.016090197681181476
4	image	567	-0.048806636139324636
4	image	570	-0.0020077617468491353
4	image	572	0.022766881943154356
4	image	586	-5.386698908407756e-4
4	image	601	0.0014724780244854947
4	image	605	0.051516760671809304
4	image	615	0.061363707293820714
4	image	622	0.01449126993144421
4	image	633	-2.935567653658339e-4
4	image	634	-0.010370870250109977
4	image	641	-0.055977954098105825
4	image	653	-0.014434778310233173
4	image	654	0.05931898729227589
4	image	667	0.023540860420652752
4	image	687	0.02865662280847627
4	image	692	-3.1239465789150887e-4
4	image	699	-0.0027603895067553463
4	image	714	0.04064403668297333
4	image	724	0.004238090143005283
4	image	732	-0.018538599798211756
4	image	738	0.08958507875607567
4	image	740	-0.00553866527143209
4	image	744	-0.013256528715198236
4	image	765	-0.014583922315529295
4	image	767	-0.08359287992928677
4	image	803	-0.008008440904814807
4	image	807	-0.05176450538952404
4	image	813	-0.023275482973815684
4	image	826	-0.011132759393222447
4	image	827	-0.07821556599364825
4	image	832	-0.02883609478272839
4	image	868	0.017406625882426356
4	image	878	0.0031577546962719438
4	image	892	-0.00554625934830031
4	image	911	-0.011318482787963009
4	image	916	0.03346573561848658
4	image	922	-0.01809950633300686
4	image	929	0.018563100161514204
4	image	938	0.04514222132725768
4	image	945	-0.0192525045092457
4	image	964	-0.012388071797573655
4	image	965	-0.013424805608695438
4	image	971	-0.02052392932674198
4	image	977	0.028077608709357917
4	image	980	-0.013575524659944162
4	image	1005	-0.009276489901692117
4	image	1020	0.0019676966934086956
5	gene	ABI3BP	-0.02250062664616189
5	gene	ANTXR2	-0.13134085186740882
5	gene	AXL	-0.01680977475422619
5	gene	BNC2	-0.043362727823731746
5	gene	C1QTNF7	-0.13545309090269061
5	gene	C1S	-0.003470539166009492
5	gene	C7orf58	-0.023390341509808992
5	gene	CFH	-0.20792892018770634
5	gene	CLEC2B	-0.02011316986520569
5	gene	CNN1	-0.08387300096495515
5	gene	CPXM1	-0.03193956198949038
5	gene	CTGF	-0.05507893957528743
5	gene	CYGB	-0.01678269238761263
5	gene	DAB2	-0.10213659946668602
5	gene	DCN	0.0833495026483714
5	gene	DPT	-0.12392070844328883
5	gene	DPYSL3	-0.02628100619536488
5	gene	ELN	-0.11402988144567522
5	gene	F13A1	-0.008386937267173926
5	gene	F2RL2	-0.019304240727403877
5	gene	FAM26E	-0.009067740310965645
5	gene	FEZ1	-0.10207836853614972
5	gene	FGF14	-0.006467667862065295
5	gene	FGF1	-0.032811480574831554
5	gene	FLNC	-0.13603212673005904
5	gene	FLRT2	-0.14801347355266098
5	gene	FOXO1	-0.16020804800579097
5	gene	GALNTL2	-0.22206634795535782
5	gene	HEG1	-0.10350260404802808
5	gene	HGF	-0.12774367750952323
5	gene	HTR2B	-0.15053365604635036
5	gene	IFFO1	-0.1067696982509452
5	gene	IGF2	-0.0230862152959661
5	gene	IGFBP7	-0.03565730681509086
5	gene	KCTD12	-0.10430694314749082
5	gene	KIAA1462	-0.15191847692455637
5	gene	LAYN	-0.16142260698044703
5	gene	MEG3	-0.08355317724026795
5	gene	MMP19	-0.03770760956587718
5	gene	MMP23B	-0.11621902294502383
5	gene	MMP2	0.29402634220643703
5	gene	MRVI1	-0.11072764019603143
5	gene	PCDH18	-0.062381421937448674
5	gene	PCSK5	-0.1508076029138985
5	gene	PDE1A	-0.08067469221456945
5	gene	PDGFRA	-0.12963450062035425
5	gene	PLSCR4	-0.0935159269802719
5	gene	PPAPDC3	-0.16164528937631542
5	gene	PRELP	-0.0657969861324389
5	gene	RASGRF2	-0.07518294716519439
5	gene	RBMS3	-0.21069748247792025
5	gene	RCBTB2	-0.011709033441161292
5	gene	RECK	-0.07373359173419779
5	gene	RFTN2	-0.05243692083502476
5	gene	RUNX1T1	-0.19827787761633622
5	gene	SCN2B	-0.03697147402210342
5	gene	SERPING1	-0.13762613950787372
5	gene	SFRP4	-0.1584293518528335
5	gene	SLIT2	-0.04052955123171424
5	gene	SLIT3	-0.18737013143639736
5	gene	SRPX	-0.1996325439722672
5	gene	SSC5D	-0.020664005218795724
5	gene	STARD8	-0.23049139548398043
5	gene	SYNPO	-0.15934980235950824
5	gene	TBX15	-0.009687111914098916
5	gene	TCF4	-0.07457512090726329
5	gene	TGFBR2	-0.19904921252501676
5	gene	THBS4	-0.03239002142218534
5	gene	TLL1	-0.017689878444577246
5	gene	TSHZ2	-0.03053356871416794
5	gene	TSHZ3	-0.07213912484560957
5	gene	TWIST2	-0.05334260427291765
5	gene	YPEL4	-0.07493271156441957
5	gene	ZEB1	-0.17358713503657347
5	gene	ZEB2	-0.010976202126445058
5	gene	ZFPM2	-0.04215719990791857
5	gene	ZNF423	-0.08768462600207784
5	image	1	-0.8525962079280869
5	image	2	-0.2910424944441717
5	image	3	-0.1279311174295587
5	image	4	0.23152757456746115
5	image	5	-0.047616417807993645
5	image	7	0.03179232348244002
5	image	9	-0.0359395416423538
5	image	16	-0.04150617785142636
5	image	24	-0.02157481306545234
5	image	28	0.0026301115559937928
5	image	30	0.03226351189057084
5	image	39	0.01790487185261525
5	image	42	-0.032656092389070794
5	image	45	0.031658910965368756
5	image	55	0.0033073572904437727
5	image	56	-0.06739257266319773
5	image	57	-0.014342490868785349
5	image	58	0.023670220642862803
5	image	59	0.045385108211119185
5	image	60	0.03060610771348571
5	image	64	0.01875157161455295
5	image	66	0.007635521113932898
5	image	70	-0.011521607424787009
5	image	71	-0.00956786219899636
5	image	76	0.0021371295270799077
5	image	84	-0.012799312802098948
5	image	85	0.054687560778094446
5	image	86	-0.012540587519243612
5	image	92	-0.02674686837218424
5	image	93	0.0475034168977976
5	image	98	0.011924726533833956
5	image	102	0.009655333178228871
5	image	105	-0.020045902051392204
5	image	114	0.07615442161485196
5	image	115	-0.04571695904443182
5	image	116	-0.01838301285028633
5	image	117	0.022714645185981687
5	image	118	0.022782616079183877
5	image	125	0.006894340779439215
5	image	126	-0.01612224966640307
5	image	139	-0.007297709909747587
5	image	153	0.021957060474358445
5	image	162	-0.04893975395928861
5	image	165	0.015311314017753574
5	image	168	0.054773637385436
5	image	175	-0.0026967538555034264
5	image	184	0.009737826391903785
5	image	191	0.003505469960783254
5	image	196	0.0024346468958302684
5	image	210	0.023622743648830727
5	image	214	-0.011797084958818767
5	image	218	-0.01325509458203721
5	image	220	-0.006112821918372628
5	image	231	0.07117350724513155
5	image	232	-0.04474859094366632
5	image	236	-0.0017274083673531448
5	image	246	-0.0029393694110545743
5	image	253	-0.03388262841365836
5	image	256	0.026265929395791032
5	image	260	-0.002013201387672847
5	image	265	0.003626911377595772
5	image	277	-0.008554161047333154
5	image	278	0.002366001206232076
5	image	284	-0.054415895547210325
5	image	286	-0.022806109685848664
5	image	309	-0.014391006507293325
5	image	385	-0.07315565489857054
5	image	389	4.384242865120322e-5
5	image	391	-0.040155944324248134
5	image	405	-0.028153490515205524
5	image	408	6.230735934484335e-5
5	image	409	-0.025859585483291286
5	image	412	-0.007321929798773952
5	image	423	-0.04331028947111195
5	image	431	-0.01736898277071613
5	image	432	0.018507518790334486
5	image	440	-0.009308124649107496
5	image	445	-0.01891075369548538
5	image	455	-0.003341757665361178
5	image	458	0.011131540361032925
5	image	475	0.037497637428448756
5	image	478	-0.046630013946992524
5	image	507	-0.037501379753143584
5	image	510	0.023286863826950218
5	image	517	-0.0020804051847706467
5	image	531	-0.04218622232330479
5	image	533	-0.019826581558329507
5	image	535	0.006271248686343518
5	image	547	-0.035712311462998164
5	image	549	0.016397466356591377
5	image	552	0.018819532311703
5	image	557	0.007442608335263866
5	image	561	-6.586962313385347e-6
5	image	564	-0.0013678582038335284
5	image	566	-0.003966404413438356
5	image	567	0.029566476164470144
5	image	571	0.040857405944472604
5	image	575	0.024661531935120294
5	image	580	-0.03274219111588048
5	image	586	0.004772573612582417
5	image	593	-0.013670466920617996
5	image	605	-0.01002046935595651
5	image	610	-0.05326487297222271
5	image	615	-0.06932792428663612
5	image	622	-0.0010210810463561384
5	image	633	0.0224620995098446
5	image	634	0.005499002239105428
5	image	653	9.05831616343393e-4
5	image	654	-0.04019687810073247
5	image	655	-0.02304204969033565
5	image	678	-0.021202152257396332
5	image	679	0.006938613953865101
5	image	686	0.024514619889812437
5	image	687	-0.011338173627495283
5	image	688	0.017816257742404043
5	image	695	-0.008262506094108786
5	image	714	-0.006656581748223325
5	image	722	0.002491578403641132
5	image	724	-0.009826885298433391
5	image	735	0.05518581249775251
5	image	738	-0.021291061942255263
5	image	744	0.01099761040993406
5	image	756	0.031358955411973324
5	image	765	0.02752061570958318
5	image	776	-0.009190347764348595
5	image	782	-0.012047703822796938
5	image	785	0.006517377806559637
5	image	791	0.026569585990276045
5	image	800	0.005399692549729184
5	image	803	0.0028480654629572284
5	image	813	0.013513660957971234
5	image	818	0.007313043151121314
5	image	827	0.027522151356109616
5	image	832	0.031520594208775655
5	image	840	0.03434081085612878
5	image	859	2.616502726878194e-4
5	image	891	-0.014159267530665716
5	image	898	-0.025381604556950717
5	image	912	0.029065902323721974
5	image	916	-0.002350532394348488
5	image	922	0.004374057800311159
5	image	928	-0.04373380253458594
5	image	929	-0.020370958028963923
5	image	938	-0.06398447782187038
5	image	945	0.005993162087885527
5	image	958	0.01591813324393487
5	image	964	0.04054498373717748
5	image	965	0.052962283554922086
5	image	970	0.026778392343360723
5	image	971	0.022374701541018196
5	image	976	0.018255073111528054
5	image	997	0.009882037827497867
5	image	1003	0.006842712395532384
5	image	1005	0.011299200639682315
5	image	1007	0.018638877081575297
5	image	1008	-0.01902571976644115
6	gene	ACTA2	0.04643502609089965
6	gene	ADAM12	0.19369009738155726
6	gene	ADAMTS16	0.10483104853279128
6	gene	ADAMTS2	0.09201853201537835
6	gene	ADAMTS6	0.01856450495538625
6	gene	ANTXR1	0.03903194409534388
6	gene	ARSI	0.006194857549231756
6	gene	ASPN	0.2336408134921945
6	gene	BGN	0.07844820662608204
6	gene	C14orf37	0.09456722694961438
6	gene	C1QTNF6	0.06881653156302218
6	gene	C1S	6.395740605493101e-4
6	gene	C20orf103	0.16498720226899657
6	gene	CD248	0.0011529927508608785
6	gene	CDH11	0.1639180913698428
6	gene	CERCAM	0.034731684242017564
6	gene	CHSY3	0.06489960201902673
6	gene	CILP2	0.08635681769975222
6	gene	CLEC11A	0.15569120124948307
6	gene	CMTM3	0.1633293434544838
6	gene	CNIH3	0.027608217682240407
6	gene	COL10A1	0.02967587900660478
6	gene	COL1A1	0.24192312055969786
6	gene	COL5A1	0.18292093222004827
6	gene	COL5A2	0.19999945311999526
6	gene	COL8A1	0.051635433251408305
6	gene	COMP	0.04378122273398005
6	gene	DACT1	0.21461798426003895
6	gene	DKK3	0.05315887164665163
6	gene	EDNRA	0.031933571584529814
6	gene	EVC	3.2247522876573256e-4
6	gene	F13A1	0.021961280368751106
6	gene	F2R	0.01859431026394395
6	gene	FAM26E	0.06006214792608964
6	gene	FAP	0.23532308271709762
6	gene	FBLN1	0.0037413708989371135
6	gene	FGF14	0.0066658223703086154
6	gene	FOXF2	0.07618625981912944
6	gene	FST	0.1118362023072008
6	gene	GAS1	0.024765451606313413
6	gene	GAS6	0.006425199655318477
6	gene	GLIS2	0.08844106520186168
6	gene	GPX8	0.020769044873913043
6	gene	GRP	0.06284335041782087
6	gene	HTRA3	0.1472101232282986
6	gene	ITGA11	0.07764140324143712
6	gene	KERA	0.036652387337190034
6	gene	KLK4	0.2181050709232179
6	gene	LAMB1	0.002855950467128409
6	gene	LOXL1	0.022048520662769404
6	gene	LOX	0.027394490706712304
6	gene	LRRC15	0.09001044732903332
6	gene	MAGEL2	0.1548473552382873
6	gene	MMP14	0.02733889741228494
6	gene	MXRA5	0.16372218484231085
6	gene	MYL9	0.04293922253780294
6	gene	NID1	0.013595302559562171
6	gene	NNMT	0.030320064386536637
6	gene	NOX4	0.07652255315752042
6	gene	NTM	0.009109620823087876
6	gene	OLFML2B	0.10004561610851477
6	gene	P4HA3	0.20834486784388992
6	gene	PALLD	0.03478486839017198
6	gene	PDLIM7	0.09695074597590413
6	gene	PDPN	0.08861600352542195
6	gene	PLXDC1	0.012197426195945979
6	gene	POSTN	0.19961193670508026
6	gene	PPAPDC1A	0.0310282048067616
6	gene	PRRX1	0.15316740129909556
6	gene	RARRES2	0.06262769042621943
6	gene	SLC24A2	0.09011431779071775
6	gene	SPOCK1	0.09437353787088418
6	gene	SPON2	0.06476140403424925
6	gene	SRPX2	0.1984070040649052
6	gene	ST6GAL2	0.1046913059612221
6	gene	SYDE1	0.0046042620403847915
6	gene	TBX5	0.022766692272081467
6	gene	TGFB3	0.0029503925025454935
6	gene	THBS2	0.186289748708916
6	gene	TMEM90B	0.13331878065022773
6	gene	TNFAIP6	0.09702012213089613
6	gene	TNN	5.996485274598689e-4
6	gene	VCAN	0.1694031211709704
6	gene	WISP1	0.11524766384391665
6	gene	ZFHX4	0.07030308269038191
6	image	1	0.7561703522462766
6	image	2	0.4221399405004964
6	image	5	0.0231953059813785
6	image	6	0.16850828266563692
6	image	7	-0.14937447508225205
6	image	9	0.20304304283981117
6	image	16	0.10003110431000997
6	image	30	-0.019463012704608464
6	image	40	0.01891068058275734
6	image	43	-0.024880971218653063
6	image	45	-0.06280687880357051
6	image	50	-0.05232511350161307
6	image	52	-0.01778868165041182
6	image	53	0.023208534118523562
6	image	56	0.04706161461539874
6	image	66	-0.03669235668098474
6	image	70	0.013465326851145952
6	image	84	0.05624824526980854
6	image	86	0.004307857772605418
6	image	92	0.052280178742339145
6	image	93	-0.05422164890819934
6	image	98	-0.016223067550651372
6	image	108	5.587206729167682e-4
6	image	109	0.019282527358522476
6	image	113	0.04416960058432261
6	image	114	-0.11049116312027842
6	image	117	-0.034988844870652236
6	image	118	-0.014623634715160098
6	image	124	0.003668187505853648
6	image	134	0.01669818861826694
6	image	146	0.002916275565996082
6	image	153	-0.02179774395101516
6	image	158	-0.031212966221955803
6	image	164	0.012670941995762226
6	image	168	-0.039247189726665715
6	image	188	0.01693933307253351
6	image	210	-0.04966278956237835
6	image	231	-0.02537612444888604
6	image	232	1.4506735372709362e-4
6	image	236	0.03801386204984119
6	image	269	-0.001789443552315269
6	image	275	0.051020385814825514
6	image	284	0.008478476414049264
6	image	287	2.874438428848123e-4
6	image	289	-0.06229820009089062
6	image	290	-0.03997103604467897
6	image	299	-0.00641063714768485
6	image	303	0.010929730700350377
6	image	307	-0.03100866863046701
6	image	316	-0.06020560033765347
6	image	336	-0.030350935963349878
6	image	344	0.030566404321383696
6	image	385	0.0058554786938237145
6	image	386	0.006762697900599548
6	image	391	0.08367155567519284
6	image	398	0.02490474013490524
6	image	405	0.012803437194868527
6	image	409	0.0030223882968334792
6	image	412	0.041551955888188524
6	image	423	0.06566224283739334
6	image	445	0.054422683708951924
6	image	470	-0.013473262027704078
6	image	475	-0.00804176750399307
6	image	476	0.0076047338641100385
6	image	498	0.001270556157600982
6	image	507	0.10522414787092953
6	image	510	-0.0613785651245518
6	image	547	0.012561029701252202
6	image	561	0.003813687850610355
6	image	571	-0.08013933138302695
6	image	575	-0.04814880367003227
6	image	610	0.0901806694123381
6	image	617	0.015060793773600938
6	image	619	-8.32410013719713e-4
6	image	633	-0.01805567721848261
6	image	654	0.017236753922240777
6	image	655	0.0031800382231453143
6	image	657	-0.02905231565038275
6	image	668	-0.03651465987260211
6	image	678	0.001666298265876754
6	image	688	-0.0614123100475704
6	image	722	-0.06186230587739836
6	image	730	0.035798368460871255
6	image	735	-0.04770126356529369
6	image	737	-0.0026049236016351287
6	image	756	-0.042736275813195446
6	image	765	-9.2933460621393e-4
6	image	782	0.01757737704360928
6	image	791	-0.00468221422650422
6	image	792	-0.004553620656200268
6	image	800	-0.008080468741801109
6	image	817	-0.006345048581105957
6	image	818	-0.0022212198519591993
6	image	832	-6.748993779955817e-4
6	image	840	-0.047418307464309625
6	image	859	-0.015842670674705118
6	image	878	-0.05533623016876035
6	image	912	-0.02798417244345876
6	image	921	-0.0044444149370905925
6	image	924	-0.00323663692264501
6	image	928	0.05923962151401617
6	image	938	0.013948179179828752
6	image	945	-0.012589037335951778
6	image	946	-0.029514568061262403
6	image	958	-0.015585259350264564
6	image	965	-0.05194409510653109
6	image	969	0.02100898610286994
6	image	970	-0.002989088441980432
6	image	990	0.008013198294717652
6	image	1003	-0.026286620728767456
6	image	1007	-0.052558978484087575
6	image	1008	0.00905383538508953
6	image	1012	-0.05560698208959693
7	gene	ACACB	0.04660390232185179
7	gene	ACSM5	0.14936146672009434
7	gene	ACVR1C	0.06964736104494383
7	gene	ADH1A	0.18916590248729412
7	gene	ADH1C	0.03012116133607727
7	gene	ADIPOQ	0.14281152242083273
7	gene	ALDH1L1	0.07773004712014418
7	gene	ANGPT4	0.05919446223287869
7	gene	AQP7P1	0.15282852934617824
7	gene	AQP7P3	0.09341376234382567
7	gene	AQPEP	0.11509871418286065
7	gene	ASPA	0.14465453850074161
7	gene	C14orf139	0.07701868289025246
7	gene	C14orf180	0.23877605440019944
7	gene	C1QTNF9	0.09135498959313351
7	gene	CA4	0.146203577453195
7	gene	CD36	0.007616144355814961
7	gene	CDO1	0.12566242720986226
7	gene	CIDEA	0.17933622591747123
7	gene	CIDEC	0.010513644120361614
7	gene	CPA1	0.18055545546343654
7	gene	CRHBP	0.13685079125019617
7	gene	DNASE1L3	0.023766876912240623
7	gene	FABP4	0.14288288096241425
7	gene	FAM162B	0.022658441998662602
7	gene	FAM180B	0.019191684002725157
7	gene	FHL5	0.012667155622474453
7	gene	FIGF	0.10228657837120574
7	gene	G0S2	0.03197554095209635
7	gene	GDF10	0.04951516127582283
7	gene	GLYAT	0.20430359654330155
7	gene	GPAM	0.039281768090754676
7	gene	GPD1	0.2114889581456972
7	gene	GPR146	0.06741164873196412
7	gene	GPX3	0.02296388321966666
7	gene	HEPACAM	0.20381820507245263
7	gene	HEPN1	0.19095974023683
7	gene	HSD17B13	0.12394255288908375
7	gene	HSPB2	0.009219009239302372
7	gene	IGFBP6	0.04308222170724065
7	gene	ITGA7	0.14483986999546614
7	gene	KCNIP2	0.22274883139035578
7	gene	KLB	0.1017573620787337
7	gene	LEP	0.19243584515548526
7	gene	LGALS12	0.0035452065852102145
7	gene	LIPE	0.14991830386303504
7	gene	LOC257358	0.0697772483713297
7	gene	LOC283392	0.14810466037123615
7	gene	LOC90586	0.03572054487549012
7	gene	LPL	0.01611952964371317
7	gene	LTBP4	0.014044820537245676
7	gene	MMP28	0.030837926520863687
7	gene	MRAP	0.18672596392282095
7	gene	MUSTN1	0.02194253569590442
7	gene	MYOM1	0.10358028966260062
7	gene	NKAPL	0.002190094138201864
7	gene	NNAT	0.12576475435410145
7	gene	PCK1	0.03525385610902807
7	gene	PDK4	0.06242497789315545
7	gene	PGM5	0.030277992163531272
7	gene	PI16	0.06059267491833952
7	gene	PLIN4	0.17949604951894182
7	gene	PPARG	0.009969738259570031
7	gene	RBP4	0.08256444110026237
7	gene	RDH5	0.17475729046716731
7	gene	SCARA5	0.08863602508098585
7	gene	SCN4A	0.004333772822177372
7	gene	SLC17A7	0.050562577266879113
7	gene	SLC19A3	0.14067025862174642
7	gene	SLC2A4	0.08656048750058463
7	gene	SLC7A10	0.004329918779508649
7	gene	SORBS1	0.04450638157134947
7	gene	TAL1	0.006937720368000997
7	gene	TENC1	0.0070263050267073525
7	gene	TIMP4	0.09008229812856765
7	gene	TMEM37	0.040372742789774325
7	gene	TNMD	0.053104296740367894
7	gene	TNNT3	0.07216092852891536
7	gene	TUSC5	0.22906671466530598
7	image	1	0.7210269223439846
7	image	3	0.4388327802838658
7	image	4	-0.26803959811598826
7	image	24	0.005109888386750365
7	image	25	0.07354651480820568
7	image	28	-0.046848325310974936
7	image	36	-0.026295478710284106
7	image	37	-0.006786100380465225
7	image	39	-0.01071748099433522
7	image	51	0.01152463889847172
7	image	52	0.017201067381308145
7	image	57	4.948525190952924e-4
7	image	60	-0.005487406245152163
7	image	71	0.024042396479514436
7	image	85	-0.026230883017979757
7	image	86	0.005533602404291812
7	image	110	-0.012330755911691334
7	image	124	-0.027672461850890548
7	image	129	0.05708926956659358
7	image	135	0.04981228087768783
7	image	140	-0.011625478248267306
7	image	162	0.088669024372252
7	image	165	-0.019864684914919134
7	image	166	-0.024033851835728096
7	image	175	0.01885671155538967
7	image	180	0.022119771107364992
7	image	196	-0.02163711427816743
7	image	214	0.06966759296836798
7	image	216	0.0401407310887812
7	image	218	0.002267143290975576
7	image	219	-0.01949376163032552
7	image	232	0.02348998453284007
7	image	246	0.051204429897079864
7	image	253	0.00924594586588154
7	image	262	6.263155852798134e-4
7	image	265	-0.035212988757473786
7	image	273	-0.0026011545604358024
7	image	279	0.011481179433855982
7	image	280	0.009037728670082163
7	image	281	-0.0015211993105253914
7	image	286	0.09165148200284037
7	image	288	0.01534164220573171
7	image	295	0.011281792601286134
7	image	296	-0.03499877664899792
7	image	298	-0.16169596371945802
7	image	303	-0.01846321481414946
7	image	311	-0.013807879042609265
7	image	315	0.0025786054335154595
7	image	355	0.02930583992172689
7	image	361	0.025470882051090882
7	image	362	-0.029556132485852565
7	image	363	0.028588491745020265
7	image	382	-0.04668771053180338
7	image	385	0.04014197488634439
7	image	389	-0.013931903608092665
7	image	440	0.11709968818787521
7	image	458	-0.07392830392031897
7	image	466	-0.023113694889634412
7	image	478	0.06416438487680788
7	image	479	0.019450300686743
7	image	481	-0.04000773874219806
7	image	505	-0.007973182373583566
7	image	515	0.0058058832601131745
7	image	527	-0.013804249478985618
7	image	531	0.09714369099426723
7	image	533	0.009142999265737669
7	image	543	0.0024137882378116736
7	image	566	0.03584930153766447
7	image	567	-0.10078257282671961
7	image	570	-0.027178545435303497
7	image	572	0.0060474266825378984
7	image	588	0.007602995406905287
7	image	604	0.11790724778856664
7	image	605	0.15622176917034275
7	image	615	0.0976614203255121
7	image	618	0.0310333581990355
7	image	622	0.006773678093083365
7	image	627	0.019294171859419156
7	image	633	-0.009648750854803462
7	image	634	-0.02086383158578044
7	image	641	-0.10517932465924432
7	image	651	-0.009944385933066601
7	image	663	-0.0019236652462778134
7	image	672	-0.02943363984664845
7	image	687	0.004448509398726086
7	image	694	-0.0011713101601300826
7	image	714	0.04276061134769727
7	image	732	-0.03750454603753717
7	image	742	0.0025386155449834786
7	image	744	-0.018167425063835885
7	image	755	-0.017197521134218068
7	image	765	-0.030095018469350036
7	image	767	-0.04217252237035791
7	image	771	0.0022755471322077818
7	image	774	0.024114183285583506
7	image	781	-0.006579644014513882
7	image	783	7.707518787245296e-4
7	image	807	-0.020051335900174598
7	image	824	-0.004779742510087464
7	image	826	-0.039477442596002305
7	image	827	-0.07040812228507956
7	image	855	-0.02423175261237246
7	image	857	-0.03708322840824035
7	image	868	0.01681901879866958
7	image	879	0.04659609135120183
7	image	910	0.018211128411089156
7	image	913	0.040833708907162876
7	image	946	0.013642864301120555
7	image	957	0.002224310280197576
7	image	970	-1.066831047278497e-4
7	image	977	0.02287276218353094
7	image	978	-0.013330639254106246
7	image	980	-0.015283837260706921
7	image	1004	0.00465280061678597
7	image	1005	-0.04128254286365885
8	gene	ANLN	-0.17390133033744834
8	gene	ARHGAP11A	-0.2059860157074642
8	gene	BLM	-0.04031666840335578
8	gene	C15orf42	-0.03438451412539694
8	gene	C1orf135	-0.15043539279501683
8	gene	CASC5	-0.0026542488669443706
8	gene	CCNE2	-0.05706160914221149
8	gene	CDC6	-0.046280589879355766
8	gene	CDC7	-0.021426389785944196
8	gene	CDKN3	-0.09290821185286571
8	gene	CDT1	-0.11781945133999193
8	gene	CENPE	-0.12764980686909314
8	gene	CENPF	-0.10338095052844383
8	gene	CENPI	-0.1162941618507038
8	gene	CENPM	-0.02463325213032042
8	gene	CENPN	-0.00789069584422094
8	gene	CENPO	-0.05495318657518506
8	gene	CHEK1	-0.15239733878848952
8	gene	CIT	-0.02465458901875628
8	gene	CKAP2L	-0.21855164788879983
8	gene	CKS2	-0.0751297639824498
8	gene	CLSPN	-0.22758655432293692
8	gene	COX7A1	0.06919798847349445
8	gene	CTPS	-0.0028107850109854223
8	gene	DSCC1	-0.11194926622312795
8	gene	DTL	-0.10467301602993827
8	gene	E2F1	-0.18791594261933386
8	gene	E2F2	-0.02262052788771489
8	gene	EPR1	-0.1419901186630283
8	gene	ERCC6L	-0.05797046061923602
8	gene	ESPL1	-0.19385921661073766
8	gene	EXO1	-0.07027375949255583
8	gene	EZH2	-0.17670640241348284
8	gene	FAM111B	-0.02504270791461974
8	gene	FAM72D	-0.04280211005989941
8	gene	FAM83D	-0.1530636481956895
8	gene	FANCI	-0.108457247408481
8	gene	FEN1	-0.0480080300593374
8	gene	GINS1	-0.17543765261649721
8	gene	GSG2	-0.19000741137888202
8	gene	H2AFZ	-0.12160083536163023
8	gene	IQGAP3	-0.12400186378730786
8	gene	KIF14	-0.07221205616920927
8	gene	KIF18A	-0.07873575470004608
8	gene	KPNA2	-0.0262597982590808
8	gene	LMNB1	-0.06116818567614316
8	gene	MCM2	-0.10458449005607125
8	gene	MCM4	-0.04364907242609821
8	gene	MLF1IP	-0.05731024295910929
8	gene	MND1	-0.060541641895875596
8	gene	NEK2	-0.13845670884175237
8	gene	OIP5	-0.15753267053407072
8	gene	PBK	-0.09453576845660297
8	gene	PCNA	-0.15176543065095555
8	gene	PLK4	-0.016319456502944727
8	gene	POLQ	-0.14282862256528964
8	gene	PRR11	-0.02042751983354001
8	gene	RACGAP1	-0.16470016333331136
8	gene	RAD51AP1	-0.20423043472767755
8	gene	SGOL1	-0.176659307719598
8	gene	SHCBP1	-0.0956937885173461
8	gene	SKA3	-0.15779591284527705
8	gene	SPC25	-0.14733794893476054
8	gene	STIL	-0.1888732224942238
8	gene	TOP2A	-0.1475004572108879
8	gene	TUBA1C	-0.09369778728299152
8	gene	UHRF1	-0.12323583323174948
8	gene	ZWINT	-0.178938877924328
8	image	1	0.5400515752273489
8	image	2	0.2056653443626202
8	image	3	0.6334293433703415
8	image	4	-0.3304339887182943
8	image	10	-0.020342428379009344
8	image	39	-0.02653077830949263
8	image	43	-0.0053357133944720685
8	image	45	-0.0017883692492263467
8	image	49	-0.02417619909861313
8	image	57	0.07420431741321097
8	image	60	0.011745401816956547
8	image	91	0.009485450417635835
8	image	97	-0.004607997386729675
8	image	107	0.016993017999823716
8	image	108	0.011505695205911815
8	image	141	0.0016891506769306003
8	image	196	-0.007137090059289826
8	image	211	0.02150300466299832
8	image	216	0.042976450597526084
8	image	225	0.04106372939291303
8	image	226	0.031983799253796547
8	image	232	0.022812740987963827
8	image	243	-0.050075557433701144
8	image	256	-0.07326545278476455
8	image	257	-0.00632222397650705
8	image	265	-0.0334088862158977
8	image	271	-0.0011330126436833359
8	image	277	0.00712346750885229
8	image	290	-0.017042117514097593
8	image	295	0.020903892863203995
8	image	296	-0.014466217310420497
8	image	304	-0.03696178526883807
8	image	317	-0.01874035532287368
8	image	319	-0.013856310350530586
8	image	336	0.00925381404305112
8	image	340	-0.0371121672382321
8	image	341	0.08934843032966486
8	image	344	0.08568512657094524
8	image	349	0.0028487623909017558
8	image	353	0.10126422277483686
8	image	357	0.027813550950429984
8	image	377	0.014538078000160643
8	image	379	0.03984930198359637
8	image	385	7.543358554815742e-4
8	image	388	-0.026364180156092185
8	image	393	-0.01697907664996547
8	image	394	-0.0029988720855163827
8	image	397	-0.006243828079045191
8	image	401	0.024324993423405886
8	image	420	-0.006403544698437782
8	image	423	0.029295584920382225
8	image	431	0.08064878590397126
8	image	432	-0.07487891514327154
8	image	435	0.02527469440841468
8	image	438	-0.029128061139567195
8	image	445	0.011510544626666964
8	image	449	0.0091438833489827
8	image	459	-0.011479358911352388
8	image	465	0.034447414505977575
8	image	478	0.011580395723465902
8	image	480	0.004856640832084178
8	image	482	-0.02782886162467913
8	image	486	-0.0059699909525546616
8	image	490	-0.0010229652222851998
8	image	504	-0.06415830403914205
8	image	505	-0.03971731161741866
8	image	516	-0.10945621771246809
8	image	527	-0.019253440932498284
8	image	530	-0.021182831004104435
8	image	553	-0.028598982490517212
8	image	555	-0.011579465453100329
8	image	561	-0.007549332473461791
8	image	571	-0.015538878385395697
8	image	605	0.02218284862434982
8	image	632	0.026063535973103406
8	image	637	-0.02161969812669291
8	image	638	-0.07382753875321096
8	image	651	-0.0030667700922355243
8	image	658	-0.04795629202111753
8	image	668	0.04907586884879784
8	image	673	0.0044506369562435436
8	image	674	-0.022219361259049834
8	image	691	-0.06739491459016195
8	image	692	-0.11023933924210999
8	image	707	0.01642691860467914
8	image	714	0.07615391255551934
8	image	721	-0.006429497459056389
8	image	737	-0.029885186407259328
8	image	743	-0.004700670574094197
8	image	752	0.003669671114912475
8	image	764	-0.02944280482032945
8	image	770	-0.04026858717142233
8	image	804	0.02403642161103526
8	image	814	0.00215573425213354
8	image	816	0.02740427730556184
8	image	818	-0.017936586843928518
8	image	821	-0.05044997613948349
8	image	827	-0.0498865597279247
8	image	841	0.04929307942518663
8	image	859	0.0032575084869534685
8	image	864	0.009474553376966876
8	image	875	-0.05721080235305457
8	image	897	0.009154468930131564
8	image	905	0.054734706189345866
8	image	916	0.011358538994754513
8	image	923	0.012099407130137515
8	image	942	0.00539391258938631
8	image	956	0.041531303811130675
8	image	965	-0.027547982490577036
8	image	973	0.01786890648046624
8	image	987	0.05839205902227425
8	image	988	0.009567782870703496
8	image	991	-0.027149106817789613
8	image	995	0.003398562500047589
8	image	1010	0.026659467431129843
8	image	1022	-0.004320231776866055
9	gene	ABCB1	0.15308844826632237
9	gene	ALDH1A1	0.009387821662071642
9	gene	ARHGAP6	0.07016887566263383
9	gene	BCL6B	0.07796231210957932
9	gene	C10orf10	0.020857551223406677
9	gene	C13orf33	0.005238646016810374
9	gene	C21orf34	0.25859630934648836
9	gene	C2orf40	0.10482259306184248
9	gene	C9orf125	0.06529509193476656
9	gene	CAV2	0.058237535303311
9	gene	CCDC36	0.11631252721886694
9	gene	CD248	0.08370985959111257
9	gene	CD93	0.03659325514598503
9	gene	CFI	0.013835758018081994
9	gene	CH25H	0.05675483407804278
9	gene	CMA1	0.03995935859312325
9	gene	COL17A1	0.07344180863854964
9	gene	CTSG	0.20477601193585035
9	gene	CYR61	0.13239144554721033
9	gene	CYTL1	0.14959596983650442
9	gene	DBX2	0.17853745584445918
9	gene	DLC1	0.1305776257780234
9	gene	EGFLAM	0.04618749438544847
9	gene	EGR1	0.0726849265461099
9	gene	ESAM	0.18900737594046083
9	gene	FAM124B	0.09507208592557392
9	gene	FAM13C	0.059324318244790904
9	gene	FBLN5	0.05050552466484103
9	gene	FCER1A	0.08365922338057542
9	gene	FGF7	0.06780179427633322
9	gene	FLJ10357	0.1581490999325213
9	gene	FLJ42709	0.07809920545239601
9	gene	FRZB	0.00831540031827795
9	gene	GAS6	0.016385298511071525
9	gene	GIPC2	0.020608820414346057
9	gene	GLI1	0.0768983565176645
9	gene	GPRASP1	0.18585780794532372
9	gene	GREM2	0.07195692261159542
9	gene	GRID1	0.12794777669815605
9	gene	GSTM5	0.22932266107144028
9	gene	HSPB2	0.05260411826444643
9	gene	IGSF10	0.17463651487486762
9	gene	ISLR2	0.011390942437974153
9	gene	ISM1	0.05810756971415744
9	gene	ITM2A	0.1555307867164651
9	gene	KANK2	0.02804454256078949
9	gene	LIMS3	0.07157608644129755
9	gene	LMO2	0.004988265365759725
9	gene	LOC134466	0.2537903959857223
9	gene	LOC399959	0.05047903052074382
9	gene	LTBP4	0.07402725942451349
9	gene	MAMDC2	0.073037827695299
9	gene	MMP2	0.24856746985781547
9	gene	MMRN1	0.19662143814227617
9	gene	MYH11	0.19942919874117127
9	gene	NBLA00301	0.02529436552988669
9	gene	NGFR	0.1391968774026571
9	gene	NKAPL	4.6856601060667934e-4
9	gene	NOTCH4	0.1656481144727286
9	gene	NOV	0.034856738289458976
9	gene	NPR2	0.04388994245225169
9	gene	PAMR1	0.17099250385291617
9	gene	PDE1B	0.04218978411171133
9	gene	PDGFD	0.16936073689263967
9	gene	PHYHIP	0.15237809749982856
9	gene	PRDM8	0.022153568744348068
9	gene	PREX2	0.07358707005580278
9	gene	SCARF1	0.013289450053476638
9	gene	SCN7A	0.16420299764945437
9	gene	SH2D3C	0.007182246532257225
9	gene	SNCA	0.07129145402929839
9	gene	SOX7	0.03481333243084763
9	gene	SPRY1	0.023891360493635435
9	gene	TAL1	0.10456278147495789
9	gene	THSD7B	0.057337796103269036
9	gene	TNN	0.14282479764464162
9	gene	TNS1	0.062541809526279
9	gene	ZFP36	0.05696549534072373
9	image	1	0.7828393099724673
9	image	2	0.25628660826557764
9	image	3	0.30353873184759944
9	image	4	-0.2921058147466709
9	image	5	0.04854474379389131
9	image	16	0.04043425520068327
9	image	24	0.018814155550983105
9	image	25	0.025038571442419034
9	image	30	-0.059018179941326555
9	image	42	0.04200173067812932
9	image	45	-0.06702620535457028
9	image	55	-0.041055684364863496
9	image	56	0.050946062034141704
9	image	57	0.01087157142736007
9	image	58	-0.0065850270606865715
9	image	59	-0.030160502262411636
9	image	60	-0.014633375697394445
9	image	68	-0.01378940525885184
9	image	71	0.05022409671647716
9	image	76	-0.03940624844879792
9	image	85	-0.05954811784789792
9	image	91	0.012515719154303127
9	image	93	-0.028649030856790225
9	image	102	-0.022111404621705313
9	image	105	0.011851040681901985
9	image	114	-0.013109896170106765
9	image	115	0.020723164528528317
9	image	126	0.0030995266154399963
9	image	156	0.006473679258475997
9	image	162	0.055879936911721544
9	image	168	-0.011676693464262314
9	image	196	-0.016286499992992795
9	image	214	0.007317863902511077
9	image	219	-0.0012490003400880793
9	image	225	0.015321019533404081
9	image	231	-0.0963024130917339
9	image	232	0.056636926837700004
9	image	246	0.024123561845124993
9	image	253	0.0487702874632603
9	image	256	-0.05677677655618624
9	image	265	-0.040093993207390176
9	image	277	0.017666163391476336
9	image	284	0.06124626957336774
9	image	286	0.07386368027169536
9	image	296	-0.02652798415454508
9	image	298	-0.031031484134161864
9	image	309	0.019457862075195672
9	image	311	-0.027969416728719106
9	image	315	0.026374536084659127
9	image	355	0.026309662327624373
9	image	369	0.01422502969537008
9	image	377	0.007242587440591405
9	image	385	0.11475439855948573
9	image	420	-0.01708654572352909
9	image	423	0.0019763254796385777
9	image	429	-6.250757302850876e-4
9	image	431	0.005020766314744242
9	image	440	0.03413799710444023
9	image	456	-0.003959821151220915
9	image	458	-0.03666212359694348
9	image	475	-0.00825344708915264
9	image	478	0.0442795790403733
9	image	527	-0.0091070906007311
9	image	530	-0.008900334496925282
9	image	531	0.0503486527966498
9	image	533	0.0764862498773497
9	image	547	0.049094775609811965
9	image	549	-0.013856428154647318
9	image	557	-0.017298567339248002
9	image	564	0.02752776409449835
9	image	566	0.006423454462827829
9	image	567	-0.046223505916806844
9	image	572	0.008598687920782251
9	image	580	0.013517780990409506
9	image	581	-0.00938367487520369
9	image	593	0.003950635278995612
9	image	605	0.005301745140976525
9	image	610	0.009530833369728016
9	image	615	0.05276758532996234
9	image	619	7.488656689495365e-4
9	image	622	0.005461364655314099
9	image	641	-0.010834835417899206
9	image	643	0.0014166670122374202
9	image	654	0.026487431041126403
9	image	655	0.0016837851019666698
9	image	667	0.021637500931047948
9	image	678	0.012827469667302012
9	image	684	0.004074684978424684
9	image	687	0.0345461352823539
9	image	714	0.04331335609187763
9	image	724	0.013812389025186668
9	image	731	0.005804616543974033
9	image	732	-0.01956844411713455
9	image	735	-0.02583060246955732
9	image	738	0.06304643708831975
9	image	744	-0.009339675625004103
9	image	756	-0.004966928112893315
9	image	765	-0.025058868394268734
9	image	767	-0.04534553091885461
9	image	782	0.007986950144349607
9	image	785	-0.0019016869044786774
9	image	790	-3.39421502033749e-4
9	image	791	-0.0011132782805764654
9	image	792	-3.5018043401278763e-4
9	image	796	0.008764387775444651
9	image	803	-0.00923713779992863
9	image	807	-0.011658232696976774
9	image	813	-0.02955994987583698
9	image	827	-0.07951693451240532
9	image	832	-0.034598691182873904
9	image	840	-0.05538557603468968
9	image	873	-0.0033190373295765266
9	image	897	0.022530700066975076
9	image	912	-0.0035603574403104718
9	image	916	0.02697279554143993
9	image	922	-0.023363070466363767
9	image	928	0.025444662437515357
9	image	929	0.0241205223075238
9	image	938	0.06775391777179568
9	image	945	-0.02012130871096031
9	image	964	-0.06928491700149209
9	image	965	-0.04083624116561692
9	image	971	-0.027859067166410355
9	image	976	-0.008578930516752795
9	image	980	-0.010229800649131137
9	image	1005	-9.813047628272505e-4
10	gene	ABI3BP	0.0321726366282567
10	gene	ACVRL1	0.0031142645629258945
10	gene	ADRB2	0.07925967415085002
10	gene	ALDH1A1	0.07089832653132719
10	gene	AMICA1	0.026233271077849972
10	gene	APBB1IP	0.03799923753169362
10	gene	C10orf128	0.25147857270801816
10	gene	C10orf54	0.20217859699693247
10	gene	C1R	0.025868713565991214
10	gene	C1S	0.0116934196069401
10	gene	CCDC69	0.17972510249066517
10	gene	CCND2	0.06948603061969416
10	gene	CD69	0.0044716453476839136
10	gene	CELF2	0.008170159939564256
10	gene	CLEC2B	0.0016521494151539487
10	gene	CLIC2	0.18058780304249647
10	gene	CLIC5	0.025638948149361
10	gene	CMKLR1	0.02238339061083618
10	gene	DOCK11	0.08105706598577596
10	gene	DPEP2	0.041931354732108156
10	gene	ENPP2	0.09490110831952342
10	gene	FAM70A	0.06804513186225536
10	gene	FGL2	0.1336607492837386
10	gene	FLI1	0.25070590722741637
10	gene	FMNL3	0.10329304160747134
10	gene	FOLR2	0.003618421318209207
10	gene	GAB3	0.12841533845636152
10	gene	GGTA1	0.13177275877879968
10	gene	GIMAP1	0.2341096879327752
10	gene	GIMAP4	0.10765362603363458
10	gene	GIMAP5	0.11556299157661135
10	gene	GIMAP6	0.2656534432091063
10	gene	GIMAP7	0.1194843466400843
10	gene	GIMAP8	0.24766533192917561
10	gene	GMFG	0.01964088955186578
10	gene	GNG2	0.1664575506893656
10	gene	GPR34	0.08170457287334827
10	gene	GRAP	0.13258901440139262
10	gene	GYPC	0.06413533271070314
10	gene	HSD17B11	0.10200774319404365
10	gene	ICAM2	0.0511583648212655
10	gene	IL16	0.1536640349906816
10	gene	IL3RA	0.019685900122534947
10	gene	INPP5D	0.08375869839663833
10	gene	IRF8	0.02301830149493107
10	gene	KIAA1274	0.06297299987784447
10	gene	KIF17	0.012312292610249412
10	gene	LMO2	0.06267440409537238
10	gene	LOC100240735	0.1417218813530563
10	gene	LPAR6	0.004481283174739184
10	gene	LSP1	0.13851853176407966
10	gene	LY96	0.02358084930292289
10	gene	LYL1	0.08772676372307252
10	gene	MAF	0.018820732169531694
10	gene	MCTP1	0.07276523393813032
10	gene	MEF2C	0.08106748049756171
10	gene	MFNG	0.2457499141333033
10	gene	NLRP1	0.12809286470751957
10	gene	NLRP3	0.09600359126316979
10	gene	PAPLN	0.08687845441398444
10	gene	PIK3IP1	0.043934553510356245
10	gene	PLD4	0.018524157615903175
10	gene	PLEKHO2	0.0922195735900522
10	gene	PPP1R16B	0.06759225720247926
10	gene	PRDM8	0.04660533249973131
10	gene	PTGDS	0.07674848302295807
10	gene	PTGER4	0.23706828441071953
10	gene	PTPRM	0.0010663132202495876
10	gene	RASGRP4	0.06670423427978613
10	gene	RCBTB2	0.039835660819694585
10	gene	RFTN1	0.0028114329793386063
10	gene	SCARF1	0.07692141598297593
10	gene	SH2D3C	0.06442697946290306
10	gene	SLC9A9	0.19045185591347585
10	gene	SLCO2B1	0.032796681393339494
10	gene	SYT11	0.08960775285373966
10	gene	TBC1D2B	0.0189534956850574
10	gene	TLR4	0.07708294994827486
10	gene	TNFRSF1B	0.06761569122344625
10	gene	TSPAN11	0.028492752424123774
10	gene	TXNIP	0.012205578402884608
10	gene	WIPF1	0.047510061853461766
10	gene	ZEB2	0.1170499037439478
10	gene	ZNF366	0.0717211567691331
10	image	1	0.7571114933639334
10	image	2	0.040563164985108535
10	image	4	-0.48476401850230094
10	image	5	0.15909595881647368
10	image	6	-0.05098457758833385
10	image	9	0.014511467416252548
10	image	17	-0.0029322988646058863
10	image	24	0.025603504933743446
10	image	25	0.04973014013889383
10	image	28	-0.01658963313065992
10	image	30	-0.024871439404358545
10	image	39	-0.08294069904170968
10	image	42	0.03482468525581418
10	image	51	0.053406670509960646
10	image	56	0.08999995643884001
10	image	57	0.04115733644562084
10	image	59	-0.05107417744531172
10	image	60	-0.037372428484845566
10	image	85	-0.04385832643501066
10	image	86	9.850313356628293e-4
10	image	91	0.028762152410808615
10	image	105	0.01252224494613331
10	image	114	-0.037875403150669326
10	image	115	0.0979408808159605
10	image	116	0.07153326027236277
10	image	126	0.016620532647354413
10	image	135	0.031236745511569422
10	image	136	-8.305937775354966e-4
10	image	139	0.04844822351743691
10	image	142	0.028272677965435946
10	image	147	-0.020214324978199607
10	image	153	-0.003415613399943006
10	image	162	0.02566268854415111
10	image	168	-0.02058566661767303
10	image	196	-0.06652016012486553
10	image	199	0.0034327708292381832
10	image	213	-0.0011718900909025456
10	image	214	0.012234239342108422
10	image	225	9.101484471700558e-5
10	image	231	-0.03174865520245389
10	image	232	0.04069957123791875
10	image	251	0.04075465461350393
10	image	253	0.03245848760550357
10	image	255	-0.036506704117766194
10	image	262	0.012700147474050271
10	image	283	-0.016591654715016196
10	image	284	0.060766182494268954
10	image	286	0.04227618169319275
10	image	309	0.050992318782304424
10	image	310	0.0348330478059978
10	image	312	0.05719379165978743
10	image	317	0.03104927278865793
10	image	319	-4.824066949437265e-4
10	image	338	0.0026205165888193178
10	image	342	0.06898412000984769
10	image	354	0.026392432061648357
10	image	356	0.026992382616221375
10	image	362	-0.020335018753624236
10	image	363	0.021273136324953333
10	image	374	-0.004281046317031907
10	image	378	-0.018961982904591612
10	image	385	0.011291051655464809
10	image	409	0.02568098375262714
10	image	414	0.10098633821481677
10	image	420	-0.004741840087900232
10	image	429	-0.001746464565149588
10	image	431	0.04004592146165407
10	image	440	0.015762368104495994
10	image	455	0.026542018021407446
10	image	475	-0.018860124950022865
10	image	478	0.02611588568146057
10	image	480	-0.029492987470236466
10	image	484	0.017567339956333694
10	image	517	0.002055903029204603
10	image	529	9.783922424912307e-4
10	image	533	0.009221725944631515
10	image	535	-0.0027933029170918292
10	image	542	-0.02260398296362247
10	image	552	-0.008006530970553241
10	image	565	0.03287613788514774
10	image	597	0.014403427547092774
10	image	599	0.024285291730749878
10	image	605	0.05798519950185246
10	image	610	0.022138373811682474
10	image	615	0.12190369654366064
10	image	622	0.006274745152263843
10	image	626	0.014316764073079843
10	image	628	0.01850120385004221
10	image	634	-0.06423002034072933
10	image	641	-0.04368040733659638
10	image	654	0.0524600350818627
10	image	663	-0.0357747718855011
10	image	686	-0.015061358245090747
10	image	687	0.02200476304152586
10	image	714	0.02039856160615572
10	image	729	-0.0030561663854370633
10	image	735	-0.04188059526072422
10	image	738	0.07408732044141217
10	image	744	-0.023418052815618304
[truncated: 32,618 more rows]
