# Supplementary material for: Joint analysis of expression levels and histological images identifies genes associated with tissue morphology
Source: Nat Commun. 2021 Mar 11;12:1609. doi: 10.1038/s41467-021-21727-x (PMC7952575; doi:10.1038/s41467-021-21727-x)
Supplement: Supplementary file 5 — Supplementary Data 2 [file 41467_2021_21727_MOESM5_ESM.txt]

CCA_var	type	name	coefficient
1	gene	ABCA6	-0.03356756265534572
1	gene	ADAM33	-0.2890432928908627
1	gene	AKAP12	-0.04552878198445662
1	gene	ANGPTL1	-0.017924328733122344
1	gene	ANK2	-0.06870452249429862
1	gene	AOC3	-0.05851760923134943
1	gene	BHMT2	-0.01056436588815588
1	gene	C10orf72	-0.009536633074572403
1	gene	C1QTNF7	-0.04792402354522502
1	gene	CCDC80	-0.1325343525711335
1	gene	CCDC8	-0.13898660072412142
1	gene	CCL14	-0.01357435153075431
1	gene	CNN1	-0.05621328905365872
1	gene	CNRIP1	-0.08851537695003753
1	gene	COL14A1	-0.25065020894141504
1	gene	COL16A1	-0.00947875578879417
1	gene	CORO2B	-0.07094782436659212
1	gene	CPZ	-0.0975807659578919
1	gene	CSDC2	-0.0841485507870746
1	gene	CXCL12	-0.08075756099649728
1	gene	DACT3	-0.03744808071174258
1	gene	DCN	-0.12394125001940912
1	gene	DKK3	-0.0066463039395407994
1	gene	DPT	-0.04172417491740033
1	gene	ECM2	-0.001973941283828847
1	gene	EHD2	-0.08379760970136194
1	gene	ELN	-0.0236324242112494
1	gene	ERG	-0.0559345967167901
1	gene	F10	-0.022713425578501017
1	gene	FLRT2	-0.023598544139050895
1	gene	FXYD1	-0.046603217945765656
1	gene	GALNTL2	-0.022678877043851256
1	gene	GAS7	-0.09781001845769008
1	gene	GLI2	-0.03899568202471696
1	gene	GLT8D2	-0.0422056517836692
1	gene	GNG11	-0.11037702152329472
1	gene	GPIHBP1	-0.09022679195617882
1	gene	GPR124	-0.13952903734638397
1	gene	HIC1	-0.054093213869520054
1	gene	HSPA12B	-0.15830259384086126
1	gene	HSPB6	-0.029304293354562336
1	gene	HTR2B	-0.016878064109098995
1	gene	HTRA1	-0.056131247886925806
1	gene	IGF1	-0.03889479754091181
1	gene	INMT	-0.018727954716380193
1	gene	ITGBL1	-0.010044401319371895
1	gene	JAM2	-0.06304714970469698
1	gene	JAM3	-0.044315692427619
1	gene	LAMA2	-0.16549463804861578
1	gene	LAYN	-3.6599737295276466e-4
1	gene	LHFP	-0.10284523325288979
1	gene	LIMS2	-0.07207268376308425
1	gene	LMOD1	-0.1779490631506777
1	gene	LOC399959	-0.15827197629071893
1	gene	LOC728264	-3.0417304509367524e-4
1	gene	LRP1	-0.08056796577090933
1	gene	LRRC32	-0.12251439659011952
1	gene	LRRN4CL	-0.20030356166778088
1	gene	LTBP2	-0.09283153380566866
1	gene	MAB21L1	-0.009519350362732723
1	gene	MEG3	-0.03191733841915214
1	gene	MFAP4	-0.2899009375802156
1	gene	MMP23B	-0.02809968829233589
1	gene	MMP2	-0.08524781679901032
1	gene	MMRN2	-0.03992436234631561
1	gene	MRGPRF	-0.20364875983070466
1	gene	MSRB3	-0.1194504933492149
1	gene	MXRA8	-0.030641412099755176
1	gene	MYH11	-0.012612347309371235
1	gene	MYL9	-0.019677757668964638
1	gene	NAP1L3	-0.032767981576599575
1	gene	NDN	-0.2891585175459106
1	gene	OGN	-0.1225881386625097
1	gene	OLFML1	-0.048952022561338716
1	gene	PDE1A	-0.008434110648895272
1	gene	PHLDB1	-0.029707563329431964
1	gene	PLAC9	-0.12742522741955065
1	gene	PODN	-0.30033733852951805
1	gene	PTH1R	-0.04011006087871678
1	gene	PTRF	-0.08359317574688503
1	gene	SCN2B	-0.015680686670749497
1	gene	SFRP2	-0.04364351435327027
1	gene	SLC1A7	-0.11898770055899811
1	gene	SORCS2	-2.0803814794596482e-4
1	gene	SPARCL1	-0.1574673284436015
1	gene	SVEP1	-0.132287584896518
1	gene	TAGLN	-0.01632508969856889
1	gene	TCEAL7	-0.09192989472235971
1	gene	THSD1	-0.04143429501349563
1	gene	TMEM119	-0.04011676914988181
1	gene	TNN	-0.022508117875057704
1	gene	TNS1	-0.042358213419441175
1	gene	ZCCHC24	-0.15521882039611068
1	image	1	-0.5859925319095504
1	image	2	0.04783259958511707
1	image	98	-0.0011798646055646434
1	image	99	0.8068070159217935
1	image	100	-0.05818798795325231
2	gene	ABCA8	-0.08941192213147488
2	gene	ABCA9	-0.01672779703344643
2	gene	ACTA2	-0.003064454424049953
2	gene	ADAM33	0.26904014552243594
2	gene	AEBP1	-0.008176494042031175
2	gene	ANGPTL2	-0.029591445995318585
2	gene	AQP1	-0.04369676499435422
2	gene	ARHGEF15	-0.1480077200700846
2	gene	AVPR2	-0.1339130629866142
2	gene	CAV1	-0.09986528893053785
2	gene	CILP	-0.031004522069759555
2	gene	CLDN11	-0.14534423077660585
2	gene	CLDN5	-0.11059645514080883
2	gene	CLEC14A	-0.11722608661172229
2	gene	COL8A2	-0.10242609626217063
2	gene	COPZ2	-0.137708401229164
2	gene	CRISPLD2	-0.04642078359453251
2	gene	CTSK	-0.09788043540064097
2	gene	CXorf36	-0.10836921398438223
2	gene	CYS1	-0.0691231320854113
2	gene	DKK3	-0.033241784316376304
2	gene	ECM2	-0.11311867342395447
2	gene	ECSCR	-0.037224206891640604
2	gene	EFEMP2	-0.018077658146535586
2	gene	EMCN	-0.10951320602378131
2	gene	F2RL2	-0.05487279928533045
2	gene	FAT4	-0.10917911052117255
2	gene	FBLN2	-0.1159821144881796
2	gene	FEZ1	-0.028071854287406214
2	gene	FGF14	-0.034687781313401105
2	gene	FGF1	-0.08137841106044687
2	gene	FHL1	-0.08501466570670504
2	gene	FLNC	-0.09162681798895013
2	gene	FST	-0.019566374833134875
2	gene	GAS6	-0.05565419837958435
2	gene	GEM	-0.05973726639149218
2	gene	GRASP	-0.04433967073716015
2	gene	HSPG2	-0.10576712615540018
2	gene	IGF2	-0.010607874165540238
2	gene	IGFBP6	-0.012757754999600255
2	gene	ISLR	-0.08636961070752532
2	gene	ITIH5	-0.01751230363467588
2	gene	LAYN	-0.13961198287029297
2	gene	LDB2	-0.1076659118856156
2	gene	LOC134466	-0.007881092906364195
2	gene	LOC728264	-0.14224929283809185
2	gene	LRRC17	-0.06672248610774219
2	gene	LRRC70	-0.05861757579343999
2	gene	MFAP4	0.28485826122531444
2	gene	MFRP	-0.10929547556427553
2	gene	MRC2	-0.015843844678337327
2	gene	MRVI1	-0.04417525339835214
2	gene	NAALADL1	-0.14396661512186862
2	gene	NDN	0.2745547287653486
2	gene	OMD	-0.035651381539986794
2	gene	PDE1A	-0.008616595998579621
2	gene	PDE2A	-0.04406367406870491
2	gene	PDGFRB	-0.07710285758578332
2	gene	PDGFRL	-0.0922004443403105
2	gene	PEAR1	-0.024054191311035374
2	gene	PGM5	-0.10335941998595713
2	gene	PODNL1	-0.057591291038219534
2	gene	PODN	0.45484061548560417
2	gene	PPAPDC3	-0.11077245158414534
2	gene	PRELP	-0.042513873946930375
2	gene	PROS1	-0.10918041287570061
2	gene	RBMS3	-0.08421444657544504
2	gene	RHOJ	-0.13745531714119855
2	gene	SCN4B	-0.10814710771120833
2	gene	SDPR	-0.0020753816156783727
2	gene	SERPINF1	-0.11658971468495996
2	gene	SFRP4	-0.03084922257179869
2	gene	SGCD	-0.06783472980735976
2	gene	SLIT3	-0.0678289552199257
2	gene	SORCS2	-0.13472204940220608
2	gene	SOX17	-0.03681493039078376
2	gene	SPON1	-0.03808267095144735
2	gene	SRPX	-0.13763828466614997
2	gene	STARD8	-0.02457312031923912
2	gene	SYNPO	-0.031050707508868708
2	gene	TGFB1I1	-0.07538471434648887
2	gene	TMEM204	-0.13957560809219316
2	gene	TNXB	-0.06695327725637766
2	gene	TWIST2	-0.017822979144829096
2	gene	USHBP1	-0.03901685361860142
2	gene	VWF	-0.029599383812515406
2	gene	YPEL4	-0.03616161902998757
2	image	1	-0.5945395912281487
2	image	2	0.03419828800913442
2	image	99	0.8001885387300111
2	image	100	-0.07107358190382464
3	gene	ABCA10	-0.03577453678605129
3	gene	ACTA2	-0.0546258025697007
3	gene	ACVRL1	-0.032118840192038235
3	gene	ADAM33	-0.012832867258272623
3	gene	ADAMTS16	-0.01201438498370629
3	gene	ADCY4	-0.04480533470305333
3	gene	ADH1B	-0.008869418681000342
3	gene	AEBP1	-0.03179924924860633
3	gene	ALDH1A2	-0.043624135692539104
3	gene	ANGPTL1	-0.025750158662986886
3	gene	ANTXR2	-0.032996031613140166
3	gene	ARHGAP20	-0.05398192921699755
3	gene	ASPN	-0.03119702583636395
3	gene	AXL	-0.008855985347743267
3	gene	BCL6B	-0.002685528919065765
3	gene	BHMT2	-0.06028159353585347
3	gene	BMX	-0.03697632573069122
3	gene	BNC2	-0.013904414217271597
3	gene	C10orf72	-0.06411946043728359
3	gene	C15orf23	0.01862477060741321
3	gene	C18orf34	-0.015973500566373165
3	gene	C1S	-0.0055780750397785355
3	gene	C1orf70	-0.010678508223264202
3	gene	C20orf103	-0.06722615987295445
3	gene	C20orf160	-0.010102854562320282
3	gene	C21orf34	-0.03899787465734481
3	gene	C7	-0.04696779699416208
3	gene	CBLN4	-0.002239326826108893
3	gene	CCDC36	-0.008006377810632322
3	gene	CCL14	-0.0466589375877349
3	gene	CD248	-0.036497499072636
3	gene	CD34	-0.06027357818446665
3	gene	CDH5	-0.003503266956692968
3	gene	CDO1	-0.03234944235635083
3	gene	CES1	-0.009982166169058414
3	gene	CFH	-0.04144546209320709
3	gene	CH25H	-0.003131236459834845
3	gene	CKS2	0.009572996260565642
3	gene	CLEC11A	-0.03466539662828138
3	gene	CLEC1A	-0.004356506430618065
3	gene	CMTM3	-0.02356643646410062
3	gene	COL16A1	-0.06402957015317089
3	gene	COL1A2	-0.019207440115419586
3	gene	COL3A1	-0.007644260826344643
3	gene	COL6A1	-0.028673289784535542
3	gene	COL6A2	-0.0544967023631038
3	gene	COL6A3	-0.04054263785761822
3	gene	COX7A1	-0.02044575233665235
3	gene	CPXM1	-0.04538408317240835
3	gene	CTGF	-0.05974225630905307
3	gene	CTSG	-0.01869702738668121
3	gene	CYGB	-0.050647634790410526
3	gene	CYR61	-0.02769993095241267
3	gene	CYTL1	-0.012383251924570583
3	gene	DAB2	-0.024490843272023496
3	gene	DACT1	-0.002843083283732409
3	gene	DARC	-0.0498845604718226
3	gene	DLC1	-0.0043379815237041385
3	gene	DPYSL3	-0.024393012560874904
3	gene	EBF1	-0.06690043104898451
3	gene	EBF3	-0.017333605508369467
3	gene	ELTD1	-0.017550347950990537
3	gene	EMILIN1	-0.04968003738813871
3	gene	EMP1	-0.0037266915338908272
3	gene	ESAM	-0.009763380779890803
3	gene	F10	-0.0021940509180132938
3	gene	F13A1	-0.011086753250334352
3	gene	FAM26E	-0.0011493504717156465
3	gene	FAP	-0.006400418588067265
3	gene	FBLN1	-0.014945822438652178
3	gene	FBN1	-0.05472758653225872
3	gene	FGF18	-0.019248544491975862
3	gene	FIBIN	-0.06366812709018659
3	gene	FLJ10357	-0.03201449632539833
3	gene	FLJ42709	-0.03273368409708557
3	gene	FOXO1	-0.044771333012317345
3	gene	FREM1	-0.06693288437177482
3	gene	FRZB	-0.028912130332314347
3	gene	FSTL1	-0.05377083156643918
3	gene	GALNTL2	-0.0022561267058931974
3	gene	GAS1	-0.005017751525549653
3	gene	GDF10	-0.016520558285508774
3	gene	GLI1	-0.00429861036291046
3	gene	GPR146	-0.06392242382168331
3	gene	GPRASP1	-0.005689940349972629
3	gene	GREM2	-0.03489060949128411
3	gene	GRID1	-0.01954147388695544
3	gene	GRRP1	-0.037689790696582355
3	gene	GSN	-0.046390109369741014
3	gene	GSTM5	-0.02830882324470429
3	gene	GXYLT2	-0.05537213028710833
3	gene	HEG1	-0.01825759317573772
3	gene	HGF	-0.054207158787163964
3	gene	HMCN1	-0.034631513715127196
3	gene	HSPB2	-0.054739134149414316
3	gene	HSPB7	-0.057764576483397674
3	gene	HTR2B	-0.03042749623316288
3	gene	IFFO1	-0.028418050667810835
3	gene	IGDCC4	-0.0051693194495347665
3	gene	IGF2	-0.020508188613456803
3	gene	IGFBP6	-0.010718613167926914
3	gene	IGFBP7	-0.0398196719931062
3	gene	INMT	-0.022152702839938657
3	gene	ISLR2	-0.053024607922593225
3	gene	ISM1	-0.020775327752831606
3	gene	ITGBL1	-0.06163363125602499
3	gene	KANK2	-0.0011580883696600788
3	gene	KANK3	-0.015691311526690187
3	gene	KERA	-0.028386996535367182
3	gene	KIAA1462	-0.04555165735255046
3	gene	KLF2	-0.05290348522992265
3	gene	KLK4	-0.04060035796918924
3	gene	LGI4	-0.03785174067584867
3	gene	LIMS3	-0.0385457118632191
3	gene	LOC100192378	-0.019085752368272195
3	gene	LOC134466	-0.032595639202331723
3	gene	LOXL1	-0.0538257943832096
3	gene	LTBP4	-0.063462467135907
3	gene	LUM	-0.04874975283333113
3	gene	MAB21L1	-0.06566156847670003
3	gene	MAGEL2	-0.04772339212889101
3	gene	MAP1LC3C	-0.0026926912633825286
3	gene	MEOX2	-0.03356796109884282
3	gene	MFAP4	-0.08409896471813762
3	gene	MMP19	-0.03417663702249304
3	gene	MMP28	-0.06463963306209836
3	gene	MMRN1	-0.06728471995393621
3	gene	MYCT1	-0.05307994470258941
3	gene	MYH11	-0.05117146746654008
3	gene	MYL9	-0.015624899774754208
3	gene	NBLA00301	-0.016886049437497483
3	gene	NDN	-0.03784886549810526
3	gene	NNMT	-0.01136028336670706
3	gene	NOV	-0.03982598401678228
3	gene	NPR1	-0.019952004475958345
3	gene	NPR2	-0.0027397996527796543
3	gene	NRIP2	-0.05031348307635088
3	gene	PCDH18	-0.023211391837258805
3	gene	PCOLCE	-0.06667345632799439
3	gene	PCSK5	-0.05290866492677503
3	gene	PDE1A	-0.029280543687014864
3	gene	PDGFD	-0.013488879546832614
3	gene	PDGFRA	-0.03968944816636698
3	gene	PDLIM7	-0.050011004241116305
3	gene	PECAM1	-0.022218076626137492
3	gene	PHYHIP	-0.03627374749509227
3	gene	PLIN1	-0.012661649548749668
3	gene	PLSCR4	-0.045381041451397
3	gene	PLXDC1	-0.016321516449561507
3	gene	PODN	-0.8487165116777219
3	gene	PPAP2A	-0.05875973904706572
3	gene	PRICKLE2	-0.008557206449346388
3	gene	PTPRB	-0.023184397137902595
3	gene	RAPGEF3	-0.017340825393237964
3	gene	RARRES2	-0.04901614457383328
3	gene	RASGRF2	-0.03983076561101918
3	gene	RECK	-0.033685308574103026
3	gene	RFTN2	-0.00739749616516058
3	gene	ROBO4	-0.03180903033144904
3	gene	RUNX1T1	-0.054088071801191684
3	gene	S1PR1	-0.021123861970784117
3	gene	SCARF2	-0.06707117200421686
3	gene	SCN2B	-0.03536276117574769
3	gene	SCN7A	-0.03132584713807456
3	gene	SDPR	-0.058521312891075004
3	gene	SEMA3G	-3.153159493003786e-4
3	gene	SERPING1	-0.053356981958653876
3	gene	SHE	-0.05020309680945227
3	gene	SKA1	0.03707892410329451
3	gene	SLIT2	-0.0018310445138819743
3	gene	SNCA	-0.004550570215494781
3	gene	SPARC	-0.05138567866030997
3	gene	SPON2	-0.036783026730798966
3	gene	SPRY1	-0.047724412256498754
3	gene	SRPX2	-0.006304613268962283
3	gene	SSC5D	-0.059434139404421445
3	gene	SSPN	-0.007818301020369421
3	gene	TAGLN	-0.03131336259673128
3	gene	TBX15	-0.0064149097390224525
3	gene	TEK	-0.03745765541180302
3	gene	TGFBR2	-0.038047552078222704
3	gene	THBS4	-0.062741769735371
3	gene	TIE1	-0.05750883719014146
3	gene	TIMP2	-0.04852474884107095
3	gene	TLL1	-0.04739876573464255
3	gene	TMEM132C	-0.04470020978465905
3	gene	TNN	-0.001979549706259887
3	gene	TSHZ2	-0.018823989883053015
3	gene	TSHZ3	-0.03765773950076372
3	gene	TSPAN7	-0.021443675835122415
3	gene	WTIP	-0.0011152488539714117
3	gene	ZBTB47	-0.02752694342811487
3	gene	ZEB1	-0.06319335248560254
3	gene	ZFHX4	-0.027549658251981635
3	gene	ZFPM2	-0.02135040987343731
3	gene	ZNF423	-0.06436408497780376
3	image	1	-0.5934134816215709
3	image	2	0.03705602507927804
3	image	99	0.8011295813116818
3	image	100	-0.06840091214639514
4	gene	ABCA6	0.010642902975137042
4	gene	ABCA9	0.02768833712673557
4	gene	ABCB1	0.0155331220153451
4	gene	ABCB5	0.00452869009311559
4	gene	ABCC9	0.005294398305096354
4	gene	ABCG2	0.013917664277510296
4	gene	ABI3BP	0.022454438179314327
4	gene	ACACB	0.0020117675090817137
4	gene	ACSM5	0.020062090856952004
4	gene	ADAM12	0.008645523248016125
4	gene	ADAM33	0.00969165616670653
4	gene	ADAMTS16	0.01041652225647779
4	gene	ADAMTS2	0.009196986888977313
4	gene	ADAMTS5	0.007106764391735005
4	gene	ADC	0.01685812059008671
4	gene	ADH1A	0.009375326955420945
4	gene	ADH1B	0.01665114230131367
4	gene	ADH1C	0.0014572143261573868
4	gene	ADIPOQ	0.016118393331897487
4	gene	ADRA2A	0.02024005929788249
4	gene	ADRB2	0.002758497332194
4	gene	AG2	0.01412102753056419
4	gene	ALDH1A1	0.009660737824677069
4	gene	ALDH2	0.00537193514192352
4	gene	AMOTL2	0.0031485650994077176
4	gene	ANGPT4	0.014635867884548286
4	gene	ANGPTL2	0.0037308240411162807
4	gene	AQP7	0.02662892162036737
4	gene	ARHGAP24	0.005606884209032933
4	gene	ARHGAP6	0.023870519649831237
4	gene	ASAM	0.007404028704186638
4	gene	ASF1B	-0.020685920296805667
4	gene	ASPA	0.026474684875438248
4	gene	ATOH8	0.02598063405601847
4	gene	AURKA	-0.014208073871169956
4	gene	AURKB	-0.007413880475598174
4	gene	AXL	0.015463096198735175
4	gene	BCL6B	0.025738313756616206
4	gene	BICC1	0.010394888912394838
4	gene	BIRC5	-0.029180844942872017
4	gene	BNC2	0.007165663024805892
4	gene	BTBD19	0.01583893069224652
4	gene	BTNL9	0.011100011598744873
4	gene	BUB1B	-0.006481963435108741
4	gene	C10orf10	0.016253423148408292
4	gene	C10orf128	0.01471692674681263
4	gene	C10orf26	0.006513993207059552
4	gene	C13orf33	0.023784107035949204
4	gene	C14orf139	0.031029573119979965
4	gene	C14orf180	0.015860013639717903
4	gene	C14orf37	0.019094424535874743
4	gene	C15orf23	-8.680314427269202e-4
4	gene	C17orf91	0.01847655850525594
4	gene	C18orf34	0.005346911278103709
4	gene	C1QTNF9	0.005589482075681802
4	gene	C1R	0.025863925525919453
4	gene	C1S	0.020345405459445454
4	gene	C1orf190	1.748807188386058e-4
4	gene	C1orf70	0.012607028375097288
4	gene	C20orf160	0.014777953253409559
4	gene	C2orf40	0.02393039137403003
4	gene	C3orf54	0.0022289763276907024
4	gene	C5orf62	0.02615922291855332
4	gene	C7orf58	0.02648309327743525
4	gene	C9orf125	0.021177269081849172
4	gene	CA4	6.448017057870516e-4
4	gene	CACNA1G	0.004464229457037808
4	gene	CASQ2	0.027433543955796922
4	gene	CAV2	0.016525737090332063
4	gene	CBLN4	0.026660850855776252
4	gene	CCDC36	0.01729352298317879
4	gene	CCDC46	0.013756889364526539
4	gene	CCNB1	-0.0011328576962524857
4	gene	CCNB2	-0.02454475897394422
4	gene	CCND2	0.0174627573512711
4	gene	CD200	0.0063496657118609235
4	gene	CD300LG	0.02319460435178762
4	gene	CD93	0.022942715046343126
4	gene	CDC20	-0.003227172402084658
4	gene	CDC25A	-0.027963012228856613
4	gene	CDC42EP5	0.014057931722100379
4	gene	CDC45	-0.021873151424790918
4	gene	CDC7	-0.005760306250951356
4	gene	CDCA3	-0.008042282942144168
4	gene	CDCA8	-0.018354203100074684
4	gene	CDH11	0.013185980992457227
4	gene	CDH23	0.005347997813893897
4	gene	CDH5	0.024565521540640782
4	gene	CDK1	-0.023312061566547592
4	gene	CDT1	-0.008665315399061176
4	gene	CENPA	-0.01901544923168038
4	gene	CENPM	-0.008333284099609723
4	gene	CENPN	-0.0027966706045094063
4	gene	CEP55	-0.012282147478471055
4	gene	CERCAM	0.008911227423371557
4	gene	CES1	0.014459313271146813
4	gene	CFD	0.0169335919534631
4	gene	CFI	0.018751566961778203
4	gene	CH25H	0.02439653859032022
4	gene	CHL1	0.001563349052676581
4	gene	CHRDL1	0.02274055560519933
4	gene	CHST7	0.002148183133174317
4	gene	CIDEA	0.024019916510791096
4	gene	CIDEC	0.0284573069291052
4	gene	CILP2	0.02007234887694198
4	gene	CILP	0.001251473637930198
4	gene	CKS2	-0.01549128918152192
4	gene	CLEC1A	0.0234483013893369
4	gene	CLEC2B	0.026871966909375645
4	gene	CLEC3B	0.02365266725229375
4	gene	CMA1	0.008820666545433502
4	gene	CNIH3	0.021330170471186054
4	gene	COL14A1	-0.015601931201306742
4	gene	COL15A1	0.017804150669769897
4	gene	COL17A1	0.02630620289579682
4	gene	COL18A1	0.004982809215320855
4	gene	COL1A1	0.023936647658589397
4	gene	COL3A1	0.01649764532089113
4	gene	COL5A1	0.004605730591558626
4	gene	COL5A2	0.01004707930259005
4	gene	COMP	0.002686248465189868
4	gene	CPXM2	0.027397964266544582
4	gene	CRHBP	0.0038279786348217573
4	gene	CRTAP	0.02182026588846643
4	gene	CRY2	0.009383538998911277
4	gene	CSRNP1	0.016196703884589218
4	gene	CTSG	5.510556266354255e-4
4	gene	CYBRD1	0.0095903696267856
4	gene	CYTL1	0.010761401680338437
4	gene	DACT1	0.02451259530488873
4	gene	DACT3	0.0014840285908578885
4	gene	DBX2	0.02909058841931996
4	gene	DCHS1	0.01262728038969389
4	gene	DEPDC1	-0.01114186685747107
4	gene	DHH	0.011882029055188082
4	gene	DLC1	0.023147561207526264
4	gene	DMGDH	0.005140825352694366
4	gene	DNASE1L3	0.010174771942738086
4	gene	DNM3	0.00583009849936771
4	gene	DPP4	0.003574577120599597
4	gene	DUSP1	0.006432250328331053
4	gene	EBF3	0.0027600722590062528
4	gene	EDNRA	0.009805498280905852
4	gene	EFEMP2	0.02418198105745656
4	gene	EGFLAM	0.021648497400281536
4	gene	EGR1	0.021216979066577362
4	gene	EGR2	0.006168494343936807
4	gene	ELN	0.027746153034734995
4	gene	ELTD1	0.002135994352831574
4	gene	EMP1	0.024108798763200663
4	gene	EMX2OS	0.02819965153199022
4	gene	EMX2	1.4532601099078953e-4
4	gene	ESAM	0.014585804705006573
4	gene	EVC2	0.008970888996593198
4	gene	EVC	0.021287022719660424
4	gene	F10	0.026752586082158265
4	gene	F13A1	0.011827489481894398
4	gene	F2R	0.028187187231188224
4	gene	FABP4	0.02675102406614791
4	gene	FAM124B	0.02953377691800869
4	gene	FAM13C	0.004418265796008175
4	gene	FAM162B	0.018256857600104558
4	gene	FAM180A	0.01922134757361527
4	gene	FAM26E	0.027687968090788044
4	gene	FAM43A	0.0013786435018704516
4	gene	FAM54A	-0.009221608644281787
4	gene	FAM70A	0.024682996480657277
4	gene	FAM72B	-0.027375612687981884
4	gene	FANCA	-0.001996142282080286
4	gene	FAP	0.018620544844252174
4	gene	FBLN1	0.004989880480764943
4	gene	FBLN5	0.025649115677771922
4	gene	FCER1A	0.027017865726538567
4	gene	FERMT2	0.012140985643141332
4	gene	FEZ1	0.006691294945020532
4	gene	FGF7	0.027976061268523693
4	gene	FHL5	0.02960246227386146
4	gene	FIGF	0.012511808712836421
4	gene	FKBP7	0.0073112799552855845
4	gene	FLRT2	0.028747797835809826
4	gene	FLT4	0.00915381155689285
4	gene	FMO2	0.0061681260192854165
4	gene	FNDC4	0.005643512174102035
4	gene	FOXF2	0.027111390083024347
4	gene	FOXM1	-0.018579070249759005
4	gene	FST	0.02145279679555044
4	gene	FZD4	0.0014007870532505972
4	gene	GADD45B	0.01910221076504351
4	gene	GALNTL2	0.02658522342541121
4	gene	GAS1	0.021301297539068956
4	gene	GDF10	0.004129611672376515
4	gene	GGT5	0.02644088024597804
4	gene	GINS2	-0.01702361816979747
4	gene	GIPC2	0.022108954745892417
4	gene	GLI1	0.02294519324111937
4	gene	GLIS1	0.005026855622251617
4	gene	GLIS2	0.018258901373047594
4	gene	GNG2	0.007951146027898244
4	gene	GPD1	0.025109387675254616
4	gene	GPR133	3.9503212497809914e-5
4	gene	GPRASP1	0.021546012643047997
4	gene	GPX8	0.0035283361113714307
4	gene	GRAP	0.0014047264513012785
4	gene	GRP	0.025865713246817888
4	gene	GTSE1	-0.018783985266326016
4	gene	GYPC	0.013730241039486342
4	gene	H19	0.004324127007226473
4	gene	H6PD	0.003573944537226069
4	gene	HAND2	0.01997349203110609
4	gene	HEG1	5.133525919258351e-4
4	gene	HEPACAM	0.0011314560539578378
4	gene	HEPN1	0.005707243429328271
4	gene	HJURP	-0.017513649938999766
4	gene	HMMR	-0.005905605976116094
4	gene	HOXD9	0.021794987921522666
4	gene	HSD17B11	0.008850069894152228
4	gene	HSPB6	0.019502003316949335
4	gene	HTRA3	0.023714182516922665
4	gene	IGDCC4	0.02121560975383678
4	gene	IGF1	3.031418848731593e-4
4	gene	IGFBP4	0.004251056580482177
4	gene	IGFBP6	0.012926723259648918
4	gene	IGSF10	0.028955373137593905
4	gene	IL11RA	0.026396366224775005
4	gene	IL1R1	0.0054791046465724105
4	gene	IL33	0.024310280255789407
4	gene	ITGA7	0.017876890748503873
4	gene	ITGB5	0.01785063603263543
4	gene	ITIH5	0.026404144682685548
4	gene	ITM2A	0.01194959473764896
4	gene	JDP2	0.007406356369105453
4	gene	KANK2	0.02808621254336025
4	gene	KANK3	0.0057455712991309384
4	gene	KCNE1	0.010214599077674457
4	gene	KCNIP2	0.017392609756143387
4	gene	KCNS2	0.00800339819077847
4	gene	KCTD12	0.029557039423985153
4	gene	KIF11	-1.8956779526042863e-4
4	gene	KIF15	-0.006276429248095493
4	gene	KIF18B	-0.005901822330466679
4	gene	KIF20A	-0.0032302176477306713
4	gene	KIF2C	-0.017332297260070444
4	gene	KIF4A	-0.009194232946490244
4	gene	KIFC1	-0.00925481679361042
4	gene	LAMA4	0.012335359693050415
4	gene	LAMB1	0.004159526505900035
4	gene	LAMB2	0.0072214420099365705
4	gene	LATS2	1.93088504044219e-4
4	gene	LCN6	0.015451889255528976
4	gene	LDLRAD2	0.012134055869000081
4	gene	LEPR	0.00839229577834053
4	gene	LEP	0.00880511445187739
4	gene	LGALS3	0.0015939433093744306
4	gene	LIX1L	0.004488268678073932
4	gene	LMO2	0.01430079633337812
4	gene	LOC100240735	0.00200397442169515
4	gene	LOC257358	0.020294479205711955
4	gene	LOC339524	0.022798266837555606
4	gene	LOC90586	6.394779293869555e-4
4	gene	LRCH2	0.012016544373306624
4	gene	LSP1	0.010583772138660614
4	gene	MAMDC2	0.016838950218243543
4	gene	MAP1A	0.023507377179638748
4	gene	MAP1LC3C	0.026223412207669272
4	gene	MATN2	0.005406060219281333
4	gene	MEG3	0.012089469338262656
4	gene	MEGF6	0.01710844611897556
4	gene	MELK	-0.013422506670356257
4	gene	MEOX1	0.02489604105792033
4	gene	MME	0.016872666197081467
4	gene	MMP23B	0.019781925348499995
4	gene	MN1	0.010677268744565033
4	gene	MND1	-0.011330826763144019
4	gene	MOCS1	0.0190545199816346
4	gene	MRAP	0.0041586000005548645
4	gene	MRC2	0.02781643337571842
4	gene	MS4A2	0.0021815836353055082
4	gene	MUSTN1	0.021772199178989673
4	gene	MXRA5	0.018922145345347332
4	gene	MXRA8	0.014349598042330255
4	gene	MYL9	0.004636045555207347
4	gene	MYLK	0.02687341891066254
4	gene	NAP1L3	0.010780370015675849
4	gene	NBLA00301	0.002981609301415466
4	gene	NCAPG	-0.030473414720437485
4	gene	NDC80	-0.026721700480633694
4	gene	NEIL3	-0.012263546828220786
4	gene	NEXN	0.0036666335463785955
4	gene	NGFR	0.01414956904556328
4	gene	NID1	0.0023389229217596116
4	gene	NKAPL	0.011501569675045259
4	gene	NNAT	0.013809952602690658
4	gene	NNMT	0.010867517209059974
4	gene	NOTCH4	0.025500914730471325
4	gene	NPR2	0.0254519607873283
4	gene	NR2F1	0.026899159051526247
4	gene	NRXN2	0.015562644253501613
4	gene	NTN4	0.0017249809764285618
4	gene	NUAK1	0.012639774527757792
4	gene	NUF2	-0.024517117514858296
4	gene	NUSAP1	-0.012727394434517269
4	gene	OAF	0.013590814162014981
4	gene	OLFML2B	0.008478462855089549
4	gene	OLFML3	0.0017901426732590854
4	gene	ORC6L	-0.022824176413476737
4	gene	P4HA3	0.02233332065458901
4	gene	PALLD	0.01611471992185787
4	gene	PAMR1	0.026098906790195893
4	gene	PAPLN	0.01672188274878149
4	gene	PBK	-0.002326595231756409
4	gene	PCDH7	4.03756044656868e-4
4	gene	PCDHB12	0.00746975728457143
4	gene	PCDHB15	0.0012916746095533427
4	gene	PDE1B	0.02821244197068511
4	gene	PDGFD	0.008725947065501906
4	gene	PDK4	0.015230474123565525
4	gene	PDLIM2	8.581150420353015e-4
4	gene	PDLIM4	0.02330433102752188
4	gene	PDPN	0.02050726124908736
4	gene	PEAR1	0.014384730897377036
4	gene	PHLDB1	0.016847602007598193
4	gene	PI16	0.006513642159289348
4	gene	PID1	0.001733445544690673
4	gene	PIK3IP1	0.00423037098541758
4	gene	PKD2	3.5158955039827174e-4
4	gene	PLEKHA4	0.004170766088890997
4	gene	PLIN1	0.010716613789054193
4	gene	PLIN4	0.016522038052669386
4	gene	PLN	0.01168559904860592
4	gene	PLXDC1	0.0034250583772827406
4	gene	PMP22	0.004981033264789363
4	gene	PODN	-0.9375403875359537
4	gene	POSTN	0.015020712817978999
4	gene	PPP1R12B	0.010503079601844016
4	gene	PRC1	-0.0050904225899651755
4	gene	PRDM8	0.009755975082758824
4	gene	PREX2	0.015954555475392432
4	gene	PRICKLE2	0.01623811643269267
4	gene	PRKD1	0.0195064659700248
4	gene	PRRX1	0.027638957772689685
4	gene	PRX	0.013907013136598582
4	gene	PTGER4	0.0020751778681857964
4	gene	PTGIR	0.01921331707791212
4	gene	PTGIS	0.0160956868777425
4	gene	PTN	0.02863636568336303
4	gene	PTPN21	0.017820170291104227
4	gene	PTPRM	0.011584560482849357
4	gene	PTTG1	-0.005421232208644046
4	gene	RAB3IL1	0.011670549452190312
4	gene	RAD51	-1.5242851422901465e-4
4	gene	RAD54L	-0.002680317219105451
4	gene	RAPGEF3	0.0032898023516627455
4	gene	RASL12	0.006350810109032486
4	gene	RBMS2	0.0104209718834308
4	gene	RBP4	0.0016014843115502767
4	gene	RBPMS	2.0152316666714601e-4
4	gene	RCAN2	0.0061943614050457485
4	gene	RCBTB2	0.02481012912229156
4	gene	RCVRN	8.432785790052329e-5
4	gene	RDH5	0.006253040577911183
4	gene	RFTN2	0.01850353576524689
4	gene	RFX8	0.0021622591489732996
4	gene	ROBO3	0.016766183053976303
4	gene	SCARF1	0.012592977401352042
4	gene	SELP	0.024510011906868048
4	gene	SEMA3G	0.03028406835645441
4	gene	SFRP4	0.0019504195443199865
4	gene	SH3D19	0.027635093785575333
4	gene	SH3RF3	0.005905288944274495
4	gene	SHOX2	0.0022062812895497744
4	gene	SHROOM4	0.004882071758987474
4	gene	SIGLECP3	0.016699376230689636
4	gene	SKA3	-0.007661642393605437
4	gene	SLC12A4	0.012143021711316614
4	gene	SLC17A7	0.02496401012674502
4	gene	SLC19A3	0.002890178251035979
4	gene	SLC24A2	0.003465368240115217
4	gene	SLC27A1	0.0015012703885793827
4	gene	SLIT2	0.027105133151586903
4	gene	SNAI2	0.00304875824574369
4	gene	SNCA	0.023159021429096108
4	gene	SNED1	0.026403679830466896
4	gene	SOCS2	1.600128557113299e-4
4	gene	SORBS1	0.02454956408359604
4	gene	SOX7	0.01315416916824863
4	gene	SPAG5	-0.00132427394119545
4	gene	SPOCK1	0.02520281434070749
4	gene	SRPX2	0.018936868216788114
4	gene	SSPN	0.01765317677383595
4	gene	ST3GAL2	0.014200928459120965
4	gene	ST5	0.005211946185733075
4	gene	STARD8	0.013006820447936199
4	gene	SYDE1	0.02679992783436859
4	gene	SYNPO	0.0014017537825743499
4	gene	TAC1	0.028118596882871535
4	gene	TAL1	0.02686371689515708
4	gene	TBX15	0.01941294656757124
4	gene	TBX18	0.016060166440874248
4	gene	TBX5	0.02585047939886918
4	gene	TCF4	0.027372395546696054
4	gene	TDRD10	0.0030998364273577077
4	gene	TENC1	0.028370537619280198
4	gene	TGFB3	0.026850711585361384
4	gene	THBD	0.005363848714591875
4	gene	THBS2	0.020514307776432962
4	gene	THSD7B	0.01520603828576832
4	gene	TIMP3	0.002194817417821106
4	gene	TMEM130	0.015509209336854603
4	gene	TMEM173	4.8352670940432946e-4
4	gene	TMEM178	0.003705065051438578
4	gene	TMEM37	0.0066347238531125115
4	gene	TMEM88	0.004851346190212554
4	gene	TMEM90B	0.006760157940969266
4	gene	TNFAIP6	0.004505177664180457
4	gene	TNFSF12	2.501359304836738e-4
4	gene	TNNT3	0.015446863934146113
4	gene	TNN	0.0262770352347259
4	gene	TPM2	0.011445855500067886
4	gene	TPO	0.02493802737200343
4	gene	TPSAB1	0.013812973894167744
4	gene	TPSB2	0.006133380164350958
4	gene	TPST1	0.001540737909281161
4	gene	TPX2	-0.011862497737118881
4	gene	TROAP	-0.012611736033058013
4	gene	TSHZ2	1.2315877314700858e-4
4	gene	TSPAN11	0.020278604187495716
4	gene	TSPAN2	0.0022462882451816644
4	gene	TTC28	0.013257652257305024
4	gene	TTK	-0.009783646969779982
4	gene	TUSC5	0.030038468551309348
4	gene	TWIST2	0.024528256670800736
4	gene	TXNIP	0.014451597752512086
4	gene	UBE2C	-0.02154333630900758
4	gene	UBE2S	-0.010731733404841277
4	gene	UBE2T	-0.013260689263939135
4	gene	VCAN	0.010897225475468541
4	gene	VEGFC	0.00781762150918244
4	gene	VENTX	0.02272031525005758
4	gene	VIM	0.015936865148980496
4	gene	VWF	0.004275126739251532
4	gene	WDR86	0.010172004561562056
4	gene	WISP2	0.029455495125545725
4	gene	WTIP	0.027815751113261348
4	gene	ZEB2	0.002251586928037436
4	gene	ZFP36L1	0.007842267623395687
4	gene	ZFP36L2	0.01415769590015266
4	gene	ZFP36	0.012890273782106998
4	gene	ZWINT	-0.003749622178879128
4	image	1	0.602641356200618
4	image	2	-0.017987648486549608
4	image	98	0.006219610945689268
4	image	99	-0.7938322433681317
4	image	100	0.07931914099010376
5	gene	A2M	-0.010086011345808731
5	gene	ABCA6	-0.004772103009028079
5	gene	ABCB5	-0.013811827097509477
5	gene	ABCC9	-0.012357497720294475
5	gene	ABCD4	-6.811908151189482e-4
5	gene	ACACB	-0.017985691671478166
5	gene	ACOT7	0.014201615126763845
5	gene	ADAM12	-0.00513929490047911
5	gene	ADAM23	-0.005848940450498944
5	gene	ADAM33	-0.005744600871374741
5	gene	ADAMTS10	-0.009659228851902506
5	gene	ADAMTS16	-0.003996185085506565
5	gene	ADAMTS2	-0.005328479825391452
5	gene	ADAMTS5	-0.009824129396595497
5	gene	ADAMTS6	-0.007267902114009076
5	gene	ADH1A	-0.0074374406205269805
5	gene	ADH1C	-0.018186818827050224
5	gene	ADRB2	-0.016215451377155462
5	gene	AFAP1L1	-0.010220860931460688
5	gene	AHNAK	-0.016958646160342452
5	gene	AKAP12	-0.006806457312177553
5	gene	AKT3	-0.0012810717835105062
5	gene	ALDH1A1	-0.005964856370354123
5	gene	ALDH1L1	-0.013212117097172127
5	gene	ALDH2	-0.01210704186814209
5	gene	AMOTL1	-0.010469893696720368
5	gene	AMOTL2	-0.015189359423223676
5	gene	ANGPTL1	-0.00929097725656429
5	gene	ANGPTL2	-0.013620451917919732
5	gene	ANGPTL7	-1.8276386272777547e-5
5	gene	ANKRD53	-0.004215327128581382
5	gene	ANKRD6	-0.004024002121336623
5	gene	ANTXR1	-0.010710394584448118
5	gene	AOX1	-0.005484797734974239
5	gene	APLNR	-0.016293173073389216
5	gene	APOD	-6.755959839493403e-4
5	gene	AQP7P1	-0.007868998464546239
5	gene	ARAP3	-0.014782706690407592
5	gene	ARHGAP11A	0.008626649122076837
5	gene	ARHGAP24	-0.011310366392727072
5	gene	ARHGAP31	-0.007480057923307632
5	gene	ARHGEF17	-0.01675826130285385
5	gene	ARID5B	-5.137070588375997e-4
5	gene	ASAM	-0.008550898805458385
5	gene	ASPM	0.013390856879094666
5	gene	ATP1A2	-0.007976185744315167
5	gene	ATP1B2	-0.010960820587917513
5	gene	ATP8B2	-0.008159581551051367
5	gene	AURKB	0.009255233475702092
5	gene	BACH2	-0.011005306407938552
5	gene	BGN	-0.007021065626556453
5	gene	BHLHE22	-0.01286631547203029
5	gene	BHLHE41	-0.014810159986371465
5	gene	BICC1	-0.004199311052197867
5	gene	BLM	0.009729735355464494
5	gene	BNC2	-0.008451270513957013
5	gene	BOC	-0.013174345899868298
5	gene	BTG2	-0.011839802114063727
5	gene	BTNL9	-0.004658837543091109
5	gene	BUB1B	0.01079329914996987
5	gene	BUB1	0.0061166401204107304
5	gene	C10orf26	-0.010270661606860547
5	gene	C10orf54	-0.005914697568988646
5	gene	C14orf49	-0.003468615152467469
5	gene	C15orf23	0.018717390352170467
5	gene	C18orf34	-0.012757734683997496
5	gene	C1QTNF1	-0.009620341901862882
5	gene	C1QTNF6	-6.823163937362263e-4
5	gene	C1QTNF7	-0.0033136199865490983
5	gene	C1QTNF9	-0.012518352689664721
5	gene	C1orf135	0.019320052430686713
5	gene	C1orf190	-0.019440887796983393
5	gene	C1orf70	-8.647624663590325e-4
5	gene	C20orf194	-0.019311861486863452
5	gene	C3orf54	-0.01574197882664715
5	gene	C4orf49	-0.01425853051908064
5	gene	C6	-0.008190614089869484
5	gene	C8orf58	-3.3531401439609203e-4
5	gene	C9orf100	0.01213264595339893
5	gene	C9orf140	0.002475402229550185
5	gene	C9orf3	-0.0024739020562705616
5	gene	C9orf44	-0.009544562510057558
5	gene	CA4	-0.01980287340985462
5	gene	CACNA1G	-0.01191201570976391
5	gene	CADM3	-0.016116000973410052
5	gene	CALCOCO1	-0.01789694854680637
5	gene	CALD1	-0.01604402073577617
5	gene	CALHM2	-0.009055408355100627
5	gene	CAPN11	-0.008188937203551317
5	gene	CASP12	-0.015254371431188882
5	gene	CBX7	-0.0035825066138486755
5	gene	CCDC152	-0.010833331980951046
5	gene	CCDC3	-0.019699184693683813
5	gene	CCDC69	-0.015889959120101254
5	gene	CCIN	-4.635142383909864e-4
5	gene	CCKAR	-0.010567426311311887
5	gene	CCL16	-0.006024033181662806
5	gene	CCL21	-0.005398632022106511
5	gene	CCNA2	0.019492459668932892
5	gene	CCNB1	0.018651572899951136
5	gene	CD200	-0.010235650216876491
5	gene	CD36	-0.014595303413327518
5	gene	CDC20	0.015442174131848804
5	gene	CDC25C	0.019891403262395062
5	gene	CDC6	0.009009130260017236
5	gene	CDC7	0.011191197760360257
5	gene	CDCA2	3.7260355216055263e-4
5	gene	CDCA3	0.008355246251080688
5	gene	CDCA5	0.01643168566455488
5	gene	CDH23	-0.011382153661057813
5	gene	CDKN1C	-0.002309669706721629
5	gene	CDKN3	0.017584993723213864
5	gene	CDT1	0.007198031651661956
5	gene	CENPE	0.0014322862669576665
5	gene	CENPM	0.008144860881950019
5	gene	CENPN	0.015630552743763647
5	gene	CEP55	0.002516791500500953
5	gene	CERCAM	-0.005067834016930637
5	gene	CHEK1	0.015137975679272631
5	gene	CHL1	-0.017226765205662645
5	gene	CHST7	-0.01715865749952948
5	gene	CHSY3	-0.016588007125030484
5	gene	CILP	-0.017123417189809944
5	gene	CLDN19	-0.011375072021828653
5	gene	CLIC2	-0.004697686919856527
5	gene	CMA1	-0.007548673423670854
5	gene	CMTM3	-0.009013469856702892
5	gene	CNN2	-0.01321304639674222
5	gene	CNTN1	-0.016254694784260428
5	gene	COL18A1	-0.01048575362159851
5	gene	COL1A2	-0.01531001802799008
5	gene	COL5A1	-0.010820699113103049
5	gene	COL5A2	-0.003268714788468999
5	gene	COL8A1	-0.015381713232265287
5	gene	COMP	-0.014552488258409976
5	gene	COX4I2	-0.004940266684757963
5	gene	COX7A1	-0.016248455128430407
5	gene	CPA1	-0.004742718988543439
5	gene	CPA3	-0.016814295020685224
5	gene	CPSF3	0.004384735807555639
5	gene	CRHBP	-0.01513061028980499
5	gene	CRY2	-0.006674006830545544
5	gene	CTDSP1	-0.017923624711942386
5	gene	CTSG	-0.019168269876580542
5	gene	CX3CR1	-0.012864321637761186
5	gene	CYBRD1	-0.006280569963910461
5	gene	CYR61	-0.003955696948809992
5	gene	CYTH3	-0.011535833534712967
5	gene	CYTL1	-0.004682072491159403
5	gene	DAB2	-0.009650086232310449
5	gene	DACT3	-0.01640355542378883
5	gene	DCHS1	-0.0012027777861685412
5	gene	DDR2	-0.0022432395253098735
5	gene	DDX39	1.9191070147511562e-4
5	gene	DEPDC1B	0.016708130969397463
5	gene	DEPDC1	0.003914929273298245
5	gene	DHH	-0.002813394927220076
5	gene	DIXDC1	-0.004885038381776264
5	gene	DKK2	-0.006045540522444176
5	gene	DKK3	-0.01578096463622161
5	gene	DLGAP5	0.007990776514504328
5	gene	DLL1	-0.013814798807892797
5	gene	DLL4	-0.01882428774092419
5	gene	DMGDH	-0.012580004717109626
5	gene	DNASE1L3	-0.005672382174203229
5	gene	DNM3	-0.010824888734839984
5	gene	DPP4	-0.013499512442951295
5	gene	DPT	-0.014397975871835039
5	gene	DPYSL3	-0.008105528907354971
5	gene	DSE	-0.015216635133390654
5	gene	DUSP1	-0.009987860324101525
5	gene	E2F1	0.017666419808444443
5	gene	EBF2	-9.718802863816733e-4
5	gene	EBF3	-0.01604878787670989
5	gene	ECSCR	-0.010205577832967265
5	gene	EDA2R	-0.0011411836517858697
5	gene	EDNRA	-0.00415358636020158
5	gene	EEPD1	-9.970000837907743e-4
5	gene	EFEMP1	-0.004945220636772674
5	gene	EFHA2	-0.01894679804201701
5	gene	EGR2	-0.01051141053795107
5	gene	EGR3	-0.007353712468474088
5	gene	ELK3	-0.0013020301440952251
5	gene	ELTD1	-0.016555643754371616
5	gene	EME1	0.005586378220697961
5	gene	EMX2	-0.018955285994917935
5	gene	ENG	-0.008633698559468004
5	gene	ENPP2	-0.009912398837407558
5	gene	EPAS1	-0.017337957155270752
5	gene	EPR1	0.004671620852376897
5	gene	EVC2	-0.006189750618143385
5	gene	EXO1	0.0022832292095945395
5	gene	EZH2	0.005997086831699025
5	gene	F13A1	-0.0020058781476306096
5	gene	FAM111B	7.049585202964977e-4
5	gene	FAM13C	-0.013333323935121377
5	gene	FAM180B	-0.004355664291300155
5	gene	FAM43A	-0.01796620720550927
5	gene	FAM54A	0.006385661082690187
5	gene	FAM64A	0.018617205269118715
5	gene	FAM70B	-0.009831085035785505
5	gene	FAM72A	0.017571980120782454
5	gene	FAM72D	0.017570137600941615
5	gene	FANCA	0.016266408023991073
5	gene	FAT3	-0.012515867116870196
5	gene	FBLN1	-0.01090055665590582
5	gene	FBLN7	-0.010883464185145516
5	gene	FEN1	0.002716876181438401
5	gene	FERMT2	-0.0023083775793187435
5	gene	FEZ1	-0.009593479121498785
5	gene	FGF14	-0.013907428378805506
5	gene	FGF18	-0.017516247914098122
5	gene	FIGF	-0.0027845388367854266
5	gene	FILIP1L	-0.007832114962645468
5	gene	FKBP7	-0.007934244611389753
5	gene	FLI1	-0.013098782296171115
5	gene	FLNA	-0.0010761663283471194
5	gene	FLT4	-0.0068745967641011645
5	gene	FMNL3	-0.0065068955122474
5	gene	FMO2	-0.010828253000066079
5	gene	FMOD	-0.016656808869605258
5	gene	FNDC4	-0.010945735788280916
5	gene	FOSB	-0.014836047468977405
5	gene	FOS	-0.01565871696268981
5	gene	FRMD6	-0.012159886715351204
5	gene	FRZB	-6.820205539277868e-4
5	gene	FSTL3	-0.0123088723351293
5	gene	FXYD1	-0.005995248011312965
5	gene	FZD4	-0.018434041599230663
5	gene	G0S2	-0.004983872773879076
5	gene	GALNT10	-0.011132915253474875
5	gene	GDF10	-0.01416031417804374
5	gene	GDF3	-0.005706938130319111
5	gene	GEFT	-0.00843711082790875
5	gene	GGTA1	-0.0061380431120329464
5	gene	GIMAP1	-0.011348473095321682
5	gene	GIMAP6	-0.003907726546227123
5	gene	GIMAP8	-0.009982751415199321
5	gene	GJA4	-0.018466542931911304
5	gene	GJA5	-0.00974671986705634
5	gene	GJC2	-0.013688294336851096
5	gene	GLI2	-0.017586722623146703
5	gene	GLIS1	-0.010218932266910579
5	gene	GLT8D2	-0.00990925079251739
5	gene	GLYAT	-0.012730348147477588
5	gene	GNG2	-0.008587112700397203
5	gene	GPAM	-0.012139210516023815
5	gene	GPR116	-0.010285559559296116
5	gene	GPR133	-0.019904081910717582
5	gene	GPR34	-0.0061596926405443
5	gene	GPSM2	0.01683844937247475
5	gene	GPX3	-0.014259681370999252
5	gene	GPX8	-0.01308613042253113
5	gene	GRAMD3	-0.010870997178594658
5	gene	GRAP	-0.017359491185112198
5	gene	GRID1	-0.0164359468140682
5	gene	GSTM5	-0.004289910739411019
5	gene	H19	-0.012757687291563952
5	gene	H2AFZ	0.014785602551186558
5	gene	H6PD	-0.014646709907290716
5	gene	HEG1	-0.018421421019193213
5	gene	HEPACAM	-0.01933762213029002
5	gene	HEPH	-0.011901318527562451
5	gene	HEPN1	-0.0126606155452131
5	gene	HLF	-5.832197451594488e-4
5	gene	HMGB3	0.012828888572488978
5	gene	HMMR	0.011287052903605481
5	gene	HN1	0.006691984405580086
5	gene	HNMT	-0.007817952586095871
5	gene	HOXC8	-0.0040296177168412505
5	gene	HPGDS	-0.010995998429488233
5	gene	HSD17B11	-0.007312242037004026
5	gene	HSPD1	0.0010719094293699435
5	gene	HTR2B	-9.70691727147898e-4
5	gene	HTR7	-0.0031960703760220152
5	gene	ICAM2	-0.01501209272397377
5	gene	ID3	-0.018396797190746106
5	gene	IFFO1	-0.0032279467447829907
5	gene	IGF1	-0.019402278502309137
5	gene	IGF2	-0.015473126694134927
5	gene	IGFBP4	-0.01306931162852333
5	gene	IGFBP6	-9.004829378960801e-4
5	gene	IL17D	-0.0188620013893643
5	gene	IL1R1	-0.011437046779294203
5	gene	ILK	-0.006590376197791828
5	gene	INMT	-0.015547549244527614
5	gene	ISCU	-0.00596358498123603
5	gene	ISM1	-0.015293801699124728
5	gene	ITGA11	-0.007681055626570398
5	gene	ITGA8	-0.006352625709278779
5	gene	ITIH3	-0.01403796576915099
5	gene	ITM2A	-0.0024770529657428125
5	gene	JAM3	-0.007392653232262781
5	gene	JDP2	-0.008079353706870797
5	gene	JUNB	-0.017230299232384418
5	gene	KANK3	-0.012021682872270546
5	gene	KCNE1	-0.004917329442223641
5	gene	KCNS2	-0.00783509961296517
5	gene	KERA	-0.002076123684108566
5	gene	KIAA0101	0.0064751437732552776
5	gene	KIAA1274	-0.010899760728166522
5	gene	KIF11	0.01958875404086368
5	gene	KIF15	0.01066541995113237
5	gene	KIF17	-0.011312727060060259
5	gene	KIF18B	0.011160669126550803
5	gene	KIF20A	0.015728735961540303
5	gene	KIF23	0.005384974002384734
5	gene	KIF4A	0.006678892826246223
5	gene	KIFC1	0.006750976137079472
5	gene	KIRREL	-0.013993210078182532
5	gene	KLF4	-0.01336558750726452
5	gene	KLF6	-0.006897256112561507
5	gene	KLF9	-0.00841363951038878
5	gene	KLHL29	-0.010351530770451724
5	gene	KL	-0.01220212095722044
5	gene	KPNA2	0.012489401267833853
5	gene	KRT14	-0.010901231950637894
5	gene	LAMA4	-0.001211817571952713
5	gene	LAMB1	-0.012067012140056722
5	gene	LAMB2	-0.008959196329862066
5	gene	LATS2	-0.019101761540931638
5	gene	LCN10	-0.00495453775002459
5	gene	LDLRAD2	-0.001413004628683857
5	gene	LEPR	-0.008583956861914795
5	gene	LEP	-0.008508251669400117
5	gene	LGALS12	-0.004339494659771449
5	gene	LGALS3	-0.016766365140299305
5	gene	LIMA1	-0.0037605755316673342
5	gene	LIMS3.LOC440895	-0.006192284848451001
5	gene	LIPE	-0.01934937528478333
5	gene	LIX1L	-0.012373401987536762
5	gene	LOC100192378	-0.01791635185497492
5	gene	LOC100240735	-0.017397209508376334
5	gene	LOC145820	-0.006798143370112929
5	gene	LOC283867	-0.002185698093960801
5	gene	LOC400043	-0.015568779054264717
5	gene	LOC441869	-0.00838497871855692
5	gene	LOC572558	-0.0020898296713607336
5	gene	LOC644538	-0.016959460460797635
5	gene	LOC650368	-4.3584814355326153e-4
5	gene	LOC90586	-0.019571926072109874
5	gene	LOX	-0.009015092253224163
5	gene	LPAR1	-0.002054276576690383
5	gene	LPAR6	-0.007404826111480165
5	gene	LPL	-0.018706666930461278
5	gene	LRCH2	-0.0019765801910670536
5	gene	LRFN5	-0.011163854927000035
5	gene	LRRC15	-0.005159264455531337
5	gene	LRRN3	-0.0027450797511800284
5	gene	LSP1	-0.0037161147631470316
5	gene	LTBP3	-0.007277813407863082
5	gene	LTC4S	-0.016322775733664214
5	gene	LYL1	-0.01173910789141962
5	gene	LZTS1	-0.0069623163610619924
5	gene	MAD2L1	0.015788122090266418
5	gene	MAFB	-0.018303475069577878
5	gene	MAF	-0.005275152806255381
5	gene	MATN2	-0.012202067464262114
5	gene	MCM10	0.018436041729574148
5	gene	MCTP1	-0.017146232600043203
5	gene	MECOM	-0.010078141953285418
5	gene	MEF2C	-0.018913629233819194
5	gene	MEG3	-0.0012003365901657682
5	gene	MEIS2	-0.017838231012873698
5	gene	MELK	8.132984907350947e-4
5	gene	MFAP5	-0.014810163550354414
5	gene	MFNG	-0.005198496660317987
5	gene	MITF	-0.011886546834859065
5	gene	MLF1IP	0.0017822584955004001
5	gene	MMP27	-0.014670844214970676
5	gene	MMRN2	-0.018526445783616667
5	gene	MN1	-0.003058720152610587
5	gene	MND1	0.0033641777014618295
5	gene	MRAP	-0.015107846104060985
5	gene	MS4A2	-0.016436792712695464
5	gene	MYBL2	0.0074323378995376724
5	gene	MYL9	-0.012189143141931804
5	gene	MYOM1	-0.010566405279584417
5	gene	NAP1L3	-0.0034397653090509285
5	gene	NBL1	-0.014907949866501674
5	gene	NBLA00301	-0.015108010219963997
5	gene	NCAPH	0.0189706760367617
5	gene	NCKAP5L	-0.008732028487558144
5	gene	NDST1	-0.0038249215349727334
5	gene	NEDD9	-0.017992884119754003
5	gene	NEIL3	0.0018762970257186137
5	gene	NEXN	-0.013866581010795472
5	gene	NID1	-0.014804924136308564
5	gene	NKAPL	-0.0037360731598960594
5	gene	NKD2	-0.005107526576450153
5	gene	NNAT	-8.634288813728897e-4
5	gene	NNMT	-0.002555454435945125
5	gene	NOS3	-6.203434279537371e-5
5	gene	NOX4	-0.011584428290736465
5	gene	NPR1	-0.019156802023116377
5	gene	NRN1	-3.6414126143093594e-4
5	gene	NRP1	-0.005069902330445091
5	gene	NTM	-0.005525093603357179
5	gene	NTN4	-0.01664030651385579
5	gene	NUAK1	-0.001278051537687338
5	gene	NUSAP1	0.001863143968078464
5	gene	ODZ3	-0.01827310797973768
5	gene	ODZ4	-0.01335716169757674
5	gene	OIP5	0.01784056803240456
5	gene	OLFML2A	-0.0011628482180678645
5	gene	OLFML2B	-0.005615402583700853
5	gene	OLFML3	-0.015574938245482627
5	gene	OMD	-0.011454566167841334
5	gene	ORC1L	0.01336709010159764
5	gene	PALM	-0.008349263938778296
5	gene	PBK	0.016384828096343364
5	gene	PCDH12	-0.013052697617984294
5	gene	PCDH18	-0.01097267733974797
5	gene	PCDH7	-0.01730261641922911
5	gene	PCDHB12	-0.00861235363307156
5	gene	PCDHB15	-0.017946399497452265
5	gene	PCDHB18	-0.003974744236507743
5	gene	PCDHGA12	-0.0038600290873240465
5	gene	PCDHGB7	-0.013388516858980596
5	gene	PCNA	0.006301241146266305
5	gene	PDE1A	-0.0022391173564476046
5	gene	PDE7B	-0.003305317684952686
5	gene	PDGFD	-0.0072600381425889675
5	gene	PDLIM2	-0.01725159060708595
5	gene	PECAM1	-0.014660120089300184
5	gene	PGF	-0.007014548772912691
5	gene	PHLDA3	-0.0020810717274656375
5	gene	PI16	-0.011065883155596598
5	gene	PID1	-0.01710947451268784
5	gene	PIK3IP1	-0.014128572463204016
5	gene	PKD2	-0.019346739357841206
5	gene	PLA2G5	-0.00952040556080798
5	gene	PLA2R1	-0.017741271479017464
5	gene	PLD4	-0.012726334060197447
5	gene	PLEKHA4	-0.013087054089061552
5	gene	PLEKHM1	-0.011533658453001621
5	gene	PLIN1	-0.005371724299319229
5	gene	PLK1	0.014236151816393238
5	gene	PLK3	-0.0025317801448986616
5	gene	PLN	-0.0026252486639377804
5	gene	PLVAP	-0.014374277501627501
5	gene	PLXDC1	-0.01393498652070313
5	gene	PMP22	-0.012277553344227421
5	gene	PODN	-0.9580425424725235
5	gene	POLQ	0.006472434511939995
5	gene	PPARG	-0.013876282596886766
5	gene	PPIC	-0.0015920187057256673
5	gene	PPM1F	-0.005679230072980814
5	gene	PPP1R12B	-0.005169460459276311
5	gene	PPP1R15A	-0.007306579225018671
5	gene	PPP1R3G	-4.349643460284477e-4
5	gene	PRC1	0.012369284146078425
5	gene	PRCD	-2.7797245870956325e-4
5	gene	PRDM6	-0.00877346187703295
5	gene	PRDM8	-0.005605538125699633
5	gene	PRELP	-6.926167422840843e-4
5	gene	PRICKLE1	-0.01078377953211464
5	gene	PRND	-0.017777092225739435
5	gene	PRR5L	-0.0037497520044052074
5	gene	PSMG1	0.01590567157397409
5	gene	PSRC1	0.0110471149616939
5	gene	PTGDS	-0.017247667916945746
5	gene	PTGER3	-0.0068362803642995134
5	gene	PTGER4	-0.016885015701246977
5	gene	PTH1R	-0.01565023588737318
5	gene	PTPRB	-0.013072319858330404
5	gene	PTPRM	-0.0034672516799944455
5	gene	PTTG1	0.012600913616131413
5	gene	RAB3IL1	-0.002327527644675021
5	gene	RAD51AP1	0.007220893878121685
5	gene	RAD51	0.019647780391525878
5	gene	RAD54L	0.015926371227988026
5	gene	RAPGEF3	-0.015795743178761038
5	gene	RASA3	-0.0022985923913000812
5	gene	RASGRP4	-0.003920647211598482
5	gene	RASIP1	-0.007344614317536475
5	gene	RASL11B	-0.005012859498851626
5	gene	RASL12	-0.010076734976487622
5	gene	RASSF9	-0.009813761888625037
5	gene	RBMS2	-0.004778267780144625
5	gene	RBP4	-0.018143895314309405
5	gene	RBPMS	-0.018994386828135958
5	gene	RCAN2	-0.009839384507981207
5	gene	RCN3	-0.004797760194531239
5	gene	RCVRN	-0.018437751397125196
5	gene	RDH5	-0.011823512139809188
5	gene	RERGL	-0.019018443303275453
5	gene	RFX8	-0.015189291643745393
5	gene	RILPL2	-0.007500555738819678
5	gene	RNF180	-0.0049044542996962495
5	gene	RPS6KA2	-0.01103786841925785
5	gene	RRAS	-0.0014186068095710534
5	gene	RRM2	0.01969425020990078
5	gene	S1PR1	-0.016168467551659682
5	gene	SAMD5	-0.01664872419089347
5	gene	SCARA5	-0.01861811702348577
5	gene	SCARF1	-0.0020849598576376813
5	gene	SCUBE2	-0.008773324402255584
5	gene	SEMA5A	-0.014409234879495253
5	gene	SFRP2	-0.007289860971382455
5	gene	SFRP4	-0.01690786729449539
5	gene	SGK269	-0.0057245545210643485
5	gene	SGOL1	0.008608152597169965
5	gene	SH2D3C	-0.01736378194464997
5	gene	SH3RF3	-0.010063244303441085
5	gene	SHF	-0.0025354722132600216
5	gene	SHOX2	-0.015499037010670227
5	gene	SHROOM4	-0.012656029365516798
5	gene	SKA3	0.008726507707949704
5	gene	SLC12A4	-0.0021245919654069305
5	gene	SLC19A3	-0.016370471059088638
5	gene	SLC24A2	-0.0131610695616008
5	gene	SLC24A6	-0.012161477769424662
5	gene	SLC25A19	0.015396741989752785
5	gene	SLC27A1	-0.017726145942375704
5	gene	SLC2A4	-0.01316105544590428
5	gene	SLC40A1	-0.01535912416094401
5	gene	SLC5A4	-0.004605625527003224
5	gene	SLC7A3	-0.014145426916646421
5	gene	SNAI2	-0.013290764449926393
5	gene	SNRPA1	0.016782997215528464
5	gene	SNX33	-0.0016783428278609092
5	gene	SOCS2	-0.0190882213156259
5	gene	SOD3	-0.017120493665661787
5	gene	SOX17	-0.010803491938327477
5	gene	SOX7	-2.9748635628022393e-4
5	gene	SPAG5	0.01794510690656994
5	gene	SPC25	0.012069307852633012
5	gene	SPON1	-0.0058193981650488434
5	gene	ST5	-0.011329944749404968
5	gene	ST6GAL2	-0.016299517559538373
5	gene	ST6GALNAC6	-0.018104153716403587
5	gene	STARD8	-7.246247845498897e-4
5	gene	STMN1	0.014648192680887635
5	gene	SYNE1	-0.01637961147448566
5	gene	SYNPO2	-0.013995969553935544
5	gene	SYNPO	-0.01742146604082085
5	gene	SYT11	-0.012467243280482179
5	gene	TACC1	-0.015095636677681662
5	gene	TBC1D2B	-0.002264945640183176
5	gene	TCEAL5	-6.560165943223224e-4
5	gene	TDRD10	-0.015012665891775964
5	gene	TFPI	-0.004034360766218573
5	gene	TGFB1	-0.006665048978851384
5	gene	TGFB2	-0.0064375673243307775
5	gene	THBD	-0.01225944700452983
5	gene	THSD1	-0.014776649591218553
5	gene	THSD7A	-0.008297846806140133
5	gene	TIMP3	-0.016119912319256306
5	gene	TIMP4	-0.019737032607574336
5	gene	TK1	0.012964356399665007
5	gene	TLN2	-7.380645193138012e-4
5	gene	TMEM100	-0.005832713672261326
5	gene	TMEM119	-0.015608598006142314
5	gene	TMEM173	-0.0188160754408153
5	gene	TMEM178	-0.01414139371155305
5	gene	TMEM200A	-0.007333515547616821
5	gene	TMEM37	-0.0106558976435873
5	gene	TMEM88	-0.012521934294024865
5	gene	TMEM90B	-0.008678279786543628
5	gene	TNFAIP6	-0.01113420380345127
5	gene	TNFSF12	-0.01967621299257363
5	gene	TNMD	-0.007405995478534914
5	gene	TNS1	-0.014009835233422436
5	gene	TP63	-0.013043806740845857
5	gene	TPM2	-0.0022379334915270375
5	gene	TPSB2	-0.01069320399642644
5	gene	TPST1	-0.01655032458898118
5	gene	TPX2	0.003045514876393263
5	gene	TRIM6	-0.0058368955790932
5	gene	TRIP13	0.007162042914106604
5	gene	TROAP	0.0021686473546754224
5	gene	TRPC1	-0.017044817062820412
5	gene	TSHZ2	-0.019580000784375
5	gene	TSLP	-0.009199625434389062
5	gene	TSPAN18	-0.01521397054201529
5	gene	TSPAN2	-0.016539569034541016
5	gene	TSPAN4	-0.00917650843735008
5	gene	TSPAN7	-0.01692152054165577
5	gene	TTC28	-8.664404855781828e-4
5	gene	TTK	0.005976418139020662
5	gene	TWIST1	-0.006077470744948433
5	gene	UBE2S	0.004676644376599689
5	gene	UBE2T	9.281497015514712e-4
5	gene	USHBP1	-0.007367336941276544
5	gene	VAMP5	-0.004946402969386919
5	gene	VCAN	-0.002148463397840102
5	gene	VEGFC	-0.00817754687783843
5	gene	VWF	-0.013599411963905232
5	gene	WDR81	-0.0172584661957213
5	gene	WDR86	-0.00396540827496102
5	gene	WISP1	-0.0017822731074538293
5	gene	WNT5A	-9.259180637619978e-4
5	gene	YPEL4	-0.011718486194101738
5	gene	ZBTB47	-0.004947138571549876
5	gene	ZC3H12B	-0.0017364000006457776
5	gene	ZCCHC5	-0.015309578458409563
5	gene	ZEB2	-0.016599279750232947
5	gene	ZFHX4	-0.004098385426961094
5	gene	ZFP36L1	-0.007561976018351416
5	gene	ZFP36	-7.289207790714017e-4
5	gene	ZFPM2	-0.014768502833581557
5	gene	ZNF366	-0.018586720356452636
5	gene	ZNF367	0.004764288859975848
5	gene	ZWINT	0.014545112054331236
5	image	1	-0.6217783673659237
5	image	98	-0.005772730488105723
5	image	99	0.7773804227508209
5	image	100	-0.09506847943578989
6	gene	A2M	-0.0018419978395044746
6	gene	ABCA10	-0.008239035076839886
6	gene	ABCA6	-0.009321787755569648
6	gene	ABCB1	-0.013238883251878001
6	gene	ABCD4	-0.014982973466536582
6	gene	ABCG2	-0.01602219303548291
6	gene	ABI3BP	-0.003044324105244088
6	gene	ACSM5	-0.007927258130878653
6	gene	ACVR1	-2.972536046927101e-4
6	gene	ACVRL1	-0.013396245524471075
6	gene	ADAM12	-0.008604313844287108
6	gene	ADAM23	-0.007790503873590651
6	gene	ADAM33	-0.00788533739545073
6	gene	ADAMTS10	-0.0023554102659048325
6	gene	ADAMTS16	-0.010279518402510505
6	gene	ADAMTS1	-0.01422752554547333
6	gene	ADAMTS2	-0.008416193643462366
6	gene	ADAMTS5	-0.002231664847390592
6	gene	ADAMTS6	-0.005616665628484531
6	gene	ADAMTSL1	-0.01439441575457216
6	gene	ADCYAP1R1	-5.449690190719177e-4
6	gene	ADC	-0.010844006109434097
6	gene	ADH1A	-0.005617943059301928
6	gene	ADH1B	-0.012475877350806847
6	gene	ADIPOQ	-0.013396875892022533
6	gene	ADRA2A	-0.005570551951565309
6	gene	AEBP1	-0.010486769676301034
6	gene	AFAP1L1	-0.0016592714912141695
6	gene	AG2	-0.014662615345472882
6	gene	AK5	-0.007196746494266707
6	gene	AKAP12	-0.00646845458801837
6	gene	AKT3	-0.0142718744952084
6	gene	ALDH1A1	-0.007614704772229093
6	gene	ALG3	0.0010526785817592656
6	gene	AMOTL1	-0.0013403088976271318
6	gene	ANGPT4	-0.01562574630574313
6	gene	ANGPTL1	-0.0029481929023399242
6	gene	ANGPTL7	-0.016032665034469026
6	gene	ANKRD53	-0.010104522270127989
6	gene	ANKRD6	-0.010334796093395378
6	gene	ANLN	0.007841076018426358
6	gene	ANO1	-0.015188883140682714
6	gene	ANTXR1	-9.108029333446579e-4
6	gene	ANTXR2	-0.011489246493246907
6	gene	ANXA1	-0.010786497703558176
6	gene	AOX1	-0.008108420769539278
6	gene	APOD	-0.014974039893762524
6	gene	AQP1	-0.014372862428194926
6	gene	AQP7P1	-0.0049806949157387695
6	gene	ARHGAP11A	0.0036989408032697675
6	gene	ARHGAP23	-0.010382860025919826
6	gene	ARHGAP24	-7.550817637659945e-5
6	gene	ARHGAP28	-0.012021382389649081
6	gene	ARHGAP31	-0.005530756842058146
6	gene	ARHGAP6	-4.3660025777652293e-4
6	gene	ARID5B	-0.015220835265817032
6	gene	ARRDC3	-2.7577395758116657e-5
6	gene	ASAM	-0.003948702000226119
6	gene	ASF1B	0.005675803432057769
6	gene	ASPN	-0.012512708507327129
6	gene	ATF3	-0.003815946414573728
6	gene	ATP1A2	-0.004871819998905122
6	gene	ATP1B2	-6.239222680165845e-4
6	gene	ATP5C1	0.007255701316190813
6	gene	ATP8B2	-0.0045450632558686555
6	gene	ATXN1	-0.003516719270867725
6	gene	AURKA	0.015575324106505735
6	gene	AURKB	0.0028886181462037053
6	gene	AXL	-0.012692102264876505
6	gene	BACH2	-5.27178925955062e-4
6	gene	BGN	-0.005952139193617339
6	gene	BICC1	-0.010070178746513538
6	gene	BLM	0.0021978836322000587
6	gene	BMP4	-0.0068847250013230315
6	gene	BMX	-0.005720419113125313
6	gene	BNC2	-0.004048300165934497
6	gene	BOLA3	0.0138144354276925
6	gene	BTBD19	-0.012449133025995724
6	gene	BTNL9	-0.009451607433432863
6	gene	BUB1B	7.179673676915038e-4
6	gene	BUB1	0.0072731886946766295
6	gene	C10orf10	-0.012474654336296718
6	gene	C10orf128	-0.015115276498116618
6	gene	C10orf26	-0.0015497911690555192
6	gene	C10orf54	-0.00769432255892875
6	gene	C13orf15	-0.008666014527796698
6	gene	C13orf33	-3.9385708183659393e-4
6	gene	C14orf132	-7.114743251881052e-4
6	gene	C14orf149	-0.008196295983981219
6	gene	C14orf180	-0.014198178232341306
6	gene	C14orf28	-0.006743572007473732
6	gene	C14orf37	-0.005978783856839849
6	gene	C14orf49	-0.011253903913829813
6	gene	C16orf61	0.011347534762955531
6	gene	C17orf103	-0.013395541375492835
6	gene	C17orf91	-0.008140250447926083
6	gene	C18orf56	4.8087316050257395e-4
6	gene	C1QTNF1	-0.0024185531517648016
6	gene	C1QTNF3	-0.005376716272523763
6	gene	C1QTNF4	-0.01468153981577282
6	gene	C1QTNF6	-0.014850082240276301
6	gene	C1QTNF7	-0.01137839188684104
6	gene	C1S	-0.004428926234868064
6	gene	C1orf70	-0.014685687365155006
6	gene	C20orf160	-0.015346488434363554
6	gene	C2CD2	-0.007535306875277518
6	gene	C2orf40	-1.4322599959807987e-4
6	gene	C4orf38	-0.01369880884644011
6	gene	C6	-0.004541580639434055
6	gene	C8orf58	-0.015352308817415323
6	gene	C9orf125	-0.004450184542314662
6	gene	C9orf140	0.012498274103665007
6	gene	C9orf3	-0.012452257864246552
6	gene	C9orf44	-0.0024734377456467537
6	gene	CACHD1	-0.008416825242028907
6	gene	CACNA1C	-0.007908624397294266
6	gene	CALCRL	-0.01532350604941776
6	gene	CALHM2	-0.0033664186642618703
6	gene	CAPN11	-0.004486015704429847
6	gene	CAV2	-0.011217614898677236
6	gene	CBX7	-0.011105871451260914
6	gene	CC2D2B	-0.014902815735724901
6	gene	CCDC152	-7.381665105445969e-4
6	gene	CCDC36	-0.010160357519317802
6	gene	CCDC46	-0.015885544294205
6	gene	CCIN	-0.015172115076055861
6	gene	CCKAR	-0.0011127232158996906
6	gene	CCL16	-0.007521547246864612
6	gene	CCL21	-0.0083615411354624955
6	gene	CCND2	-0.009502155147923201
6	gene	CCNE1	0.0037455152547131642
6	gene	CCNE2	0.015579070528017032
6	gene	CCRL1	-0.002151044083181027
6	gene	CD200	-0.001520389371355018
6	gene	CD248	-0.0027468298753216412
6	gene	CD300LG	-0.0020752016327236066
6	gene	CD93	-0.0017035857670260534
6	gene	CDC25B	0.0014170133037266356
6	gene	CDC42EP5	-0.013801880964828607
6	gene	CDC45	0.003691904396105045
6	gene	CDC6	0.003268267996494975
6	gene	CDC7	8.516767269232644e-5
6	gene	CDCA2	0.015361569188256926
6	gene	CDCA3	0.00415514225309895
6	gene	CDCA8	0.008933034070860577
6	gene	CDH11	-0.014906603681097906
6	gene	CDH6	-0.005645028469739447
6	gene	CDK15	-0.008048175861668174
6	gene	CDK1	0.0013658047407335947
6	gene	CDKN1C	-0.012716880934795694
6	gene	CDO1	-0.014822502843619892
6	gene	CDT1	0.005760630378298437
6	gene	CENPA	0.007949760957284818
6	gene	CENPE	0.013793479461621898
6	gene	CENPM	0.004445835666310578
6	gene	CEP55	0.012331373444258694
6	gene	CERCAM	-0.00864166154631161
6	gene	CES1	-0.015268257213602277
6	gene	CFD	-0.01139279456239032
6	gene	CFI	-0.006951210770115107
6	gene	CHRDL1	-0.0030169958767539136
6	gene	CIDEA	-0.0011928643223720248
6	gene	CILP2	-0.0035733426264127474
6	gene	CIT	0.01046678315329756
6	gene	CKAP2L	0.013260634682914552
6	gene	CKMT2	-0.011678675499287867
6	gene	CKS2	0.01394964910390627
6	gene	CLEC11A	-0.0049211225264013435
6	gene	CLEC1A	-0.0012612014668612927
6	gene	CLEC3B	-0.0011659883144760842
6	gene	CLIC2	-0.009348974063907663
6	gene	CLIC5	-0.007787522780467398
6	gene	CLIP3	-0.012071236995313098
6	gene	CLSPN	0.010516795032696024
6	gene	CMA1	-0.005407876184125634
6	gene	CMTM3	-0.0031534090447352865
6	gene	CNIH3	-0.0031509040641438104
6	gene	COL14A1	0.012330499802518267
6	gene	COL15A1	-0.00943631884847225
6	gene	COL18A1	-0.001063426973359079
6	gene	COL3A1	-0.009580632611106544
6	gene	COL5A1	-6.155907160167731e-4
6	gene	COL5A2	-0.011249919115723823
6	gene	COL6A1	-0.014908434498986265
6	gene	COX4I2	-0.008906054682042766
6	gene	COX5A	0.013532211689761596
6	gene	CPA1	-0.009412396567238869
6	gene	CPSF3	0.009783441419451887
6	gene	CRISPLD2	-0.00509580326893498
6	gene	CRTAP	-0.0040170763509843966
6	gene	CRY2	-0.006561572219639363
6	gene	CSRNP1	-0.01209111193115727
6	gene	CXCL14	-0.004687137119819256
6	gene	CYBRD1	-0.007116945064318686
6	gene	CYCS	0.004914049497089699
6	gene	CYP11A1	-0.010995071023633694
6	gene	CYP2U1	-0.00224129427870572
6	gene	CYR61	-0.01042782951138713
6	gene	CYTL1	-0.009432214513112984
6	gene	DAB2	-0.0024783353838157573
6	gene	DBNDD1	0.0037779305361551473
6	gene	DCHS1	-0.014254474637356383
6	gene	DDR2	-0.012906565667920457
6	gene	DDX39	0.015628818668778133
6	gene	DEPDC1	0.01034655411765946
6	gene	DHH	-0.012031176100008801
6	gene	DIAPH3	0.005191263073142433
6	gene	DIXDC1	-0.0092167853234237
6	gene	DKK2	-0.007515779063956529
6	gene	DLC1	-0.0014098447531947595
6	gene	DLGAP5	0.004682276615690717
6	gene	DNASE1L3	-0.008002361386862031
6	gene	DNM3	-7.213221254947414e-4
6	gene	DPYD	-0.008614344707655033
6	gene	DPYSL3	-0.0045503684814531585
6	gene	DSCC1	0.0021970753385492556
6	gene	DST	-8.804550317282305e-4
6	gene	DTL	0.012850275616405095
6	gene	DUSP1	-0.00187142801943426
6	gene	E2F2	0.004114709695248446
6	gene	EBF2	-0.014645727520486276
6	gene	ECSCR	-0.0015652753215491702
6	gene	EDA2R	-0.014440471891015052
6	gene	EDN1	-0.00792714272689327
6	gene	EDNRA	-0.010039982580299735
6	gene	EEPD1	-0.014661618487809749
6	gene	EFEMP1	-0.009081689330363183
6	gene	EGFLAM	-0.002995912155351898
6	gene	EGR1	-0.004165402729240445
6	gene	EGR2	-0.001228231633425469
6	gene	EGR3	-0.00559193966865715
6	gene	EHD4	-0.007492857161041305
6	gene	ELFN1	-0.004099771587900895
6	gene	ELK3	-0.014256393129832737
6	gene	EME1	0.008086382988642915
6	gene	ENG	-0.0038386100437492604
6	gene	ENPP2	-0.0021046567492248505
6	gene	ENTPD1	-0.002068111896679753
6	gene	EPR1	0.009281599858488985
6	gene	ERCC6L	0.0032815809450237863
6	gene	ERG	-0.0023964431571492843
6	gene	ESAM	-0.01449265059295526
6	gene	ETV1	-0.007768012277230001
6	gene	EVC2	-0.007238228334977125
6	gene	EVC	-0.002978941070302189
6	gene	EXO1	0.012704382785461215
6	gene	EZH1	-8.667207894125529e-4
6	gene	EZH2	0.007558719532247233
6	gene	F13A1	-0.01310344440785293
6	gene	FAM111B	0.014874071145682817
6	gene	FAM162B	-0.009346662255798641
6	gene	FAM180A	-0.006911232316803463
6	gene	FAM180B	-0.00990530648478213
6	gene	FAM54A	0.006908594596115441
6	gene	FAM70B	-0.002151778686285992
6	gene	FAM83D	0.00746037218749844
6	gene	FANCI	0.014226700284951934
6	gene	FAP	-0.00642537574766583
6	gene	FBLN1	-5.499789238225606e-4
6	gene	FBLN7	-7.584524180925336e-4
6	gene	FEN1	0.012103208018229367
6	gene	FERMT2	-0.012753192546864632
6	gene	FEZ1	-0.0024306658895947375
6	gene	FGD5	-0.011036403937010667
6	gene	FHOD3	-0.015729415236090925
6	gene	FIGF	-0.012139713013411053
6	gene	FILIP1L	-0.004942341303662326
6	gene	FKBP7	-0.004707716028918472
6	gene	FLJ10357	-0.012031519965893606
6	gene	FLJ42709	-0.010821467081395473
6	gene	FLJ42875	-0.012876860798868251
6	gene	FLNA	-0.014357012141278101
6	gene	FLT3LG	-0.008536676078495915
6	gene	FLT4	-0.006341654952522024
6	gene	FMNL3	-0.0069223390142678694
6	gene	FMO2	-7.346612037303016e-4
6	gene	FNDC4	-5.644378245638599e-4
6	gene	FOXM1	0.008607848125295546
6	gene	FOXN3	-0.006542783887139346
6	gene	FRZB	-0.014847754470453516
6	gene	FST	-0.002268437247781165
6	gene	FXYD1	-0.0075594577448958155
6	gene	G0S2	-0.009092835886449104
6	gene	GADD45B	-0.006541003422964138
6	gene	GALNT10	-2.3423159988049332e-4
6	gene	GAPT	-0.007946330606809073
6	gene	GAS1	-0.002934021638539564
6	gene	GDF3	-0.008037213393197202
6	gene	GEFT	-0.004119238839068901
6	gene	GFPT2	-0.013960034566993323
6	gene	GGTA1	-0.007404811261986657
6	gene	GIMAP1	-2.1837223440929026e-5
6	gene	GIMAP6	-0.01053704416875042
6	gene	GIMAP8	-0.001999356514921929
6	gene	GINS1	0.007517382040577237
6	gene	GINS2	0.010634254775902846
6	gene	GINS4	0.0010707459338333493
6	gene	GIPC2	-0.0037997745453524114
6	gene	GJA5	-0.0022405006620928565
6	gene	GLI1	-0.001120311286001132
6	gene	GLIS1	-0.0014363859442890123
6	gene	GLIS2	-0.008181294405960892
6	gene	GLT8D2	-0.0019212294759479722
6	gene	GNG2	-0.003997825881798438
6	gene	GPR116	-0.001560004108110975
6	gene	GPR17	-0.01291156351249853
6	gene	GPR1	-0.009237862050948504
6	gene	GPR34	-0.0074198495878590965
6	gene	GPRASP1	-0.004566071472939313
6	gene	GRAMD3	-6.216135959969743e-4
6	gene	GRASP	-0.012129039265918714
6	gene	GREM1	-0.009760482624077993
6	gene	GREM2	-0.007985082652385211
6	gene	GRIA4	-0.006396594298277396
6	gene	GRRP1	-0.0048239744961880125
6	gene	GSG2	0.012668342316258987
6	gene	GSTM5	-0.009943077729724937
6	gene	GTSE1	0.008380768894418286
6	gene	GULP1	-0.0033629713795206256
6	gene	GYPC	-0.01589872828640226
6	gene	GYPE	-3.196873109480771e-4
6	gene	HAND2	-0.0054213631396386845
6	gene	HELLS	0.005064266641355274
6	gene	HIC1	-0.0017682833997650074
6	gene	HIGD1B	-0.011844572865925539
6	gene	HJURP	0.010417121070955108
6	gene	HLF	-0.01518836997103409
6	gene	HMCN1	-0.005865602164227376
6	gene	HMMR	1.4070647255345074e-5
6	gene	HN1	0.006590842448317716
6	gene	HNMT	-0.004822529984657461
6	gene	HOXA4	-0.012510823013061338
6	gene	HOXA5	-0.006616783219063697
6	gene	HOXA7	-0.009598297170000466
6	gene	HOXC8	-0.010266635172385864
6	gene	HOXD3	-0.0028647905411407558
6	gene	HOXD4	-0.0011376445154265538
6	gene	HOXD8	-0.004943435340029791
6	gene	HOXD9	-0.001701237810796005
6	gene	HPGDS	-5.776000872020864e-4
6	gene	HPRT1	0.012995267582479278
6	gene	HSD17B11	-0.00572478216366016
6	gene	HSD17B13	-0.005015564805572043
6	gene	HSPB6	-0.008008406575006293
6	gene	HSPD1	0.014430085271323088
6	gene	HSPE1	0.008859154465878307
6	gene	HTR2B	-0.01469023123527922
6	gene	HTR7	-0.011498625137216825
6	gene	IFFO1	-0.011412777759530325
6	gene	IFITM2	-0.0022156769959042534
6	gene	IGDCC4	-0.00336284472903965
6	gene	IGFBP6	-0.01464433066973196
6	gene	IL16	-0.002034677474699418
6	gene	IL4R	-0.00752857795716783
6	gene	ILK	-0.006582289864438923
6	gene	IQCA1	-0.012381768245776005
6	gene	IQGAP2	-0.0038523170194206284
6	gene	IQGAP3	0.011076907992980577
6	gene	ISCU	-0.007507046883253228
6	gene	ITGA11	-0.005039984031092712
6	gene	ITGA5	-0.006525956170147987
6	gene	ITGA7	-0.010978425012929222
6	gene	ITGA8	-0.007150800182262221
6	gene	ITGB5	-0.008256374143635477
6	gene	ITM2A	-0.012469814596384219
6	gene	ITM2B	-0.0062086386415755954
6	gene	ITPRIP	-0.010256081067377854
6	gene	JAM3	-0.005507005157996388
6	gene	JDP2	-0.0045007371184860746
6	gene	JUN	-0.004958615445605868
6	gene	KCNE1	-0.009007252773799728
6	gene	KCNIP2	-0.011879614576675707
6	gene	KCNMB1	-0.011579919136320173
6	gene	KCNS2	-0.00495000456447209
6	gene	KCTD10	-0.0049810701282380476
6	gene	KCTD16	-0.012805671939613447
6	gene	KERA	-0.012947407558899525
6	gene	KIAA0101	0.006877885276631074
6	gene	KIAA0355	-0.007252758767630836
6	gene	KIAA1274	-6.966916027677404e-4
6	gene	KIF14	0.0043127366291916295
6	gene	KIF15	9.315482762121436e-4
6	gene	KIF17	-7.801288565092342e-5
6	gene	KIF18A	0.014653388117607635
6	gene	KIF18B	1.5226493805667115e-4
6	gene	KIF23	0.008319714807972263
6	gene	KIF2C	0.010455336524201803
6	gene	KIF4A	0.006496188899673102
6	gene	KIFC1	0.006406078946654126
6	gene	KIFC3	-0.0067222248758782585
6	gene	KIT	-0.007279407083964613
6	gene	KLB	-0.0021077983201567463
6	gene	KLF6	-0.006363274802743151
6	gene	KLF9	-0.004056060233955463
6	gene	KLHL29	-0.001455958366998815
6	gene	KLHL4	-0.015346106460936967
6	gene	KLKP1	-0.015617930672018457
6	gene	KRT14	-5.183045958648599e-4
6	gene	LAMA4	-0.01421936045877321
6	gene	LAMB2	-0.0033182087497400092
6	gene	LBH	-0.005058584884135316
6	gene	LCAT	-0.002771438321200365
6	gene	LCN10	-0.009075221566952922
6	gene	LCN6	-0.013753575892662458
6	gene	LDLRAD2	-0.01385882282712877
6	gene	LEPR	-0.00401905759543514
6	gene	LEP	-0.004159166191344028
6	gene	LGALS12	-0.00993543116922326
6	gene	LGI4	-0.004093431365693666
6	gene	LHX6	-5.305556691084087e-5
6	gene	LILRA2	-0.011022518504308495
6	gene	LIMA1	-0.010571519336056745
6	gene	LIMS3.LOC440895	-0.007179794925492657
6	gene	LIMS3	-0.001333596409026532
6	gene	LMCD1	-0.009018500111314484
6	gene	LMNB1	0.01332007683387639
6	gene	LMO2	-0.015192435810983462
6	gene	LOC134466	-0.012798797046593535
6	gene	LOC145820	-0.006461148788962623
6	gene	LOC257358	-0.00629151037413044
6	gene	LOC283392	-0.009961634815842677
6	gene	LOC283731	-0.014388077107637664
6	gene	LOC283867	-0.012739441623302032
6	gene	LOC339524	-0.0028755422032689408
6	gene	LOC389033	-0.010402038062314711
6	gene	LOC441869	-0.0041749236242896535
6	gene	LOC572558	-0.013153227139546768
6	gene	LOC642587	-0.001010725838892602
6	gene	LOC650368	-0.015272460187618967
6	gene	LOX	-0.003200847319920007
6	gene	LPAR1	-0.013082216630824909
6	gene	LPAR6	-0.005532644719070535
6	gene	LRCH1	-0.004411472319018887
6	gene	LRCH2	-0.013167712426666917
6	gene	LRFN5	-2.516481978439871e-4
6	gene	LRP8	0.006624470393528001
6	gene	LRRC15	-0.008635432698338757
6	gene	LRRN3	-0.01214027501567159
6	gene	LRRTM2	-0.012590895682710187
6	gene	LSP1	-0.010712941882198481
6	gene	LTBP3	-0.005761661898880653
6	gene	LY6H	-1.5267835983198496e-4
6	gene	LY96	-0.0026744654350159113
6	gene	LYVE1	-0.012751234357565134
6	gene	LZTS1	-0.006124455474552954
6	gene	MAF	-0.008566839528177677
6	gene	MAMDC2	-0.010591869914910764
6	gene	MAP1A	-4.1686451331192863e-4
6	gene	MAS1L	-0.013016765941403987
6	gene	MATN3	-0.007666075356059389
6	gene	MECOM	-0.0017548285802033547
6	gene	MEG3	-0.014135584868336376
6	gene	MEGF6	-0.009163860334001834
6	gene	MELK	0.014760770841343782
6	gene	MEOX2	-0.012233098997224143
6	gene	MFNG	-0.008718062862706504
6	gene	MKI67	0.013195508646783906
6	gene	MLF1IP	0.013324883351738637
6	gene	MME	-0.010612778645500458
6	gene	MMP14	-0.010419970768638768
6	gene	MMP19	-0.007742039636692668
6	gene	MMP23B	-0.0055670436504898935
6	gene	MN1	-0.011601572337471017
6	gene	MND1	0.011126346305144797
6	gene	MOCS1	-0.007978716572328725
6	gene	MRVI1	-0.01098720922291892
6	gene	MSC	-0.008095730259322852
6	gene	MSX1	-0.014919157834164665
6	gene	MT1M	-0.013064434572423747
6	gene	MUM1	-0.012429458348044918
6	gene	MUSTN1	-0.004025691256255154
6	gene	MXD4	-0.005024045882232281
6	gene	MXRA5	-0.006114060826213532
6	gene	MXRA8	-0.013608752406839203
6	gene	MYBL2	0.005501994014786185
6	gene	MYL3	-0.006142800846314422
6	gene	MYOCD	-0.012429118348557934
6	gene	MYOM1	-0.0012983350166836524
6	gene	MYOM3	-0.0027337337427456023
6	gene	NAALAD2	-0.006556923894480955
6	gene	NAP1L3	-0.01106854696139555
6	gene	NCKAP5L	-0.0036194692398151956
6	gene	NCRNA00182	-0.006482906860206451
6	gene	NDN	-0.0022571412865876554
6	gene	NDST1	-0.010555621843201565
6	gene	NEGR1	-0.015558930868399237
6	gene	NEIL3	0.013201381257698907
6	gene	NEK2	0.007945442666338471
6	gene	NGFR	-0.014803389821153602
6	gene	NINJ2	-0.00499403095933594
6	gene	NIPSNAP3B	-6.70153561923277e-4
6	gene	NISCH	-0.0040601089705891765
6	gene	NKAPL	-0.010728079068642133
6	gene	NKD2	-0.008684319415433857
6	gene	NLRP1	-0.01412895409777443
6	gene	NLRP3	-0.004885728984629476
6	gene	NME1	0.009149412412514789
6	gene	NNAT	-0.014868912130875855
6	gene	NNMT	-0.012218174604078107
6	gene	NOD1	-0.006767420238297843
6	gene	NOS3	-0.015869968878427742
6	gene	NOSTRIN	-0.008435218431645979
6	gene	NOVA2	-0.014876739055928727
6	gene	NOV	-6.072231902120404e-4
6	gene	NPY2R	-0.010701089576415093
6	gene	NR3C1	-0.0015976757241788295
6	gene	NR3C2	-0.013866416772325283
6	gene	NR4A1	-0.003306865633299355
6	gene	NRN1	-0.015454448679086442
6	gene	NRP1	-0.008869566707844062
6	gene	NRXN2	-0.012355351676015902
6	gene	NTM	-0.008087850946384178
6	gene	NUAK1	-0.014214275091475144
6	gene	NUSAP1	0.013254074861012011
6	gene	NUTF2	0.006206839407893166
6	gene	OAF	-0.015297698277847764
6	gene	OLFML1	-0.0136596857263964
6	gene	OLFML2A	-0.014338847618342771
6	gene	OLFML2B	-0.0078816964447412
6	gene	ORC6L	0.0015915855070642686
6	gene	P4HA3	-4.54611153767334e-4
6	gene	PALLD	-0.010655001095933881
6	gene	PALM2.AKAP2	-0.010229993854514435
6	gene	PALMD	-0.00887834727515758
6	gene	PALM	-0.004202410836338243
6	gene	PAPLN	-0.010763419271786966
6	gene	PARVA	-0.007388724896629242
6	gene	PBXIP1	-0.0014493956597370508
6	gene	PCDH18	-5.406889018274361e-4
6	gene	PCDHB12	-0.003833216044593454
6	gene	PCDHB18	-0.010379136748599213
6	gene	PCDHGA12	-0.010506502904366572
6	gene	PCDHGA3	-0.013000027194233382
6	gene	PCDHGA9	-0.010117131364031633
6	gene	PCDHGB6	-0.011275892325461178
6	gene	PCDHGC3	-0.0033185588667641185
6	gene	PCNA	0.007010008282060766
6	gene	PDE1A	-0.012848218233294033
6	gene	PDE2A	-0.015038977983413158
6	gene	PDE7B	-0.011329561522834097
6	gene	PDGFA	-0.002999974275735851
6	gene	PDGFC	-0.004521158055636277
6	gene	PDGFD	-0.005771527068622527
6	gene	PDK4	-0.01452026804211869
6	gene	PDLIM3	-0.0012579603403211936
6	gene	PDPN	-0.004208152837845564
6	gene	PDXP	0.003976713658253736
6	gene	PDZD2	-0.011568309962612105
[truncated: 78,669 more rows]
