# Supplementary material for: Joint analysis of expression levels and histological images identifies genes associated with tissue morphology
Source: Nat Commun. 2021 Mar 11;12:1609. doi: 10.1038/s41467-021-21727-x (PMC7952575; doi:10.1038/s41467-021-21727-x)
Supplement: Supplementary file 6 — Supplementary Data 3 [file 41467_2021_21727_MOESM6_ESM.txt]

CCA_var	ontology	GO_ID	term	annotated	significant	expected	classic_Fisher
1	BP	GO:0007155	cell adhesion	864	19	6.02	3.5e-6
1	BP	GO:0022610	biological adhesion	869	19	6.05	3.8e-6
1	BP	GO:0030198	extracellular matrix organization	230	8	1.6	1.8e-4
1	BP	GO:0043062	extracellular structure organization	231	8	1.61	1.8e-4
1	BP	GO:0072359	circulatory system development	646	13	4.5	4.1e-4
1	BP	GO:0009653	anatomical structure morphogenesis	1477	21	10.28	6.7e-4
1	BP	GO:0085029	extracellular matrix assembly	26	3	0.18	7.5e-4
1	BP	GO:0010660	regulation of muscle cell apoptotic proc...	30	3	0.21	0.00114
1	BP	GO:0061061	muscle structure development	379	9	2.64	0.00114
1	BP	GO:0016477	cell migration	824	14	5.74	0.0013
1	CC	GO:0005578	proteinaceous extracellular matrix	229	12	1.68	8.5e-8
1	CC	GO:0031012	extracellular matrix	341	14	2.51	1.3e-7
1	CC	GO:0044420	extracellular matrix component	84	7	0.62	2.5e-6
1	CC	GO:0005576	extracellular region	2397	32	17.63	1.3e-4
1	CC	GO:0005604	basement membrane	63	4	0.46	0.00115
1	CC	GO:0014704	intercalated disc	34	3	0.25	0.00193
1	CC	GO:0042383	sarcolemma	75	4	0.55	0.0022
1	CC	GO:0005886	plasma membrane	2705	31	19.89	0.00304
1	CC	GO:0044291	cell-cell contact zone	42	3	0.31	0.00356
1	CC	GO:0071944	cell periphery	2757	31	20.28	0.00419
1	MF	GO:0044325	ion channel binding	55	4	0.4	6.7e-4
1	MF	GO:0047555	3',5'-cyclic-GMP phosphodiesterase activ...	11	2	0.08	0.00277
1	MF	GO:0004115	3',5'-cyclic-AMP phosphodiesterase activ...	13	2	0.09	0.00389
1	MF	GO:0005198	structural molecule activity	352	8	2.57	0.00389
1	MF	GO:0005518	collagen binding	47	3	0.34	0.00479
1	MF	GO:0004112	cyclic-nucleotide phosphodiesterase acti...	18	2	0.13	0.00745
1	MF	GO:0004114	3',5'-cyclic-nucleotide phosphodiesteras...	18	2	0.13	0.00745
1	MF	GO:0016820	hydrolase activity, acting on acid anhyd...	59	3	0.43	0.00903
1	MF	GO:0042626	ATPase activity, coupled to transmembran...	59	3	0.43	0.00903
1	MF	GO:0030551	cyclic nucleotide binding	20	2	0.15	0.00917
2	BP	GO:0000278	mitotic cell cycle	633	52	4.9	0
2	BP	GO:0007049	cell cycle	1118	60	8.66	0
2	BP	GO:0022402	cell cycle process	796	54	6.17	0
2	BP	GO:1903047	mitotic cell cycle process	532	48	4.12	0
2	BP	GO:0000280	nuclear division	229	36	1.77	0
2	BP	GO:0051301	cell division	368	41	2.85	0
2	BP	GO:0007059	chromosome segregation	219	35	1.7	0
2	BP	GO:0048285	organelle fission	257	36	1.99	0
2	BP	GO:0140014	mitotic nuclear division	172	32	1.33	0
2	BP	GO:0000819	sister chromatid segregation	166	30	1.29	0
2	CC	GO:0005819	spindle	198	29	1.52	1.5e-30
2	CC	GO:0000793	condensed chromosome	127	22	0.98	1.2e-24
2	CC	GO:0000775	chromosome, centromeric region	128	22	0.98	1.4e-24
2	CC	GO:0015630	microtubule cytoskeleton	654	36	5.02	3.2e-23
2	CC	GO:0000779	condensed chromosome, centromeric region	73	18	0.56	3.4e-23
2	CC	GO:0098687	chromosomal region	212	24	1.63	2.5e-22
2	CC	GO:0044430	cytoskeletal part	864	37	6.63	3.7e-20
2	CC	GO:0000776	kinetochore	89	17	0.68	7.2e-20
2	CC	GO:0005694	chromosome	591	31	4.54	5e-19
2	CC	GO:0000777	condensed chromosome kinetochore	66	15	0.51	7.9e-19
2	MF	GO:0008017	microtubule binding	135	15	1.03	5.3e-14
2	MF	GO:0015631	tubulin binding	178	15	1.36	3.2e-12
2	MF	GO:0003777	microtubule motor activity	60	8	0.46	1.4e-8
2	MF	GO:0005515	protein binding	6273	66	47.93	1.8e-8
2	MF	GO:0005524	ATP binding	929	23	7.1	1.7e-7
2	MF	GO:0032559	adenyl ribonucleotide binding	947	23	7.24	2.4e-7
2	MF	GO:0030554	adenyl nucleotide binding	953	23	7.28	2.6e-7
2	MF	GO:0003774	motor activity	94	8	0.72	5e-7
2	MF	GO:0035173	histone kinase activity	12	4	0.09	1.5e-6
2	MF	GO:0019900	kinase binding	406	14	3.1	1.7e-6
3	BP	GO:0030198	extracellular matrix organization	230	27	1.89	7.6e-25
3	BP	GO:0043062	extracellular structure organization	231	27	1.89	8.6e-25
3	BP	GO:0030574	collagen catabolic process	45	10	0.37	1.8e-12
3	BP	GO:0044243	multicellular organismal catabolic proce...	49	10	0.4	4.6e-12
3	BP	GO:0032963	collagen metabolic process	74	11	0.61	1.4e-11
3	BP	GO:0044259	multicellular organismal macromolecule m...	77	11	0.63	2.2e-11
3	BP	GO:0044236	multicellular organism metabolic process	88	11	0.72	1e-10
3	BP	GO:0022617	extracellular matrix disassembly	56	9	0.46	5.6e-10
3	BP	GO:0007155	cell adhesion	864	25	7.08	8.3e-9
3	BP	GO:0022610	biological adhesion	869	25	7.12	9.3e-9
3	CC	GO:0031012	extracellular matrix	341	35	2.77	0
3	CC	GO:0005578	proteinaceous extracellular matrix	229	30	1.86	2.8e-29
3	CC	GO:0044421	extracellular region part	2093	49	16.98	2.7e-15
3	CC	GO:0005576	extracellular region	2397	52	19.44	3.4e-15
3	CC	GO:0044420	extracellular matrix component	84	12	0.68	2.3e-12
3	CC	GO:0005615	extracellular space	1984	44	16.09	2.4e-12
3	CC	GO:0005581	collagen trimer	57	10	0.46	2.1e-11
3	CC	GO:0005604	basement membrane	63	8	0.51	3.5e-8
3	CC	GO:0005788	endoplasmic reticulum lumen	185	11	1.5	2.5e-7
3	CC	GO:0070062	extracellular exosome	1551	30	12.58	1.4e-6
3	MF	GO:0005178	integrin binding	83	10	0.59	2.4e-10
3	MF	GO:0005201	extracellular matrix structural constitu...	50	8	0.35	1.7e-9
3	MF	GO:0032403	protein complex binding	493	18	3.49	4.5e-9
3	MF	GO:0005518	collagen binding	47	7	0.33	3.2e-8
3	MF	GO:0044877	macromolecular complex binding	620	18	4.39	1.6e-7
3	MF	GO:0048407	platelet-derived growth factor binding	10	4	0.07	4.6e-7
3	MF	GO:0050839	cell adhesion molecule binding	299	10	2.12	4.2e-5
3	MF	GO:0005539	glycosaminoglycan binding	139	7	0.98	5.2e-5
3	MF	GO:0019838	growth factor binding	98	6	0.69	6.3e-5
3	MF	GO:0005102	receptor binding	869	17	6.15	7.6e-5
4	BP	GO:0071695	anatomical structure maturation	87	7	0.59	1.7e-6
4	BP	GO:0001568	blood vessel development	425	13	2.86	3.7e-6
4	BP	GO:0001944	vasculature development	441	13	2.97	5.5e-6
4	BP	GO:0072358	cardiovascular system development	444	13	2.99	5.9e-6
4	BP	GO:0072012	glomerulus vasculature development	21	4	0.14	1e-5
4	BP	GO:0061437	renal system vasculature development	23	4	0.15	1.5e-5
4	BP	GO:0061440	kidney vasculature development	23	4	0.15	1.5e-5
4	BP	GO:0072359	circulatory system development	646	15	4.35	1.7e-5
4	BP	GO:0003158	endothelium development	84	6	0.57	2e-5
4	BP	GO:0001525	angiogenesis	304	10	2.05	3.1e-5
4	CC	GO:0045178	basal part of cell	30	4	0.2	4.1e-5
4	CC	GO:0044459	plasma membrane part	1437	22	9.48	6.7e-5
4	CC	GO:0009925	basal plasma membrane	16	3	0.11	1.4e-4
4	CC	GO:0005886	plasma membrane	2705	31	17.85	3.1e-4
4	CC	GO:0071944	cell periphery	2757	31	18.19	4.5e-4
4	CC	GO:0016021	integral component of membrane	2524	29	16.65	5.6e-4
4	CC	GO:0031091	platelet alpha granule	59	4	0.39	6e-4
4	CC	GO:0031224	intrinsic component of membrane	2594	29	17.11	9.1e-4
4	CC	GO:0044425	membrane part	3220	33	21.24	0.00152
4	CC	GO:0045177	apical part of cell	196	6	1.29	0.00177
4	MF	GO:0030246	carbohydrate binding	133	5	0.82	0.0013
4	MF	GO:0009975	cyclase activity	10	2	0.06	0.0016
4	MF	GO:0016849	phosphorus-oxygen lyase activity	12	2	0.07	0.0024
4	MF	GO:0046625	sphingolipid binding	13	2	0.08	0.0028
4	MF	GO:0019199	transmembrane receptor protein kinase ac...	55	3	0.34	0.0047
4	MF	GO:0019865	immunoglobulin binding	18	2	0.11	0.0054
4	MF	GO:1901618	organic hydroxy compound transmembrane t...	18	2	0.11	0.0054
4	MF	GO:0015144	carbohydrate transmembrane transporter a...	20	2	0.12	0.0066
4	MF	GO:0048306	calcium-dependent protein binding	32	2	0.2	0.0165
4	MF	GO:0004714	transmembrane receptor protein tyrosine ...	40	2	0.25	0.0252
5	BP	GO:0009887	animal organ morphogenesis	597	18	4.36	1.5e-7
5	BP	GO:0007275	multicellular organism development	2833	41	20.68	2e-7
5	BP	GO:0001568	blood vessel development	425	15	3.1	2.7e-7
5	BP	GO:0001944	vasculature development	441	15	3.22	4.4e-7
5	BP	GO:0072358	cardiovascular system development	444	15	3.24	4.8e-7
5	BP	GO:0032502	developmental process	3327	44	24.28	6.3e-7
5	BP	GO:0030198	extracellular matrix organization	230	11	1.68	7e-7
5	BP	GO:0043062	extracellular structure organization	231	11	1.69	7.4e-7
5	BP	GO:0048856	anatomical structure development	3087	42	22.53	7.6e-7
5	BP	GO:0007566	embryo implantation	28	5	0.2	1.5e-6
5	CC	GO:0005578	proteinaceous extracellular matrix	229	12	1.73	1.2e-7
5	CC	GO:0031012	extracellular matrix	341	14	2.58	2e-7
5	CC	GO:0005576	extracellular region	2397	37	18.15	1.3e-6
5	CC	GO:0044421	extracellular region part	2093	30	15.85	1.3e-4
5	CC	GO:0031093	platelet alpha granule lumen	42	4	0.32	2.7e-4
5	CC	GO:0005615	extracellular space	1984	28	15.02	3.2e-4
5	CC	GO:0031091	platelet alpha granule	59	4	0.45	0.001
5	CC	GO:0072562	blood microparticle	64	4	0.48	0.00136
5	CC	GO:0016528	sarcoplasm	36	3	0.27	0.00248
5	CC	GO:0005796	Golgi lumen	59	3	0.45	0.00998
5	MF	GO:0005539	glycosaminoglycan binding	139	11	1.05	5.5e-9
5	MF	GO:0008201	heparin binding	108	7	0.81	1.5e-5
5	MF	GO:1901681	sulfur compound binding	153	8	1.15	1.8e-5
5	MF	GO:0008083	growth factor activity	83	6	0.62	3.5e-5
5	MF	GO:0001227	transcriptional repressor activity, RNA ...	152	7	1.14	1.4e-4
5	MF	GO:0098772	molecular function regulator	1014	18	7.63	3.6e-4
5	MF	GO:0001078	transcriptional repressor activity, RNA ...	86	5	0.65	4.5e-4
5	MF	GO:0004252	serine-type endopeptidase activity	97	5	0.73	7.8e-4
5	MF	GO:0048018	receptor ligand activity	206	7	1.55	8.6e-4
5	MF	GO:0030545	receptor regulator activity	221	7	1.66	0.0013
6	BP	GO:0030198	extracellular matrix organization	230	23	2.01	9.9e-19
6	BP	GO:0043062	extracellular structure organization	231	23	2.02	1.1e-18
6	BP	GO:0048731	system development	2527	50	22.13	4.9e-11
6	BP	GO:0007275	multicellular organism development	2833	53	24.81	5.4e-11
6	BP	GO:0048856	anatomical structure development	3087	55	27.04	1e-10
6	BP	GO:0009653	anatomical structure morphogenesis	1477	37	12.94	2e-10
6	BP	GO:0022610	biological adhesion	869	28	7.61	3.4e-10
6	BP	GO:0032502	developmental process	3327	56	29.14	5.9e-10
6	BP	GO:0032963	collagen metabolic process	74	10	0.65	6.7e-10
6	BP	GO:0044259	multicellular organismal macromolecule m...	77	10	0.67	1e-9
6	CC	GO:0005578	proteinaceous extracellular matrix	229	26	2.01	1.4e-22
6	CC	GO:0031012	extracellular matrix	341	29	2.99	1.2e-21
6	CC	GO:0005576	extracellular region	2397	55	21	2.3e-15
6	CC	GO:0044421	extracellular region part	2093	46	18.34	2.7e-11
6	CC	GO:0005615	extracellular space	1984	41	17.38	6e-9
6	CC	GO:0044420	extracellular matrix component	84	9	0.74	4.2e-8
6	CC	GO:0005788	endoplasmic reticulum lumen	185	12	1.62	6.1e-8
6	CC	GO:0005581	collagen trimer	57	7	0.5	5.7e-7
6	CC	GO:0005604	basement membrane	63	7	0.55	1.1e-6
6	CC	GO:0098644	complex of collagen trimers	16	4	0.14	9.2e-6
6	MF	GO:0005201	extracellular matrix structural constitu...	50	8	0.42	7e-9
6	MF	GO:0005518	collagen binding	47	6	0.4	2.4e-6
6	MF	GO:0005509	calcium ion binding	371	13	3.13	1.1e-5
6	MF	GO:0005539	glycosaminoglycan binding	139	8	1.17	2e-5
6	MF	GO:0004222	metalloendopeptidase activity	70	6	0.59	2.5e-5
6	MF	GO:0046872	metal ion binding	2390	36	20.14	6.9e-5
6	MF	GO:0043169	cation binding	2433	36	20.5	1e-4
6	MF	GO:0043394	proteoglycan binding	31	4	0.26	1.2e-4
6	MF	GO:0004175	endopeptidase activity	230	9	1.94	1.3e-4
6	MF	GO:0019838	growth factor binding	98	6	0.83	1.7e-4
7	BP	GO:0019915	lipid storage	47	7	0.35	4.4e-8
7	BP	GO:0006629	lipid metabolic process	763	21	5.66	6.5e-8
7	BP	GO:0019216	regulation of lipid metabolic process	223	12	1.65	6.8e-8
7	BP	GO:0010883	regulation of lipid storage	32	6	0.24	1e-7
7	BP	GO:1901652	response to peptide	297	13	2.2	2e-7
7	BP	GO:0043434	response to peptide hormone	254	12	1.88	2.8e-7
7	BP	GO:1905952	regulation of lipid localization	69	7	0.51	6.7e-7
7	BP	GO:0050873	brown fat cell differentiation	24	5	0.18	7.3e-7
7	BP	GO:0006006	glucose metabolic process	111	8	0.82	1.4e-6
7	BP	GO:0009719	response to endogenous stimulus	917	21	6.8	1.4e-6
7	CC	GO:0005811	lipid droplet	48	7	0.37	6.7e-8
7	CC	GO:0036379	myofilament	14	2	0.11	0.005
7	CC	GO:0030017	sarcomere	111	4	0.85	0.01
7	CC	GO:0005771	multivesicular body	22	2	0.17	0.012
7	CC	GO:0030016	myofibril	125	4	0.96	0.015
7	CC	GO:0044449	contractile fiber part	125	4	0.96	0.015
7	CC	GO:0005576	extracellular region	2397	27	18.41	0.016
7	CC	GO:0031526	brush border membrane	26	2	0.2	0.017
7	CC	GO:0043292	contractile fiber	135	4	1.04	0.02
7	CC	GO:0044421	extracellular region part	2093	24	16.07	0.02
7	MF	GO:0004745	retinol dehydrogenase activity	12	3	0.08	6.8e-5
7	MF	GO:0031406	carboxylic acid binding	95	5	0.66	5e-4
7	MF	GO:0043177	organic acid binding	96	5	0.67	5.2e-4
7	MF	GO:0019838	growth factor binding	98	5	0.68	5.8e-4
7	MF	GO:0016616	oxidoreductase activity, acting on the C...	62	4	0.43	8.8e-4
7	MF	GO:0016614	oxidoreductase activity, acting on CH-OH...	70	4	0.49	0.00139
7	MF	GO:0033293	monocarboxylic acid binding	33	3	0.23	0.00151
7	MF	GO:0005179	hormone activity	38	3	0.26	0.00228
7	MF	GO:0005215	transporter activity	689	12	4.8	0.00249
7	MF	GO:0016491	oxidoreductase activity	370	8	2.58	0.00392
8	BP	GO:0007049	cell cycle	1118	48	7.16	0
8	BP	GO:0022402	cell cycle process	796	42	5.1	0
8	BP	GO:0000278	mitotic cell cycle	633	35	4.05	2.1e-26
8	BP	GO:1903047	mitotic cell cycle process	532	33	3.41	3.1e-26
8	BP	GO:0007059	chromosome segregation	219	23	1.4	7.8e-23
8	BP	GO:0098813	nuclear chromosome segregation	191	21	1.22	3.3e-21
8	BP	GO:0044770	cell cycle phase transition	355	25	2.27	1.4e-20
8	BP	GO:0044772	mitotic cell cycle phase transition	338	24	2.16	8.6e-20
8	BP	GO:0051276	chromosome organization	721	31	4.62	1.3e-19
8	BP	GO:0000819	sister chromatid segregation	166	19	1.06	1.7e-19
8	CC	GO:0005694	chromosome	591	31	3.77	4.5e-22
8	CC	GO:0098687	chromosomal region	212	21	1.35	3.3e-20
8	CC	GO:0044427	chromosomal part	515	27	3.29	6.5e-19
8	CC	GO:0000775	chromosome, centromeric region	128	15	0.82	1.4e-15
8	CC	GO:0000776	kinetochore	89	13	0.57	7e-15
8	CC	GO:0043228	non-membrane-bounded organelle	2277	43	14.53	7.2e-15
8	CC	GO:0043232	intracellular non-membrane-bounded organ...	2277	43	14.53	7.2e-15
8	CC	GO:0000793	condensed chromosome	127	14	0.81	3.2e-14
8	CC	GO:0000777	condensed chromosome kinetochore	66	11	0.42	2.2e-13
8	CC	GO:0000779	condensed chromosome, centromeric region	73	11	0.47	7e-13
8	MF	GO:0140097	catalytic activity, acting on DNA	120	9	0.74	4.1e-8
8	MF	GO:0003682	chromatin binding	318	10	1.97	2.1e-5
8	MF	GO:0008094	DNA-dependent ATPase activity	64	5	0.4	4.3e-5
8	MF	GO:0017111	nucleoside-triphosphatase activity	505	12	3.12	4.6e-5
8	MF	GO:0005515	protein binding	6273	51	38.77	5.4e-5
8	MF	GO:0016462	pyrophosphatase activity	526	12	3.25	6.8e-5
8	MF	GO:0016817	hydrolase activity, acting on acid anhyd...	526	12	3.25	6.8e-5
8	MF	GO:0016818	hydrolase activity, acting on acid anhyd...	526	12	3.25	6.8e-5
8	MF	GO:0005524	ATP binding	929	16	5.74	1e-4
8	MF	GO:0032559	adenyl ribonucleotide binding	947	16	5.85	1.3e-4
9	BP	GO:0042127	regulation of cell proliferation	953	20	6.53	2.7e-6
9	BP	GO:0032502	developmental process	3327	40	22.79	6.9e-6
9	BP	GO:0050793	regulation of developmental process	1436	24	9.84	1.1e-5
9	BP	GO:0048583	regulation of response to stimulus	2351	32	16.1	1.3e-5
9	BP	GO:0048869	cellular developmental process	2275	31	15.58	1.9e-5
9	BP	GO:0071363	cellular response to growth factor stimu...	424	12	2.9	2.4e-5
9	BP	GO:0008283	cell proliferation	1202	21	8.23	2.6e-5
9	BP	GO:0048856	anatomical structure development	3087	37	21.15	2.9e-5
9	BP	GO:0070848	response to growth factor	442	12	3.03	3.6e-5
9	BP	GO:0009888	tissue development	1062	19	7.27	5.2e-5
9	CC	GO:0031012	extracellular matrix	341	14	2.47	1.1e-7
9	CC	GO:0005576	extracellular region	2397	35	17.37	3.6e-6
9	CC	GO:0005578	proteinaceous extracellular matrix	229	10	1.66	5.1e-6
9	CC	GO:0044421	extracellular region part	2093	30	15.17	4.7e-5
9	CC	GO:0009986	cell surface	457	9	3.31	0.0054
9	CC	GO:0031091	platelet alpha granule	59	3	0.43	0.0089
9	CC	GO:0005615	extracellular space	1984	23	14.38	0.0101
9	CC	GO:0044420	extracellular matrix component	84	3	0.61	0.0228
9	CC	GO:0010494	cytoplasmic stress granule	34	2	0.25	0.025
9	CC	GO:0031093	platelet alpha granule lumen	42	2	0.3	0.037
9	MF	GO:0005539	glycosaminoglycan binding	139	7	0.95	4.2e-5
9	MF	GO:0005509	calcium ion binding	371	10	2.54	1.9e-4
9	MF	GO:0005178	integrin binding	83	5	0.57	2.5e-4
9	MF	GO:0008201	heparin binding	108	5	0.74	8.3e-4
9	MF	GO:1901681	sulfur compound binding	153	5	1.05	0.00386
9	MF	GO:0004252	serine-type endopeptidase activity	97	4	0.66	0.0043
9	MF	GO:0019838	growth factor binding	98	4	0.67	0.00446
9	MF	GO:0008236	serine-type peptidase activity	110	4	0.75	0.00671
9	MF	GO:0043027	cysteine-type endopeptidase inhibitor ac...	19	2	0.13	0.00733
9	MF	GO:0017171	serine hydrolase activity	113	4	0.77	0.00738
10	BP	GO:0002376	immune system process	1672	31	13.52	1.7e-6
10	BP	GO:0006955	immune response	1156	25	9.35	1.8e-6
10	BP	GO:0071216	cellular response to biotic stimulus	135	7	1.09	1e-4
10	BP	GO:0009605	response to external stimulus	1225	22	9.9	1.7e-4
10	BP	GO:0009595	detection of biotic stimulus	14	3	0.11	1.7e-4
10	BP	GO:0002285	lymphocyte activation involved in immune...	107	6	0.87	2.1e-4
10	BP	GO:0002460	adaptive immune response based on somati...	154	7	1.25	2.3e-4
10	BP	GO:0031347	regulation of defense response	452	12	3.65	2.4e-4
10	BP	GO:0032101	regulation of response to external stimu...	457	12	3.7	2.7e-4
10	BP	GO:0030097	hemopoiesis	533	13	4.31	3e-4
10	CC	GO:0031226	intrinsic component of plasma membrane	902	18	7.41	2.9e-4
10	CC	GO:0005887	integral component of plasma membrane	863	16	7.09	0.00147
10	CC	GO:0071944	cell periphery	2757	35	22.66	0.00196
10	CC	GO:0044459	plasma membrane part	1437	22	11.81	0.00213
10	CC	GO:0044425	membrane part	3220	39	26.47	0.00221
10	CC	GO:0061702	inflammasome complex	10	2	0.08	0.00288
10	CC	GO:0005886	plasma membrane	2705	34	22.23	0.00289
10	CC	GO:0031224	intrinsic component of membrane	2594	32	21.32	0.00575
10	CC	GO:0034707	chloride channel complex	19	2	0.16	0.01042
10	CC	GO:0016021	integral component of membrane	2524	30	20.75	0.01389
10	MF	GO:0004872	receptor activity	785	16	6.44	5e-4
10	MF	GO:0060089	molecular transducer activity	810	16	6.64	7.1e-4
10	MF	GO:0038023	signaling receptor activity	666	13	5.46	0.00269
10	MF	GO:0038024	cargo receptor activity	35	3	0.29	0.00287
10	MF	GO:0004888	transmembrane signaling receptor activit...	599	12	4.91	0.00322
10	MF	GO:0008329	signaling pattern recognition receptor a...	11	2	0.09	0.00348
10	MF	GO:0038187	pattern recognition receptor activity	11	2	0.09	0.00348
10	MF	GO:0004871	signal transducer activity	866	15	7.1	0.00392
10	MF	GO:0099600	transmembrane receptor activity	615	12	5.04	0.00399
10	MF	GO:0001205	transcriptional activator activity, RNA ...	16	2	0.13	0.00739
11	BP	GO:0006936	muscle contraction	209	25	1.34	2.2e-26
11	BP	GO:0003012	muscle system process	259	25	1.66	5.3e-24
11	BP	GO:0030049	muscle filament sliding	24	10	0.15	9.2e-17
11	BP	GO:0033275	actin-myosin filament sliding	24	10	0.15	9.2e-17
11	BP	GO:0006941	striated muscle contraction	97	13	0.62	2.2e-14
11	BP	GO:0070252	actin-mediated cell contraction	68	11	0.44	3.1e-13
11	BP	GO:0061061	muscle structure development	379	19	2.43	8.3e-13
11	BP	GO:0030048	actin filament-based movement	83	11	0.53	3e-12
11	BP	GO:0003009	skeletal muscle contraction	20	7	0.13	2.2e-11
11	BP	GO:0007517	muscle organ development	231	14	1.48	1.2e-10
11	CC	GO:0044449	contractile fiber part	125	24	0.78	1.2e-30
11	CC	GO:0043292	contractile fiber	135	24	0.85	8.9e-30
11	CC	GO:0030016	myofibril	125	23	0.78	7.4e-29
11	CC	GO:0030017	sarcomere	111	22	0.7	2.5e-28
11	CC	GO:0099512	supramolecular fiber	461	25	2.89	5.6e-18
11	CC	GO:0099081	supramolecular polymer	467	25	2.93	7.6e-18
11	CC	GO:0099080	supramolecular complex	468	25	2.94	8e-18
11	CC	GO:0005859	muscle myosin complex	21	10	0.13	1.4e-17
11	CC	GO:0016460	myosin II complex	25	10	0.16	1.3e-16
11	CC	GO:0015629	actin cytoskeleton	290	20	1.82	2.8e-16
11	MF	GO:0003779	actin binding	255	20	1.55	8.9e-18
11	MF	GO:0008092	cytoskeletal protein binding	526	23	3.19	6.8e-15
11	MF	GO:0008307	structural constituent of muscle	32	8	0.19	1e-11
11	MF	GO:0000146	microfilament motor activity	18	6	0.11	6.6e-10
11	MF	GO:0051015	actin filament binding	90	8	0.55	5.7e-8
11	MF	GO:0003774	motor activity	94	8	0.57	8e-8
11	MF	GO:0005516	calmodulin binding	108	8	0.66	2.4e-7
11	MF	GO:0003785	actin monomer binding	20	4	0.12	5.5e-6
11	MF	GO:0042805	actinin binding	29	4	0.18	2.6e-5
11	MF	GO:0005198	structural molecule activity	352	10	2.14	4.2e-5
12	BP	GO:0050911	detection of chemical stimulus involved ...	142	48	0.97	0
12	BP	GO:0050907	detection of chemical stimulus involved ...	157	49	1.08	0
12	BP	GO:0007606	sensory perception of chemical stimulus	181	50	1.24	0
12	BP	GO:0007608	sensory perception of smell	154	48	1.05	0
12	BP	GO:0009593	detection of chemical stimulus	174	49	1.19	0
12	BP	GO:0050906	detection of stimulus involved in sensor...	177	49	1.21	0
12	BP	GO:0051606	detection of stimulus	261	49	1.79	0
12	BP	GO:0007600	sensory perception	378	51	2.59	0
12	BP	GO:0007186	G-protein coupled receptor signaling pat...	602	54	4.12	0
12	BP	GO:0050877	nervous system process	559	51	3.83	0
12	CC	GO:0016021	integral component of membrane	2524	56	16.65	2.2e-26
12	CC	GO:0031224	intrinsic component of membrane	2594	56	17.11	9.7e-26
12	CC	GO:0005886	plasma membrane	2705	55	17.85	2.2e-23
12	CC	GO:0071944	cell periphery	2757	55	18.19	6.1e-23
12	CC	GO:0044425	membrane part	3220	56	21.24	1.2e-20
12	CC	GO:0016020	membrane	4650	57	30.68	2.9e-13
12	CC	GO:0044464	cell part	8606	60	56.78	0.069
12	CC	GO:0005623	cell	8620	60	56.87	0.075
12	CC	GO:0032590	dendrite membrane	12	1	0.08	0.076
12	CC	GO:0032839	dendrite cytoplasm	15	1	0.1	0.095
12	MF	GO:0004984	olfactory receptor activity	142	48	0.97	0
12	MF	GO:0004930	G-protein coupled receptor activity	340	53	2.33	0
12	MF	GO:0004888	transmembrane signaling receptor activit...	599	54	4.11	0
12	MF	GO:0099600	transmembrane receptor activity	615	54	4.22	0
12	MF	GO:0038023	signaling receptor activity	666	54	4.56	0
12	MF	GO:0004872	receptor activity	785	54	5.38	0
12	MF	GO:0060089	molecular transducer activity	810	54	5.55	0
12	MF	GO:0004871	signal transducer activity	866	54	5.94	0
12	MF	GO:0005549	odorant binding	34	15	0.23	9.1e-25
12	MF	GO:0008227	G-protein coupled amine receptor activit...	23	3	0.16	4.9e-4
13	BP	GO:0007049	cell cycle	1118	43	7.66	1.2e-25
13	BP	GO:0022402	cell cycle process	796	37	5.45	5.3e-24
13	BP	GO:1903047	mitotic cell cycle process	532	27	3.64	1.1e-17
13	BP	GO:0000278	mitotic cell cycle	633	28	4.34	8.2e-17
13	BP	GO:0006259	DNA metabolic process	582	27	3.99	1.1e-16
13	BP	GO:0051301	cell division	368	22	2.52	9.8e-16
13	BP	GO:0006260	DNA replication	199	16	1.36	1.8e-13
13	BP	GO:0051276	chromosome organization	721	25	4.94	1.8e-12
13	BP	GO:0006261	DNA-dependent DNA replication	104	12	0.71	3.6e-12
13	BP	GO:0006996	organelle organization	2161	40	14.8	8.8e-12
13	CC	GO:0005694	chromosome	591	26	4.09	3.1e-15
13	CC	GO:0044427	chromosomal part	515	24	3.56	1.5e-14
13	CC	GO:0043228	non-membrane-bounded organelle	2277	41	15.76	2.5e-11
13	CC	GO:0043232	intracellular non-membrane-bounded organ...	2277	41	15.76	2.5e-11
13	CC	GO:0044428	nuclear part	2539	42	17.57	1.9e-10
13	CC	GO:0031981	nuclear lumen	2360	40	16.34	4.3e-10
13	CC	GO:0005634	nucleus	4005	51	27.72	2.6e-9
13	CC	GO:0044446	intracellular organelle part	4903	55	33.94	2.4e-8
13	CC	GO:0031974	membrane-enclosed lumen	2965	42	20.52	3.4e-8
13	CC	GO:0043233	organelle lumen	2965	42	20.52	3.4e-8
13	MF	GO:0016462	pyrophosphatase activity	526	16	3.55	2.3e-7
13	MF	GO:0016817	hydrolase activity, acting on acid anhyd...	526	16	3.55	2.3e-7
13	MF	GO:0016818	hydrolase activity, acting on acid anhyd...	526	16	3.55	2.3e-7
13	MF	GO:0017111	nucleoside-triphosphatase activity	505	15	3.4	8.2e-7
13	MF	GO:0004386	helicase activity	114	7	0.77	1e-5
13	MF	GO:0003678	DNA helicase activity	44	5	0.3	1e-5
13	MF	GO:0140097	catalytic activity, acting on DNA	120	7	0.81	1.5e-5
13	MF	GO:0005515	protein binding	6273	55	42.29	6.5e-5
13	MF	GO:0008094	DNA-dependent ATPase activity	64	5	0.43	6.6e-5
13	MF	GO:0000166	nucleotide binding	1270	20	8.56	1.5e-4
14	BP	GO:0050907	detection of chemical stimulus involved ...	157	54	1.2	0
14	BP	GO:0050911	detection of chemical stimulus involved ...	142	52	1.08	0
14	BP	GO:0009593	detection of chemical stimulus	174	54	1.33	0
14	BP	GO:0050906	detection of stimulus involved in sensor...	177	54	1.35	0
14	BP	GO:0007606	sensory perception of chemical stimulus	181	54	1.38	0
14	BP	GO:0007608	sensory perception of smell	154	52	1.18	0
14	BP	GO:0051606	detection of stimulus	261	54	1.99	0
14	BP	GO:0007600	sensory perception	378	54	2.89	0
14	BP	GO:0007186	G-protein coupled receptor signaling pat...	602	59	4.6	0
14	BP	GO:0050877	nervous system process	559	54	4.27	0
14	CC	GO:0016021	integral component of membrane	2524	61	19.38	5.1e-25
14	CC	GO:0031224	intrinsic component of membrane	2594	61	19.92	2.5e-24
14	CC	GO:0005886	plasma membrane	2705	60	20.77	3.9e-22
14	CC	GO:0071944	cell periphery	2757	60	21.17	1.1e-21
14	CC	GO:0044425	membrane part	3220	61	24.73	5.8e-19
14	CC	GO:0016020	membrane	4650	62	35.71	4.3e-11
14	CC	GO:0044464	cell part	8606	69	66.09	0.12
14	CC	GO:0005623	cell	8620	69	66.19	0.13
14	CC	GO:0034707	chloride channel complex	19	1	0.15	0.14
14	CC	GO:0005796	Golgi lumen	59	1	0.45	0.37
14	MF	GO:0004984	olfactory receptor activity	142	52	1.12	0
14	MF	GO:0004930	G-protein coupled receptor activity	340	58	2.67	0
14	MF	GO:0004888	transmembrane signaling receptor activit...	599	59	4.71	0
14	MF	GO:0099600	transmembrane receptor activity	615	59	4.84	0
14	MF	GO:0038023	signaling receptor activity	666	59	5.24	0
14	MF	GO:0004872	receptor activity	785	59	6.17	0
14	MF	GO:0060089	molecular transducer activity	810	59	6.37	0
14	MF	GO:0004871	signal transducer activity	866	60	6.81	0
14	MF	GO:0005549	odorant binding	34	16	0.27	6.7e-26
14	MF	GO:0008227	G-protein coupled amine receptor activit...	23	2	0.18	0.014
15	BP	GO:0050907	detection of chemical stimulus involved ...	157	47	1.02	0
15	BP	GO:0050911	detection of chemical stimulus involved ...	142	46	0.92	0
15	BP	GO:0007606	sensory perception of chemical stimulus	181	48	1.18	0
15	BP	GO:0007608	sensory perception of smell	154	46	1	0
15	BP	GO:0009593	detection of chemical stimulus	174	47	1.13	0
15	BP	GO:0050906	detection of stimulus involved in sensor...	177	47	1.15	0
15	BP	GO:0051606	detection of stimulus	261	47	1.7	0
15	BP	GO:0007600	sensory perception	378	49	2.46	0
15	BP	GO:0007186	G-protein coupled receptor signaling pat...	602	51	3.92	0
15	BP	GO:0050877	nervous system process	559	49	3.64	0
15	CC	GO:0016021	integral component of membrane	2524	53	15.56	1e-25
15	CC	GO:0031224	intrinsic component of membrane	2594	53	15.99	4.2e-25
15	CC	GO:0005886	plasma membrane	2705	52	16.68	9.8e-23
15	CC	GO:0071944	cell periphery	2757	52	17	2.6e-22
15	CC	GO:0044425	membrane part	3220	53	19.85	3e-20
15	CC	GO:0016020	membrane	4650	54	28.67	2.5e-13
15	CC	GO:0032590	dendrite membrane	12	1	0.07	0.072
15	CC	GO:0044464	cell part	8606	56	53.05	0.087
15	CC	GO:0032839	dendrite cytoplasm	15	1	0.09	0.089
15	CC	GO:0005623	cell	8620	56	53.14	0.094
15	MF	GO:0004984	olfactory receptor activity	142	46	0.91	0
15	MF	GO:0004930	G-protein coupled receptor activity	340	51	2.18	0
15	MF	GO:0004888	transmembrane signaling receptor activit...	599	51	3.84	0
15	MF	GO:0099600	transmembrane receptor activity	615	51	3.94	0
15	MF	GO:0038023	signaling receptor activity	666	51	4.27	0
15	MF	GO:0004872	receptor activity	785	51	5.03	0
15	MF	GO:0060089	molecular transducer activity	810	51	5.19	0
15	MF	GO:0004871	signal transducer activity	866	51	5.55	0
15	MF	GO:0005549	odorant binding	34	13	0.22	5.9e-21
15	MF	GO:0008227	G-protein coupled amine receptor activit...	23	3	0.15	4e-4
16	BP	GO:0050907	detection of chemical stimulus involved ...	157	39	0.9	0
16	BP	GO:0050911	detection of chemical stimulus involved ...	142	38	0.81	0
16	BP	GO:0009593	detection of chemical stimulus	174	39	1	0
16	BP	GO:0007608	sensory perception of smell	154	38	0.88	0
16	BP	GO:0050906	detection of stimulus involved in sensor...	177	39	1.01	0
16	BP	GO:0007606	sensory perception of chemical stimulus	181	39	1.04	0
16	BP	GO:0051606	detection of stimulus	261	39	1.49	0
16	BP	GO:0007600	sensory perception	378	39	2.16	0
16	BP	GO:0007186	G-protein coupled receptor signaling pat...	602	41	3.45	0
16	BP	GO:0050877	nervous system process	559	39	3.2	0
16	CC	GO:0016021	integral component of membrane	2524	42	14.47	4.3e-15
16	CC	GO:0031224	intrinsic component of membrane	2594	42	14.87	1.2e-14
16	CC	GO:0005886	plasma membrane	2705	41	15.51	5.2e-13
16	CC	GO:0071944	cell periphery	2757	41	15.8	1e-12
16	CC	GO:0044425	membrane part	3220	42	18.46	4e-11
16	CC	GO:0016020	membrane	4650	43	26.65	3.2e-6
16	CC	GO:0034707	chloride channel complex	19	1	0.11	0.1
16	CC	GO:0044464	cell part	8606	52	49.33	0.11
16	CC	GO:0005623	cell	8620	52	49.41	0.12
16	CC	GO:0045211	postsynaptic membrane	105	1	0.6	0.46
16	MF	GO:0004984	olfactory receptor activity	142	38	0.83	0
16	MF	GO:0004930	G-protein coupled receptor activity	340	40	1.99	0
16	MF	GO:0004888	transmembrane signaling receptor activit...	599	41	3.5	0
16	MF	GO:0099600	transmembrane receptor activity	615	41	3.59	0
16	MF	GO:0038023	signaling receptor activity	666	41	3.89	0
16	MF	GO:0004872	receptor activity	785	41	4.59	0
16	MF	GO:0060089	molecular transducer activity	810	41	4.73	0
16	MF	GO:0004871	signal transducer activity	866	41	5.06	0
16	MF	GO:0005549	odorant binding	34	6	0.2	3.5e-8
16	MF	GO:0016917	GABA receptor activity	10	1	0.06	0.057
17	BP	GO:0048514	blood vessel morphogenesis	360	14	2.71	3.4e-7
17	BP	GO:0001525	angiogenesis	304	12	2.29	2.2e-6
17	BP	GO:0001568	blood vessel development	425	14	3.2	2.5e-6
17	BP	GO:0001944	vasculature development	441	14	3.32	3.8e-6
17	BP	GO:0072358	cardiovascular system development	444	14	3.34	4.1e-6
17	BP	GO:0032501	multicellular organismal process	3851	45	28.97	6.3e-5
17	BP	GO:0072359	circulatory system development	646	15	4.86	6.8e-5
17	BP	GO:0042221	response to chemical	2462	33	18.52	1.3e-4
17	BP	GO:0009653	anatomical structure morphogenesis	1477	23	11.11	3e-4
17	BP	GO:0070887	cellular response to chemical stimulus	1791	26	13.48	3.2e-4
17	CC	GO:0005887	integral component of plasma membrane	863	17	6.35	1.2e-4
17	CC	GO:0044459	plasma membrane part	1437	23	10.57	1.4e-4
17	CC	GO:0031226	intrinsic component of plasma membrane	902	17	6.63	2.1e-4
17	CC	GO:0005886	plasma membrane	2705	33	19.89	6e-4
17	CC	GO:0071944	cell periphery	2757	33	20.28	8.6e-4
17	CC	GO:0098590	plasma membrane region	522	11	3.84	0.00136
17	CC	GO:0045177	apical part of cell	196	6	1.44	0.00309
17	CC	GO:0001725	stress fiber	40	3	0.29	0.00309
17	CC	GO:0097517	contractile actin filament bundle	40	3	0.29	0.00309
17	CC	GO:0032432	actin filament bundle	43	3	0.32	0.00381
17	MF	GO:0015238	drug transmembrane transporter activity	15	2	0.11	0.0049
17	MF	GO:0038023	signaling receptor activity	666	11	4.71	0.0065
17	MF	GO:0090484	drug transporter activity	18	2	0.13	0.007
17	MF	GO:0004872	receptor activity	785	12	5.56	0.0081
17	MF	GO:0016820	hydrolase activity, acting on acid anhyd...	59	3	0.42	0.0083
17	MF	GO:0042626	ATPase activity, coupled to transmembran...	59	3	0.42	0.0083
17	MF	GO:0060089	molecular transducer activity	810	12	5.73	0.0103
17	MF	GO:0015399	primary active transmembrane transporter...	65	3	0.46	0.0108
17	MF	GO:0015405	P-P-bond-hydrolysis-driven transmembrane...	65	3	0.46	0.0108
17	MF	GO:0004725	protein tyrosine phosphatase activity	69	3	0.49	0.0127
18	BP	GO:0006936	muscle contraction	209	30	1.34	0
18	BP	GO:0003012	muscle system process	259	31	1.66	0
18	BP	GO:0030049	muscle filament sliding	24	14	0.15	6.4e-26
18	BP	GO:0033275	actin-myosin filament sliding	24	14	0.15	6.4e-26
18	BP	GO:0006941	striated muscle contraction	97	17	0.62	9.7e-21
18	BP	GO:0070252	actin-mediated cell contraction	68	15	0.44	5.8e-20
18	BP	GO:0061061	muscle structure development	379	24	2.43	1.3e-18
18	BP	GO:0030048	actin filament-based movement	83	15	0.53	1.5e-18
18	BP	GO:0030239	myofibril assembly	42	12	0.27	1.3e-17
18	BP	GO:0003008	system process	992	31	6.35	1.3e-15
18	CC	GO:0044449	contractile fiber part	125	28	0.78	0
18	CC	GO:0043292	contractile fiber	135	28	0.85	0
18	CC	GO:0030016	myofibril	125	27	0.78	0
18	CC	GO:0030017	sarcomere	111	26	0.7	0
18	CC	GO:0005859	muscle myosin complex	21	13	0.13	1.1e-24
18	CC	GO:0016460	myosin II complex	25	13	0.16	2.7e-23
18	CC	GO:0099512	supramolecular fiber	461	29	2.89	5.7e-23
18	CC	GO:0099081	supramolecular polymer	467	29	2.93	8.3e-23
18	CC	GO:0099080	supramolecular complex	468	29	2.94	8.8e-23
18	CC	GO:0015629	actin cytoskeleton	290	24	1.82	1.6e-21
18	MF	GO:0003779	actin binding	255	23	1.55	6e-22
18	MF	GO:0008307	structural constituent of muscle	32	12	0.19	1.4e-19
18	MF	GO:0008092	cytoskeletal protein binding	526	27	3.19	1.6e-19
18	MF	GO:0051015	actin filament binding	90	11	0.55	4.1e-12
18	MF	GO:0042805	actinin binding	29	8	0.18	4.2e-12
18	MF	GO:0051393	alpha-actinin binding	23	7	0.14	4.6e-11
18	MF	GO:0000146	microfilament motor activity	18	6	0.11	6.6e-10
18	MF	GO:0005198	structural molecule activity	352	15	2.14	1.4e-9
18	MF	GO:0051371	muscle alpha-actinin binding	12	5	0.07	5.2e-9
18	MF	GO:0005516	calmodulin binding	108	9	0.66	1.4e-8
19	BP	GO:0007049	cell cycle	1118	34	8.29	1.8e-14
19	BP	GO:0022402	cell cycle process	796	27	5.9	2.6e-12
19	BP	GO:1903047	mitotic cell cycle process	532	22	3.94	1.2e-11
19	BP	GO:0006281	DNA repair	302	17	2.24	3.7e-11
19	BP	GO:0000278	mitotic cell cycle	633	23	4.69	5e-11
19	BP	GO:0006974	cellular response to DNA damage stimulus	473	20	3.51	9e-11
19	BP	GO:0006259	DNA metabolic process	582	21	4.31	5.1e-10
19	BP	GO:0006139	nucleobase-containing compound metabolic...	3349	47	24.82	2.8e-8
19	BP	GO:0033554	cellular response to stress	1146	26	8.49	5.2e-8
19	BP	GO:0046483	heterocycle metabolic process	3435	47	25.46	7e-8
19	CC	GO:0044428	nuclear part	2539	50	18.12	3.7e-16
19	CC	GO:0031981	nuclear lumen	2360	48	16.85	1e-15
19	CC	GO:0031974	membrane-enclosed lumen	2965	49	21.16	2.2e-12
19	CC	GO:0043233	organelle lumen	2965	49	21.16	2.2e-12
19	CC	GO:0070013	intracellular organelle lumen	2965	49	21.16	2.2e-12
19	CC	GO:0005654	nucleoplasm	2030	39	14.49	6.5e-11
19	CC	GO:0005634	nucleus	4005	54	28.59	1.3e-10
19	CC	GO:0044446	intracellular organelle part	4903	58	35	1.5e-9
19	CC	GO:0043228	non-membrane-bounded organelle	2277	39	16.25	2.4e-9
19	CC	GO:0043232	intracellular non-membrane-bounded organ...	2277	39	16.25	2.4e-9
19	MF	GO:0003676	nucleic acid binding	2301	34	15.77	6.4e-7
19	MF	GO:0003723	RNA binding	946	20	6.48	2.5e-6
19	MF	GO:1901363	heterocyclic compound binding	3383	40	23.19	1.1e-5
19	MF	GO:0097159	organic cyclic compound binding	3428	40	23.5	1.6e-5
19	MF	GO:0140097	catalytic activity, acting on DNA	120	7	0.82	1.6e-5
19	MF	GO:0000049	tRNA binding	32	4	0.22	6.2e-5
19	MF	GO:0140098	catalytic activity, acting on RNA	211	8	1.45	8.7e-5
19	MF	GO:0005524	ATP binding	929	17	6.37	1.1e-4
19	MF	GO:0017056	structural constituent of nuclear pore	15	3	0.1	1.3e-4
19	MF	GO:0032559	adenyl ribonucleotide binding	947	17	6.49	1.4e-4
20	BP	GO:0030198	extracellular matrix organization	230	10	1.65	4.8e-6
20	BP	GO:0043062	extracellular structure organization	231	10	1.66	5e-6
20	BP	GO:0035329	hippo signaling	25	4	0.18	2.7e-5
20	BP	GO:0060973	cell migration involved in heart develop...	11	3	0.08	5.6e-5
20	BP	GO:0050793	regulation of developmental process	1436	23	10.32	8.9e-5
20	BP	GO:0048870	cell motility	877	17	6.3	1.1e-4
20	BP	GO:0051674	localization of cell	877	17	6.3	1.1e-4
20	BP	GO:0016477	cell migration	824	16	5.92	1.7e-4
20	BP	GO:2000145	regulation of cell motility	512	12	3.68	2.4e-4
20	BP	GO:0010646	regulation of cell communication	1983	27	14.25	2.8e-4
20	CC	GO:0044420	extracellular matrix component	84	7	0.61	2.2e-6
20	CC	GO:0005604	basement membrane	63	6	0.46	5.7e-6
20	CC	GO:0031012	extracellular matrix	341	11	2.47	2.9e-5
20	CC	GO:0031941	filamentous actin	15	3	0.11	1.6e-4
20	CC	GO:0005578	proteinaceous extracellular matrix	229	8	1.66	2.3e-4
20	CC	GO:0031252	cell leading edge	246	8	1.78	3.8e-4
20	CC	GO:0030027	lamellipodium	133	6	0.96	3.8e-4
20	CC	GO:0030054	cell junction	700	14	5.07	4e-4
20	CC	GO:0005912	adherens junction	351	9	2.54	9e-4
20	CC	GO:0070161	anchoring junction	360	9	2.61	0.00108
20	MF	GO:0005509	calcium ion binding	371	11	2.54	3.6e-5
20	MF	GO:0005201	extracellular matrix structural constitu...	50	3	0.34	0.0048
20	MF	GO:0005245	voltage-gated calcium channel activity	17	2	0.12	0.0059
20	MF	GO:0001968	fibronectin binding	21	2	0.14	0.0089
20	MF	GO:0008092	cytoskeletal protein binding	526	9	3.61	0.0091
20	MF	GO:0005085	guanyl-nucleotide exchange factor activi...	189	5	1.3	0.0093
20	MF	GO:0005198	structural molecule activity	352	7	2.41	0.0099
20	MF	GO:0001786	phosphatidylserine binding	23	2	0.16	0.0107
20	MF	GO:0017112	Rab guanyl-nucleotide exchange factor ac...	30	2	0.21	0.0178
20	MF	GO:0098772	molecular function regulator	1014	13	6.95	0.0181
21	BP	GO:0048869	cellular developmental process	2275	40	19.93	9.1e-7
21	BP	GO:0050793	regulation of developmental process	1436	29	12.58	5.1e-6
21	BP	GO:0030154	cell differentiation	2151	37	18.84	5.9e-6
21	BP	GO:0003158	endothelium development	84	7	0.74	7.9e-6
21	BP	GO:0009653	anatomical structure morphogenesis	1477	29	12.94	9.1e-6
21	BP	GO:0048856	anatomical structure development	3087	46	27.04	9.2e-6
21	BP	GO:0001525	angiogenesis	304	12	2.66	1.2e-5
21	BP	GO:0032502	developmental process	3327	48	29.14	1.2e-5
21	BP	GO:0048514	blood vessel morphogenesis	360	13	3.15	1.3e-5
21	BP	GO:0051094	positive regulation of developmental pro...	745	19	6.53	1.6e-5
21	CC	GO:0031093	platelet alpha granule lumen	42	4	0.37	4.8e-4
21	CC	GO:0031091	platelet alpha granule	59	4	0.52	0.00173
21	CC	GO:0005922	connexin complex	12	2	0.11	0.00473
21	CC	GO:0048471	perinuclear region of cytoplasm	395	9	3.46	0.00743
21	CC	GO:0005921	gap junction	16	2	0.14	0.0084
21	CC	GO:0044798	nuclear transcription factor complex	93	4	0.81	0.00885
21	CC	GO:0005576	extracellular region	2397	31	21	0.00957
21	CC	GO:0005901	caveola	54	3	0.47	0.01166
21	CC	GO:0044853	plasma membrane raft	65	3	0.57	0.01917
21	CC	GO:0090575	RNA polymerase II transcription factor c...	76	3	0.67	0.02882
21	MF	GO:0005102	receptor binding	869	19	6.83	2.7e-5
21	MF	GO:0048018	receptor ligand activity	206	9	1.62	3.1e-5
21	MF	GO:0030545	receptor regulator activity	221	9	1.74	5.3e-5
21	MF	GO:0033613	activating transcription factor binding	47	4	0.37	4.9e-4
21	MF	GO:0001077	transcriptional activator activity, RNA ...	156	6	1.23	0.00137
21	MF	GO:0005125	cytokine activity	111	5	0.87	0.00175
21	MF	GO:0098772	molecular function regulator	1014	17	7.98	0.00179
21	MF	GO:0008083	growth factor activity	83	4	0.65	0.00404
21	MF	GO:0016209	antioxidant activity	49	3	0.39	0.00663
21	MF	GO:0005126	cytokine receptor binding	152	5	1.2	0.00675
22	BP	GO:0048856	anatomical structure development	3087	57	33.63	9.5e-7
22	BP	GO:0032501	multicellular organismal process	3851	65	41.95	1.8e-6
22	BP	GO:0007156	homophilic cell adhesion via plasma memb...	78	8	0.85	1.9e-6
22	BP	GO:0032502	developmental process	3327	59	36.24	2.1e-6
22	BP	GO:0007275	multicellular organism development	2833	53	30.86	2.5e-6
22	BP	GO:0007155	cell adhesion	864	25	9.41	3.7e-6
22	BP	GO:0022610	biological adhesion	869	25	9.47	4.1e-6
22	BP	GO:0098742	cell-cell adhesion via plasma-membrane a...	117	9	1.27	4.6e-6
22	BP	GO:0051017	actin filament bundle assembly	90	7	0.98	5.2e-5
22	BP	GO:0061572	actin filament bundle organization	90	7	0.98	5.2e-5
22	CC	GO:0071944	cell periphery	2757	52	29.52	1.7e-6
22	CC	GO:0031012	extracellular matrix	341	15	3.65	3e-6
22	CC	GO:0005886	plasma membrane	2705	49	28.96	1.6e-5
22	CC	GO:0031226	intrinsic component of plasma membrane	902	24	9.66	2e-5
22	CC	GO:0005887	integral component of plasma membrane	863	23	9.24	3e-5
22	CC	GO:0044459	plasma membrane part	1437	31	15.39	5.9e-5
22	CC	GO:0030054	cell junction	700	19	7.5	1.3e-4
22	CC	GO:0005578	proteinaceous extracellular matrix	229	10	2.45	1.6e-4
22	CC	GO:0005925	focal adhesion	282	10	3.02	8.4e-4
22	CC	GO:0005924	cell-substrate adherens junction	284	10	3.04	8.9e-4
22	MF	GO:0005509	calcium ion binding	371	13	3.92	1.3e-4
22	MF	GO:0050840	extracellular matrix binding	38	4	0.4	6.5e-4
22	MF	GO:0019955	cytokine binding	73	5	0.77	0.00101
22	MF	GO:0043236	laminin binding	21	3	0.22	0.00132
22	MF	GO:0019838	growth factor binding	98	5	1.04	0.0037
22	MF	GO:0045125	bioactive lipid receptor activity	10	2	0.11	0.0047
22	MF	GO:0008170	N-methyltransferase activity	38	3	0.4	0.00737
22	MF	GO:0001965	G-protein alpha-subunit binding	14	2	0.15	0.00925
22	MF	GO:0005178	integrin binding	83	4	0.88	0.01136
22	MF	GO:0005246	calcium channel regulator activity	17	2	0.18	0.01354
23	BP	GO:0006139	nucleobase-containing compound metabolic...	3349	52	24.82	8.6e-12
23	BP	GO:0010467	gene expression	3130	50	23.2	1.7e-11
23	BP	GO:0046483	heterocycle metabolic process	3435	52	25.46	2.6e-11
23	BP	GO:0006725	cellular aromatic compound metabolic pro...	3461	52	25.65	3.6e-11
23	BP	GO:0016070	RNA metabolic process	2729	46	20.23	6.6e-11
23	BP	GO:0034641	cellular nitrogen compound metabolic pro...	3685	53	27.31	1e-10
23	BP	GO:1901360	organic cyclic compound metabolic proces...	3566	52	26.43	1.3e-10
23	BP	GO:0090304	nucleic acid metabolic process	3014	47	22.34	5.6e-10
23	BP	GO:0006396	RNA processing	527	19	3.91	4.3e-9
23	BP	GO:0044260	cellular macromolecule metabolic process	4849	58	35.94	5.5e-9
23	CC	GO:0044428	nuclear part	2539	44	18.4	6.9e-11
23	CC	GO:0005654	nucleoplasm	2030	39	14.71	1.2e-10
23	CC	GO:0031981	nuclear lumen	2360	42	17.1	1.4e-10
23	CC	GO:0031974	membrane-enclosed lumen	2965	46	21.49	8e-10
23	CC	GO:0043233	organelle lumen	2965	46	21.49	8e-10
23	CC	GO:0070013	intracellular organelle lumen	2965	46	21.49	8e-10
23	CC	GO:0005634	nucleus	4005	51	29.02	4.4e-8
23	CC	GO:0044451	nucleoplasm part	661	19	4.79	1.2e-7
23	CC	GO:1902494	catalytic complex	833	21	6.04	2.1e-7
23	CC	GO:1990234	transferase complex	489	16	3.54	2.7e-7
23	MF	GO:0140098	catalytic activity, acting on RNA	211	11	1.56	3.5e-7
23	MF	GO:0003723	RNA binding	946	22	7.02	5.6e-7
23	MF	GO:0003676	nucleic acid binding	2301	34	17.06	6.9e-6
23	MF	GO:1901363	heterocyclic compound binding	3383	40	25.09	1.6e-4
23	MF	GO:0097159	organic cyclic compound binding	3428	40	25.42	2.2e-4
23	MF	GO:0034212	peptide N-acetyltransferase activity	42	4	0.31	2.5e-4
23	MF	GO:0008080	N-acetyltransferase activity	47	4	0.35	3.9e-4
23	MF	GO:0016410	N-acyltransferase activity	54	4	0.4	6.6e-4
23	MF	GO:0016874	ligase activity	96	5	0.71	7e-4
23	MF	GO:0016407	acetyltransferase activity	56	4	0.42	7.6e-4
24	BP	GO:0006955	immune response	1156	80	18.69	0
24	BP	GO:0002376	immune system process	1672	93	27.04	0
24	BP	GO:0045321	leukocyte activation	750	62	12.13	1.2e-29
24	BP	GO:0001775	cell activation	845	65	13.66	1.9e-29
24	BP	GO:0002682	regulation of immune system process	893	64	14.44	3.8e-27
24	BP	GO:0002684	positive regulation of immune system pro...	639	49	10.33	2.1e-21
24	BP	GO:0050776	regulation of immune response	590	46	9.54	2.7e-20
24	BP	GO:0046649	lymphocyte activation	439	40	7.1	5.5e-20
24	BP	GO:0002274	myeloid leukocyte activation	378	37	6.11	1.6e-19
24	BP	GO:0006952	defense response	923	53	14.93	1.6e-17
24	CC	GO:0005886	plasma membrane	2705	99	44.76	6e-20
24	CC	GO:0071944	cell periphery	2757	99	45.62	2.7e-19
24	CC	GO:0044459	plasma membrane part	1437	70	23.78	4.6e-19
24	CC	GO:0031226	intrinsic component of plasma membrane	902	54	14.93	4.5e-18
24	CC	GO:0005887	integral component of plasma membrane	863	51	14.28	9.5e-17
24	CC	GO:0044425	membrane part	3220	103	53.28	1.6e-16
24	CC	GO:0016020	membrane	4650	125	76.95	4.2e-16
24	CC	GO:0031224	intrinsic component of membrane	2594	85	42.92	5.8e-13
24	CC	GO:0016021	integral component of membrane	2524	83	41.77	1.2e-12
24	CC	GO:0098552	side of membrane	281	23	4.65	1.8e-10
24	MF	GO:0004872	receptor activity	785	41	12.26	1.5e-12
24	MF	GO:0060089	molecular transducer activity	810	41	12.65	4.2e-12
24	MF	GO:0099600	transmembrane receptor activity	615	30	9.61	1.5e-8
24	MF	GO:0004888	transmembrane signaling receptor activit...	599	29	9.36	3.2e-8
24	MF	GO:0038023	signaling receptor activity	666	30	10.4	8.9e-8
24	MF	GO:0004871	signal transducer activity	866	34	13.53	2.9e-7
24	MF	GO:0004896	cytokine receptor activity	64	8	1	6.1e-6
24	MF	GO:0030695	GTPase regulator activity	214	13	3.34	2.8e-5
24	MF	GO:0060589	nucleoside-triphosphatase regulator acti...	235	13	3.67	7.4e-5
24	MF	GO:0001637	G-protein coupled chemoattractant recept...	18	4	0.28	1.5e-4
25	BP	GO:0006955	immune response	1156	165	32.84	0
25	BP	GO:0002376	immune system process	1672	183	47.5	0
25	BP	GO:0002682	regulation of immune system process	893	134	25.37	0
25	BP	GO:0045321	leukocyte activation	750	117	21.31	0
25	BP	GO:0050776	regulation of immune response	590	105	16.76	0
25	BP	GO:0001775	cell activation	845	118	24.01	0
25	BP	GO:0002684	positive regulation of immune system pro...	639	103	18.15	0
25	BP	GO:0046649	lymphocyte activation	439	87	12.47	0
25	BP	GO:0002250	adaptive immune response	245	69	6.96	0
25	BP	GO:0042110	T cell activation	315	67	8.95	0
25	CC	GO:0005886	plasma membrane	2705	177	77.24	0
25	CC	GO:0071944	cell periphery	2757	178	78.72	0
25	CC	GO:0044459	plasma membrane part	1437	120	41.03	0
25	CC	GO:0044425	membrane part	3220	180	91.94	4.5e-29
25	CC	GO:0016021	integral component of membrane	2524	157	72.07	1e-28
25	CC	GO:0098552	side of membrane	281	52	8.02	2.3e-28
25	CC	GO:0031224	intrinsic component of membrane	2594	158	74.07	7e-28
25	CC	GO:0005887	integral component of plasma membrane	863	86	24.64	8.8e-27
25	CC	GO:0031226	intrinsic component of plasma membrane	902	87	25.75	4.3e-26
25	CC	GO:0009897	external side of plasma membrane	157	38	4.48	3e-25
25	MF	GO:0004872	receptor activity	785	86	22.32	3.7e-30
25	MF	GO:0060089	molecular transducer activity	810	86	23.03	3.9e-29
25	MF	GO:0038023	signaling receptor activity	666	70	18.93	5e-23
25	MF	GO:0004871	signal transducer activity	866	79	24.62	3.5e-22
25	MF	GO:0099600	transmembrane receptor activity	615	62	17.48	2.4e-19
25	MF	GO:0004888	transmembrane signaling receptor activit...	599	61	17.03	3.1e-19
25	MF	GO:0004896	cytokine receptor activity	64	15	1.82	1.9e-10
25	MF	GO:0042287	MHC protein binding	23	10	0.65	2.4e-10
25	MF	GO:0005102	receptor binding	869	55	24.7	7.1e-9
25	MF	GO:0042288	MHC class I protein binding	13	7	0.37	2e-8
26	BP	GO:0006955	immune response	1156	91	38.3	2.5e-16
26	BP	GO:0002376	immune system process	1672	109	55.39	6.8e-14
26	BP	GO:0002682	regulation of immune system process	893	73	29.58	9.1e-14
26	BP	GO:0006952	defense response	923	71	30.58	4.4e-12
26	BP	GO:0050776	regulation of immune response	590	51	19.55	1.5e-10
26	BP	GO:0002252	immune effector process	694	56	22.99	2.3e-10
26	BP	GO:0001775	cell activation	845	63	27.99	3.6e-10
26	BP	GO:0002250	adaptive immune response	245	30	8.12	4.5e-10
26	BP	GO:0045321	leukocyte activation	750	57	24.85	1.5e-9
26	BP	GO:0009605	response to external stimulus	1225	78	40.58	3.4e-9
26	CC	GO:0071944	cell periphery	2757	161	91.84	4.7e-17
26	CC	GO:0005886	plasma membrane	2705	159	90.11	4.9e-17
26	CC	GO:0044459	plasma membrane part	1437	93	47.87	3.3e-11
26	CC	GO:0044425	membrane part	3220	162	107.26	6.2e-11
26	CC	GO:0031224	intrinsic component of membrane	2594	138	86.41	1.3e-10
26	CC	GO:0016020	membrane	4650	208	154.9	3.7e-10
26	CC	GO:0031226	intrinsic component of plasma membrane	902	66	30.05	4e-10
26	CC	GO:0016021	integral component of membrane	2524	132	84.08	1.7e-9
26	CC	GO:0005887	integral component of plasma membrane	863	62	28.75	3.2e-9
26	CC	GO:0030667	secretory granule membrane	172	21	5.73	2.4e-7
26	MF	GO:0060089	molecular transducer activity	810	60	26.12	4.5e-10
26	MF	GO:0004872	receptor activity	785	58	25.31	1e-9
26	MF	GO:0004871	signal transducer activity	866	59	27.93	1.6e-8
26	MF	GO:0038023	signaling receptor activity	666	45	21.48	1.4e-6
26	MF	GO:0003823	antigen binding	27	8	0.87	1.4e-6
26	MF	GO:0099600	transmembrane receptor activity	615	40	19.83	1.4e-5
26	MF	GO:0004888	transmembrane signaling receptor activit...	599	39	19.32	1.8e-5
26	MF	GO:0030246	carbohydrate binding	133	14	4.29	9.3e-5
26	MF	GO:0043028	cysteine-type endopeptidase regulator ac...	30	6	0.97	3.3e-4
26	MF	GO:0005041	low-density lipoprotein receptor activit...	10	3	0.32	0.00336
27	BP	GO:0032501	multicellular organismal process	3851	169	120.22	1.7e-9
27	BP	GO:0001944	vasculature development	441	39	13.77	2.7e-9
27	BP	GO:0072358	cardiovascular system development	444	39	13.86	3.3e-9
27	BP	GO:0048514	blood vessel morphogenesis	360	34	11.24	6e-9
27	BP	GO:0001568	blood vessel development	425	37	13.27	1.1e-8
27	BP	GO:0007275	multicellular organism development	2833	133	88.44	1.1e-8
27	BP	GO:0048731	system development	2527	122	78.89	1.5e-8
27	BP	GO:0001525	angiogenesis	304	30	9.49	1.9e-8
27	BP	GO:0072359	circulatory system development	646	47	20.17	3.1e-8
27	BP	GO:0048856	anatomical structure development	3087	138	96.37	1.3e-7
27	CC	GO:0044459	plasma membrane part	1437	77	45.07	6.9e-7
27	CC	GO:0071944	cell periphery	2757	123	86.47	2.5e-6
27	CC	GO:0031012	extracellular matrix	341	28	10.7	2.8e-6
27	CC	GO:0005886	plasma membrane	2705	121	84.84	2.9e-6
27	CC	GO:0005578	proteinaceous extracellular matrix	229	20	7.18	3.3e-5
27	CC	GO:0005887	integral component of plasma membrane	863	48	27.07	5.6e-5
27	CC	GO:0031226	intrinsic component of plasma membrane	902	49	28.29	8.4e-5
27	CC	GO:0030054	cell junction	700	38	21.96	5.8e-4
27	CC	GO:0005576	extracellular region	2397	100	75.18	6.3e-4
27	CC	GO:0034703	cation channel complex	81	9	2.54	0.00093000000000000005
27	MF	GO:0005509	calcium ion binding	371	28	11.3	7.9e-6
27	MF	GO:0005248	voltage-gated sodium channel activity	14	5	0.43	4e-5
27	MF	GO:1905030	voltage-gated ion channel activity invol...	14	5	0.43	4e-5
27	MF	GO:0005245	voltage-gated calcium channel activity	17	5	0.52	1.2e-4
27	MF	GO:0005272	sodium channel activity	18	5	0.55	1.6e-4
27	MF	GO:0005244	voltage-gated ion channel activity	88	10	2.68	3.2e-4
27	MF	GO:0022832	voltage-gated channel activity	88	10	2.68	3.2e-4
27	MF	GO:0008201	heparin binding	108	11	3.29	4.3e-4
27	MF	GO:0015081	sodium ion transmembrane transporter act...	66	8	2.01	8.3e-4
27	MF	GO:0005102	receptor binding	869	43	26.46	8.9e-4
28	BP	GO:0006259	DNA metabolic process	582	39	18.63	7.7e-6
28	BP	GO:0061077	chaperone-mediated protein folding	36	8	1.15	1.4e-5
28	BP	GO:0051301	cell division	368	28	11.78	1.7e-5
28	BP	GO:1904874	positive regulation of telomerase RNA lo...	13	5	0.42	3.4e-5
28	BP	GO:0006336	DNA replication-independent nucleosome a...	22	6	0.7	4.9e-5
28	BP	GO:0000387	spliceosomal snRNP assembly	23	6	0.74	6.5e-5
28	BP	GO:0006458	'de novo' protein folding	23	6	0.74	6.5e-5
28	BP	GO:0034724	DNA replication-independent nucleosome o...	23	6	0.74	6.5e-5
28	BP	GO:0006457	protein folding	115	13	3.68	7.4e-5
28	BP	GO:0090670	RNA localization to Cajal body	15	5	0.48	7.5e-5
28	CC	GO:0031974	membrane-enclosed lumen	2965	128	94.92	2.8e-5
28	CC	GO:0043233	organelle lumen	2965	128	94.92	2.8e-5
28	CC	GO:0070013	intracellular organelle lumen	2965	128	94.92	2.8e-5
28	CC	GO:1905368	peptidase complex	49	8	1.57	1.4e-4
28	CC	GO:0044421	extracellular region part	2093	93	67	2.5e-4
28	CC	GO:0043228	non-membrane-bounded organelle	2277	98	72.9	5.2e-4
28	CC	GO:0043232	intracellular non-membrane-bounded organ...	2277	98	72.9	5.2e-4
28	CC	GO:0044428	nuclear part	2539	107	81.28	5.6e-4
28	CC	GO:0005839	proteasome core complex	13	4	0.42	5.9e-4
28	CC	GO:0019866	organelle inner membrane	238	18	7.62	6.2e-4
28	MF	GO:0044183	protein binding involved in protein fold...	16	7	0.51	2.8e-7
28	MF	GO:0051082	unfolded protein binding	59	11	1.88	2.1e-6
28	MF	GO:0004298	threonine-type endopeptidase activity	12	4	0.38	4.1e-4
28	MF	GO:0070003	threonine-type peptidase activity	12	4	0.38	4.1e-4
28	MF	GO:0019205	nucleobase-containing compound kinase ac...	27	5	0.86	0.00145
28	MF	GO:0042562	hormone binding	37	5	1.18	0.00603
28	MF	GO:0016741	transferase activity, transferring one-c...	105	9	3.35	0.00625
28	MF	GO:0003723	RNA binding	946	44	30.19	0.0064
28	MF	GO:1901681	sulfur compound binding	153	11	4.88	0.00975
28	MF	GO:0000166	nucleotide binding	1270	55	40.53	0.00989
29	BP	GO:0003159	morphogenesis of an endothelium	12	5	0.47	5.4e-5
29	BP	GO:0061154	endothelial tube morphogenesis	12	5	0.47	5.4e-5
29	BP	GO:2000736	regulation of stem cell differentiation	70	11	2.72	7.2e-5
29	BP	GO:0033574	response to testosterone	29	7	1.13	9.4e-5
29	BP	GO:0090090	negative regulation of canonical Wnt sig...	99	13	3.85	1.1e-4
29	BP	GO:0030178	negative regulation of Wnt signaling pat...	114	14	4.43	1.3e-4
29	BP	GO:0010972	negative regulation of G2/M transition o...	52	9	2.02	1.5e-4
29	BP	GO:1902750	negative regulation of cell cycle G2/M p...	53	9	2.06	1.8e-4
29	BP	GO:0038061	NIK/NF-kappaB signaling	77	10	2.99	7.4e-4
29	BP	GO:0031146	SCF-dependent proteasomal ubiquitin-depe...	40	7	1.55	7.7e-4
29	CC	GO:0005839	proteasome core complex	13	6	0.51	4.9e-6
29	CC	GO:0000502	proteasome complex	40	7	1.58	8.5e-4
29	CC	GO:1905369	endopeptidase complex	40	7	1.58	8.5e-4
29	CC	GO:1905368	peptidase complex	49	7	1.93	0.0029
29	CC	GO:0044429	mitochondrial part	475	31	18.75	0.00394
29	CC	GO:0005759	mitochondrial matrix	215	17	8.49	0.00496
29	CC	GO:0031519	PcG protein complex	30	5	1.18	0.00589
29	CC	GO:0035145	exon-exon junction complex	12	3	0.47	0.01029
29	CC	GO:0098798	mitochondrial protein complex	62	7	2.45	0.01072
29	CC	GO:0000313	organellar ribosome	38	5	1.5	0.01604
29	MF	GO:0004298	threonine-type endopeptidase activity	12	4	0.46	8.2e-4
29	MF	GO:0070003	threonine-type peptidase activity	12	4	0.46	8.2e-4
29	MF	GO:0042562	hormone binding	37	6	1.42	0.00257
29	MF	GO:0043021	ribonucleoprotein complex binding	81	9	3.1	0.00367
29	MF	GO:0035613	RNA stem-loop binding	12	3	0.46	0.00948
29	MF	GO:0043022	ribosome binding	37	5	1.42	0.01276
29	MF	GO:0016829	lyase activity	87	8	3.33	0.01803
29	MF	GO:0001228	transcriptional activator activity, RNA ...	236	16	9.04	0.01913
29	MF	GO:0017069	snRNA binding	28	4	1.07	0.02096
29	MF	GO:0044183	protein binding involved in protein fold...	16	3	0.61	0.02154
30	BP	GO:0016197	endosomal transport	163	24	5.71	2e-9
30	BP	GO:0016482	cytosolic transport	90	14	3.15	2.6e-6
30	BP	GO:1901699	cellular response to nitrogen compound	390	30	13.66	4e-5
30	BP	GO:0007034	vacuolar transport	80	11	2.8	9.9e-5
30	BP	GO:0007041	lysosomal transport	65	9	2.28	4e-4
30	BP	GO:0007224	smoothened signaling pathway	80	10	2.8	4.5e-4
30	BP	GO:0071417	cellular response to organonitrogen comp...	326	24	11.42	4.6e-4
30	BP	GO:0051056	regulation of small GTPase mediated sign...	214	18	7.5	5.1e-4
30	BP	GO:0006895	Golgi to endosome transport	12	4	0.42	5.9e-4
30	BP	GO:0006517	protein deglycosylation	21	5	0.74	6.5e-4
30	CC	GO:0044424	intracellular part	7618	287	262.83	8.5e-5
30	CC	GO:0010008	endosome membrane	252	21	8.69	1.6e-4
30	CC	GO:0044440	endosomal part	275	22	9.49	2.1e-4
30	CC	GO:0005622	intracellular	7749	288	267.35	5e-4
30	CC	GO:0098791	Golgi subcompartment	464	30	16.01	6.6e-4
30	CC	GO:0098805	whole membrane	926	50	31.95	8.5e-4
30	CC	GO:0043296	apical junction complex	73	9	2.52	8.6e-4
30	CC	GO:0005923	bicellular tight junction	63	8	2.17	0.00136
30	CC	GO:0070160	occluding junction	65	8	2.24	0.00167
30	CC	GO:0005768	endosome	507	30	17.49	0.00263
30	MF	GO:0046872	metal ion binding	2390	116	81.37	6.7e-6
30	MF	GO:0043169	cation binding	2433	116	82.83	1.6e-5
30	MF	GO:0043167	ion binding	3573	157	121.64	1.9e-5
30	MF	GO:0005085	guanyl-nucleotide exchange factor activi...	189	19	6.43	2.2e-5
30	MF	GO:0051020	GTPase binding	377	29	12.83	3.2e-5
30	MF	GO:0005488	binding	7855	287	267.42	7.6e-5
30	MF	GO:0031267	small GTPase binding	320	25	10.89	8.9e-5
30	MF	GO:0017016	Ras GTPase binding	308	24	10.49	1.3e-4
30	MF	GO:0005088	Ras guanyl-nucleotide exchange factor ac...	146	15	4.97	1.3e-4
30	MF	GO:0005089	Rho guanyl-nucleotide exchange factor ac...	48	8	1.63	1.9e-4
31	BP	GO:0003341	cilium movement	22	6	0.06	1.9e-11
31	BP	GO:0007018	microtubule-based movement	150	9	0.42	1.4e-10
31	BP	GO:0007017	microtubule-based process	393	11	1.1	2.7e-9
31	BP	GO:0001539	cilium or flagellum-dependent cell motil...	11	4	0.03	1.6e-8
31	BP	GO:0035082	axoneme assembly	20	4	0.06	2.3e-7
31	BP	GO:0060271	cilium assembly	201	7	0.56	9.2e-7
31	BP	GO:0044782	cilium organization	205	7	0.58	1e-6
31	BP	GO:0001578	microtubule bundle formation	34	4	0.1	2.1e-6
31	BP	GO:0060285	cilium-dependent cell motility	10	3	0.03	2.3e-6
31	BP	GO:0120031	plasma membrane bounded cell projection ...	319	7	0.9	2e-5
31	CC	GO:0005929	cilium	264	14	0.89	2.9e-14
31	CC	GO:0031514	motile cilium	62	7	0.21	1e-9
31	CC	GO:0005930	axoneme	56	6	0.19	2.5e-8
31	CC	GO:0097014	ciliary plasm	57	6	0.19	2.7e-8
31	CC	GO:0036126	sperm flagellum	29	5	0.1	3.4e-8
31	CC	GO:0097729	9+2 motile cilium	29	5	0.1	3.4e-8
31	CC	GO:0030286	dynein complex	30	5	0.1	4.1e-8
31	CC	GO:0044447	axoneme part	14	4	0.05	1e-7
31	CC	GO:0097223	sperm part	73	6	0.24	1.2e-7
31	CC	GO:0044441	ciliary part	201	8	0.67	2.2e-7
31	MF	GO:0045503	dynein light chain binding	15	4	0.06	2.4e-7
31	MF	GO:0003777	microtubule motor activity	60	5	0.23	2.8e-6
31	MF	GO:1990939	ATP-dependent microtubule motor activity	31	4	0.12	5.2e-6
31	MF	GO:0003774	motor activity	94	5	0.36	2.6e-5
31	MF	GO:0008569	ATP-dependent microtubule motor activity...	10	2	0.04	6.3e-4
31	MF	GO:0045504	dynein heavy chain binding	10	2	0.04	6.3e-4
31	MF	GO:0045505	dynein intermediate chain binding	15	2	0.06	0.00144
31	MF	GO:0051959	dynein light intermediate chain binding	18	2	0.07	0.00209
31	MF	GO:0008574	ATP-dependent microtubule motor activity...	20	2	0.08	0.00258
31	MF	GO:0016887	ATPase activity	287	5	1.1	0.00435
32	BP	GO:0042446	hormone biosynthetic process	35	8	0.31	5.7e-10
32	BP	GO:0006694	steroid biosynthetic process	102	11	0.92	1.4e-9
32	BP	GO:0008211	glucocorticoid metabolic process	15	6	0.13	2e-9
32	BP	GO:0008406	gonad development	120	11	1.08	8e-9
32	BP	GO:0007548	sex differentiation	153	12	1.37	9.5e-9
32	BP	GO:0045137	development of primary sexual characteri...	124	11	1.11	1.1e-8
32	BP	GO:0008202	steroid metabolic process	163	12	1.46	1.9e-8
32	BP	GO:0006704	glucocorticoid biosynthetic process	11	5	0.1	2.3e-8
32	BP	GO:0008584	male gonad development	83	9	0.75	4.6e-8
32	BP	GO:0046546	development of primary male sexual chara...	84	9	0.75	5.1e-8
32	CC	GO:0005790	smooth endoplasmic reticulum	19	3	0.17	6.3e-4
32	CC	GO:0005758	mitochondrial intermembrane space	37	3	0.34	0.0045
32	CC	GO:0031970	organelle envelope lumen	43	3	0.39	0.00687
32	CC	GO:0001533	cornified envelope	19	2	0.17	0.01262
32	CC	GO:0036477	somatodendritic compartment	372	8	3.38	0.01938
32	CC	GO:0031225	anchored component of membrane	76	3	0.69	0.03164
32	CC	GO:0043235	receptor complex	209	5	1.9	0.04127
32	CC	GO:0001750	photoreceptor outer segment	36	2	0.33	0.0421
32	CC	GO:0043025	neuronal cell body	234	5	2.13	0.06142
32	CC	GO:0018995	host	46	2	0.42	0.06528
32	MF	GO:0008395	steroid hydroxylase activity	15	4	0.13	6.6e-6
32	MF	GO:0030545	receptor regulator activity	221	10	1.91	1.9e-5
32	MF	GO:0004879	nuclear receptor activity	29	4	0.25	1e-4
32	MF	GO:0098531	transcription factor activity, direct li...	29	4	0.25	1e-4
32	MF	GO:0003707	steroid hormone receptor activity	34	4	0.29	2e-4
32	MF	GO:0033764	steroid dehydrogenase activity, acting o...	15	3	0.13	2.6e-4
32	MF	GO:0016229	steroid dehydrogenase activity	16	3	0.14	3.2e-4
32	MF	GO:0005102	receptor binding	869	18	7.52	3.4e-4
32	MF	GO:0005506	iron ion binding	72	5	0.62	3.8e-4
32	MF	GO:0004497	monooxygenase activity	47	4	0.41	7e-4
33	BP	GO:0019219	regulation of nucleobase-containing comp...	2499	166	109.16	1.9e-10
33	BP	GO:0051252	regulation of RNA metabolic process	2277	155	99.47	1.9e-10
33	BP	GO:1903506	regulation of nucleic acid-templated tra...	2158	147	94.27	7.9e-10
33	BP	GO:2001141	regulation of RNA biosynthetic process	2163	147	94.49	9.4e-10
33	BP	GO:0006355	regulation of transcription, DNA-templat...	2149	146	93.88	1.2e-9
33	BP	GO:0006351	transcription, DNA-templated	2253	151	98.42	1.3e-9
33	BP	GO:0097659	nucleic acid-templated transcription	2258	151	98.64	1.6e-9
33	BP	GO:0032774	RNA biosynthetic process	2267	151	99.03	2.1e-9
33	BP	GO:2000112	regulation of cellular macromolecule bio...	2434	159	106.33	2.5e-9
33	BP	GO:0016070	RNA metabolic process	2729	173	119.21	3e-9
33	CC	GO:0005622	intracellular	7749	382	331.88	3.9e-16
33	CC	GO:0044424	intracellular part	7618	378	326.27	1.2e-15
33	CC	GO:0005634	nucleus	4005	240	171.53	1.2e-12
33	CC	GO:0043227	membrane-bounded organelle	6760	342	289.53	6.9e-11
33	CC	GO:0043231	intracellular membrane-bounded organelle	5820	307	249.27	1.5e-10
33	CC	GO:0005654	nucleoplasm	2030	141	86.94	1.5e-10
33	CC	GO:0043229	intracellular organelle	6713	339	287.51	2.3e-10
33	CC	GO:0044428	nuclear part	2539	164	108.74	6.5e-10
33	CC	GO:0031981	nuclear lumen	2360	151	101.08	1.1e-8
33	CC	GO:0043226	organelle	7209	351	308.76	1.5e-8
33	MF	GO:0003677	DNA binding	1452	108	62.48	1.5e-9
33	MF	GO:0003676	nucleic acid binding	2301	150	99.02	3.7e-9
33	MF	GO:1901363	heterocyclic compound binding	3383	197	145.58	3.3e-8
33	MF	GO:0097159	organic cyclic compound binding	3428	198	147.52	6e-8
33	MF	GO:0043167	ion binding	3573	204	153.76	7.9e-8
33	MF	GO:0004402	histone acetyltransferase activity	34	10	1.46	1e-6
33	MF	GO:0061733	peptide-lysine-N-acetyltransferase activ...	35	10	1.51	1.4e-6
33	MF	GO:0000976	transcription regulatory region sequence...	422	40	18.16	1.8e-6
33	MF	GO:0016740	transferase activity	1387	94	59.69	2.2e-6
33	MF	GO:1990837	sequence-specific double-stranded DNA bi...	444	40	19.11	6.4e-6
34	BP	GO:0031424	keratinization	44	18	0.34	6e-28
34	BP	GO:0070268	cornification	40	17	0.31	9.1e-27
34	BP	GO:0030216	keratinocyte differentiation	90	19	0.69	3.7e-23
34	BP	GO:0009913	epidermal cell differentiation	114	19	0.87	4.6e-21
34	BP	GO:0043588	skin development	160	21	1.22	5.3e-21
34	BP	GO:0008544	epidermis development	173	21	1.32	2.8e-20
34	BP	GO:0030855	epithelial cell differentiation	355	23	2.71	5e-16
34	BP	GO:0018149	peptide cross-linking	23	9	0.18	3.8e-14
34	BP	GO:0060429	epithelium development	667	25	5.09	5.7e-12
34	BP	GO:0009410	response to xenobiotic stimulus	55	9	0.42	2.5e-10
34	CC	GO:0001533	cornified envelope	19	10	0.14	2.4e-17
34	CC	GO:0005576	extracellular region	2397	46	17.89	1.3e-12
34	CC	GO:0042599	lamellar body	14	6	0.1	4e-10
34	CC	GO:0005615	extracellular space	1984	38	14.81	9.5e-10
34	CC	GO:0045095	keratin filament	16	6	0.12	1e-9
34	CC	GO:0044421	extracellular region part	2093	38	15.62	4.7e-9
34	CC	GO:0045111	intermediate filament cytoskeleton	64	8	0.48	2e-8
34	CC	GO:0005882	intermediate filament	44	7	0.33	2.9e-8
34	CC	GO:0070062	extracellular exosome	1551	29	11.57	6.1e-7
34	CC	GO:1903561	extracellular vesicle	1559	29	11.63	6.8e-7
34	MF	GO:0005198	structural molecule activity	352	17	2.61	4.1e-10
34	MF	GO:0033293	monocarboxylic acid binding	33	5	0.24	3.9e-6
34	MF	GO:0016614	oxidoreductase activity, acting on CH-OH...	70	6	0.52	1.2e-5
34	MF	GO:0016616	oxidoreductase activity, acting on the C...	62	5	0.46	9e-5
34	MF	GO:0004033	aldo-keto reductase (NADP) activity	14	3	0.1	1.3e-4
34	MF	GO:0005504	fatty acid binding	14	3	0.1	1.3e-4
34	MF	GO:0017171	serine hydrolase activity	113	6	0.84	1.8e-4
34	MF	GO:0015020	glucuronosyltransferase activity	18	3	0.13	2.9e-4
34	MF	GO:0005501	retinoid binding	19	3	0.14	3.5e-4
34	MF	GO:0019840	isoprenoid binding	21	3	0.16	4.7e-4
35	BP	GO:0072376	protein activation cascade	57	13	0.38	2.3e-17
35	BP	GO:0002526	acute inflammatory response	97	14	0.64	1.1e-15
35	BP	GO:0055088	lipid homeostasis	61	10	0.4	5.1e-12
35	BP	GO:2000257	regulation of protein activation cascade	33	8	0.22	2.8e-11
35	BP	GO:0010876	lipid localization	206	14	1.36	4.3e-11
35	BP	GO:0002673	regulation of acute inflammatory respons...	56	9	0.37	7.8e-11
35	BP	GO:0055090	acylglycerol homeostasis	24	7	0.16	1.2e-10
35	BP	GO:0070328	triglyceride homeostasis	24	7	0.16	1.2e-10
35	BP	GO:0051346	negative regulation of hydrolase activit...	229	14	1.52	1.8e-10
35	BP	GO:0006956	complement activation	41	8	0.27	1.8e-10
35	CC	GO:0072562	blood microparticle	64	15	0.42	3.8e-20
35	CC	GO:0005576	extracellular region	2397	42	15.81	2.3e-12
35	CC	GO:0034361	very-low-density lipoprotein particle	15	7	0.1	2.4e-12
35	CC	GO:0034385	triglyceride-rich plasma lipoprotein par...	15	7	0.1	2.4e-12
35	CC	GO:0042627	chylomicron	10	6	0.07	1.3e-11
35	CC	GO:0005615	extracellular space	1984	37	13.09	3.4e-11
35	CC	GO:0044421	extracellular region part	2093	37	13.81	1.8e-10
35	CC	GO:0034358	plasma lipoprotein particle	26	7	0.17	2.3e-10
35	CC	GO:1990777	lipoprotein particle	26	7	0.17	2.3e-10
35	CC	GO:0032994	protein-lipid complex	27	7	0.18	3.1e-10
35	MF	GO:0008201	heparin binding	108	10	0.72	1.7e-9
35	MF	GO:0005319	lipid transporter activity	84	9	0.56	3.3e-9
35	MF	GO:0004866	endopeptidase inhibitor activity	90	9	0.6	6.1e-9
35	MF	GO:0030414	peptidase inhibitor activity	93	9	0.62	8.2e-9
35	MF	GO:0061135	endopeptidase regulator activity	94	9	0.62	9e-9
35	MF	GO:0004857	enzyme inhibitor activity	217	12	1.44	1.3e-8
35	MF	GO:0005539	glycosaminoglycan binding	139	10	0.92	2e-8
35	MF	GO:0070325	lipoprotein particle receptor binding	16	5	0.11	4.4e-8
35	MF	GO:1901681	sulfur compound binding	153	10	1.01	5.1e-8
35	MF	GO:0061134	peptidase regulator activity	119	9	0.79	7.2e-8
36	BP	GO:0006259	DNA metabolic process	582	17	4.05	2.7e-7
36	BP	GO:0022402	cell cycle process	796	19	5.54	1e-6
36	BP	GO:0034641	cellular nitrogen compound metabolic pro...	3685	44	25.66	2.2e-6
36	BP	GO:0007049	cell cycle	1118	22	7.78	2.9e-6
36	BP	GO:0000723	telomere maintenance	101	7	0.7	5.8e-6
36	BP	GO:0032200	telomere organization	102	7	0.71	6.2e-6
36	BP	GO:0090304	nucleic acid metabolic process	3014	38	20.98	8.5e-6
36	BP	GO:2000573	positive regulation of DNA biosynthetic ...	50	5	0.35	2.3e-5
36	BP	GO:0051054	positive regulation of DNA metabolic pro...	134	7	0.93	3.7e-5
36	BP	GO:0006281	DNA repair	302	10	2.1	3.9e-5
36	CC	GO:0031981	nuclear lumen	2360	38	16.08	5e-9
36	CC	GO:0031974	membrane-enclosed lumen	2965	42	20.2	1.7e-8
36	CC	GO:0043233	organelle lumen	2965	42	20.2	1.7e-8
36	CC	GO:0070013	intracellular organelle lumen	2965	42	20.2	1.7e-8
36	CC	GO:0044428	nuclear part	2539	38	17.3	4.4e-8
36	CC	GO:0005654	nucleoplasm	2030	33	13.83	1.1e-7
36	CC	GO:0005694	chromosome	591	17	4.03	2.5e-7
36	CC	GO:0005634	nucleus	4005	47	27.29	4.3e-7
36	CC	GO:0044427	chromosomal part	515	14	3.51	6.9e-6
36	CC	GO:0005622	intracellular	7749	63	52.8	1.4e-5
36	MF	GO:0003723	RNA binding	946	23	6.48	2.2e-8
36	MF	GO:0003676	nucleic acid binding	2301	34	15.77	6.4e-7
36	MF	GO:1901363	heterocyclic compound binding	3383	40	23.19	1.1e-5
36	MF	GO:0097159	organic cyclic compound binding	3428	40	23.5	1.6e-5
36	MF	GO:0003824	catalytic activity	3214	34	22.03	0.0013
36	MF	GO:0016787	hydrolase activity	1404	19	9.62	0.002
36	MF	GO:0043024	ribosomal small subunit binding	11	2	0.08	0.0024
36	MF	GO:0016462	pyrophosphatase activity	526	10	3.61	0.0028
36	MF	GO:0016817	hydrolase activity, acting on acid anhyd...	526	10	3.61	0.0028
36	MF	GO:0016818	hydrolase activity, acting on acid anhyd...	526	10	3.61	0.0028
37	BP	GO:2000112	regulation of cellular macromolecule bio...	2434	210	133.66	1.6e-14
37	BP	GO:0010556	regulation of macromolecule biosynthetic...	2485	212	136.46	3.7e-14
37	BP	GO:0016070	RNA metabolic process	2729	225	149.86	1.5e-13
37	BP	GO:0090304	nucleic acid metabolic process	3014	242	165.51	1.6e-13
37	BP	GO:0044260	cellular macromolecule metabolic process	4849	343	266.27	2.2e-13
37	BP	GO:0031323	regulation of cellular metabolic process	3579	273	196.53	5.2e-13
37	BP	GO:0010467	gene expression	3130	246	171.88	1.1e-12
37	BP	GO:0019219	regulation of nucleobase-containing comp...	2499	207	137.23	2.4e-12
37	BP	GO:0010468	regulation of gene expression	2663	217	146.23	2.4e-12
37	BP	GO:0051252	regulation of RNA metabolic process	2277	193	125.04	2.7e-12
37	CC	GO:0044424	intracellular part	7618	482	416.08	1.1e-19
37	CC	GO:0005622	intracellular	7749	485	423.24	8.1e-19
37	CC	GO:0005634	nucleus	4005	297	218.75	4.6e-13
37	CC	GO:0043231	intracellular membrane-bounded organelle	5820	385	317.88	3.8e-11
37	CC	GO:0043229	intracellular organelle	6713	427	366.65	4.7e-11
37	CC	GO:0005654	nucleoplasm	2030	170	110.87	3.1e-10
37	CC	GO:0044428	nuclear part	2539	200	138.68	8.1e-10
37	CC	GO:0031981	nuclear lumen	2360	187	128.9	2.8e-9
37	CC	GO:0043227	membrane-bounded organelle	6760	416	369.22	3.4e-7
37	CC	GO:0044451	nucleoplasm part	661	66	36.1	8.9e-7
37	MF	GO:0003676	nucleic acid binding	2301	203	127.46	1.6e-14
37	MF	GO:1901363	heterocyclic compound binding	3383	253	187.4	4.5e-10
37	MF	GO:0097159	organic cyclic compound binding	3428	255	189.89	6.4e-10
37	MF	GO:0003677	DNA binding	1452	131	80.43	1.8e-9
37	MF	GO:0019783	ubiquitin-like protein-specific protease...	68	17	3.77	1.1e-7
37	MF	GO:0036459	thiol-dependent ubiquitinyl hydrolase ac...	60	15	3.32	6e-7
37	MF	GO:0101005	ubiquitinyl hydrolase activity	61	15	3.38	7.6e-7
37	MF	GO:0004843	thiol-dependent ubiquitin-specific prote...	48	12	2.66	8.2e-6
37	MF	GO:0003723	RNA binding	946	81	52.4	3.4e-5
37	MF	GO:0140110	transcription regulator activity	964	82	53.4	3.8e-5
38	BP	GO:0030198	extracellular matrix organization	230	17	1.94	4.4e-12
38	BP	GO:0043062	extracellular structure organization	231	17	1.95	4.7e-12
38	BP	GO:0022617	extracellular matrix disassembly	56	7	0.47	3.8e-7
38	BP	GO:0030574	collagen catabolic process	45	6	0.38	1.8e-6
38	BP	GO:0032963	collagen metabolic process	74	7	0.62	2.6e-6
38	BP	GO:0044243	multicellular organismal catabolic proce...	49	6	0.41	3.1e-6
38	BP	GO:0044259	multicellular organismal macromolecule m...	77	7	0.65	3.4e-6
38	BP	GO:0009653	anatomical structure morphogenesis	1477	29	12.44	3.7e-6
38	BP	GO:0051239	regulation of multicellular organismal p...	1670	31	14.07	4.7e-6
38	BP	GO:0007155	cell adhesion	864	21	7.28	5.4e-6
38	CC	GO:0031012	extracellular matrix	341	18	3.13	1.3e-9
38	CC	GO:0005578	proteinaceous extracellular matrix	229	14	2.11	1.8e-8
38	CC	GO:0044420	extracellular matrix component	84	6	0.77	1.2e-4
38	CC	GO:0005576	extracellular region	2397	38	22.04	1.3e-4
38	CC	GO:0044421	extracellular region part	2093	34	19.24	2.3e-4
38	CC	GO:0098644	complex of collagen trimers	16	3	0.15	3.9e-4
38	CC	GO:0005615	extracellular space	1984	32	18.24	4.6e-4
38	CC	GO:0005581	collagen trimer	57	4	0.52	0.00181
38	CC	GO:0099512	supramolecular fiber	461	10	4.24	0.00941
38	CC	GO:0099081	supramolecular polymer	467	10	4.29	0.01026
38	MF	GO:0005539	glycosaminoglycan binding	139	8	1.16	1.8e-5
38	MF	GO:0008236	serine-type peptidase activity	110	7	0.91	3.3e-5
38	MF	GO:0017171	serine hydrolase activity	113	7	0.94	3.9e-5
38	MF	GO:0005518	collagen binding	47	5	0.39	4.1e-5
38	MF	GO:0005201	extracellular matrix structural constitu...	50	5	0.42	5.5e-5
38	MF	GO:0043394	proteoglycan binding	31	4	0.26	1.2e-4
38	MF	GO:0004252	serine-type endopeptidase activity	97	6	0.81	1.5e-4
38	MF	GO:0005509	calcium ion binding	371	10	3.08	0.00093000000000000005
38	MF	GO:0019838	growth factor binding	98	5	0.81	0.00129
38	MF	GO:1901681	sulfur compound binding	153	6	1.27	0.00166
39	BP	GO:0006139	nucleobase-containing compound metabolic...	3349	210	131.25	2.6e-18
39	BP	GO:0034641	cellular nitrogen compound metabolic pro...	3685	223	144.42	4.6e-18
39	BP	GO:0046483	heterocycle metabolic process	3435	212	134.62	1.1e-17
39	BP	GO:0006725	cellular aromatic compound metabolic pro...	3461	213	135.64	1.2e-17
39	BP	GO:0016071	mRNA metabolic process	466	59	18.26	3.4e-16
39	BP	GO:1901360	organic cyclic compound metabolic proces...	3566	213	139.76	6e-16
39	BP	GO:0090304	nucleic acid metabolic process	3014	189	118.12	1.6e-15
39	BP	GO:0006396	RNA processing	527	59	20.65	9.5e-14
39	BP	GO:0006397	mRNA processing	298	41	11.68	1.2e-12
39	BP	GO:0090305	nucleic acid phosphodiester bond hydroly...	168	29	6.58	1.1e-11
39	CC	GO:0044428	nuclear part	2539	193	97.76	1.7e-27
39	CC	GO:0031981	nuclear lumen	2360	182	90.87	4.4e-26
39	CC	GO:0005654	nucleoplasm	2030	165	78.16	1.8e-25
39	CC	GO:0032991	macromolecular complex	2823	200	108.69	1.3e-24
39	CC	GO:0031974	membrane-enclosed lumen	2965	201	114.16	3.5e-22
39	CC	GO:0043233	organelle lumen	2965	201	114.16	3.5e-22
39	CC	GO:0070013	intracellular organelle lumen	2965	201	114.16	3.5e-22
39	CC	GO:0044446	intracellular organelle part	4903	275	188.78	5.2e-22
39	CC	GO:0044422	organelle part	4997	276	192.4	6.3e-21
39	CC	GO:0005634	nucleus	4005	240	154.21	8e-21
39	MF	GO:0003723	RNA binding	946	108	37.31	3.4e-26
39	MF	GO:1901363	heterocyclic compound binding	3383	222	133.42	1.5e-22
39	MF	GO:0097159	organic cyclic compound binding	3428	222	135.19	1.1e-21
39	MF	GO:0003676	nucleic acid binding	2301	164	90.75	6.7e-18
39	MF	GO:0035639	purine ribonucleoside triphosphate bindi...	1122	80	44.25	5e-8
39	MF	GO:0000166	nucleotide binding	1270	87	50.09	7e-8
39	MF	GO:1901265	nucleoside phosphate binding	1270	87	50.09	7e-8
39	MF	GO:0017076	purine nucleotide binding	1153	81	45.47	7.7e-8
39	MF	GO:0003729	mRNA binding	115	19	4.54	9.8e-8
39	MF	GO:0032555	purine ribonucleotide binding	1145	80	45.16	1.2e-7
40	BP	GO:0034641	cellular nitrogen compound metabolic pro...	3685	245	161.39	2.3e-18
40	BP	GO:0006139	nucleobase-containing compound metabolic...	3349	227	146.67	2.9e-17
40	BP	GO:0006725	cellular aromatic compound metabolic pro...	3461	232	151.58	3.2e-17
40	BP	GO:0046483	heterocycle metabolic process	3435	230	150.44	6.6e-17
40	BP	GO:0090304	nucleic acid metabolic process	3014	208	132	5e-16
40	BP	GO:1901360	organic cyclic compound metabolic proces...	3566	232	156.18	1.9e-15
40	BP	GO:0022613	ribonucleoprotein complex biogenesis	244	41	10.69	5.2e-14
40	BP	GO:0006396	RNA processing	527	63	23.08	1.1e-13
40	BP	GO:0010467	gene expression	3130	200	137.08	1.8e-11
40	BP	GO:0042254	ribosome biogenesis	156	29	6.83	2.4e-11
40	CC	GO:0044428	nuclear part	2539	222	110.12	0
40	CC	GO:0031981	nuclear lumen	2360	209	102.35	0
40	CC	GO:0044446	intracellular organelle part	4903	317	212.64	1.8e-28
40	CC	GO:0044422	organelle part	4997	320	216.72	3.6e-28
40	CC	GO:0031974	membrane-enclosed lumen	2965	231	128.59	4.4e-27
40	CC	GO:0043233	organelle lumen	2965	231	128.59	4.4e-27
40	CC	GO:0070013	intracellular organelle lumen	2965	231	128.59	4.4e-27
40	CC	GO:0005654	nucleoplasm	2030	181	88.04	3.6e-26
40	CC	GO:0005634	nucleus	4005	266	173.7	2e-21
40	CC	GO:0043231	intracellular membrane-bounded organelle	5820	329	252.41	1.2e-17
40	MF	GO:0003723	RNA binding	946	115	41.56	5.8e-26
40	MF	GO:0003676	nucleic acid binding	2301	171	101.09	3.4e-15
40	MF	GO:1901363	heterocyclic compound binding	3383	222	148.62	1.2e-14
40	MF	GO:0097159	organic cyclic compound binding	3428	222	150.6	6.1e-14
40	MF	GO:0005515	protein binding	6273	322	275.59	2.6e-8
40	MF	GO:0016887	ATPase activity	287	34	12.61	1.1e-7
40	MF	GO:0000166	nucleotide binding	1270	91	55.79	7.5e-7
40	MF	GO:1901265	nucleoside phosphate binding	1270	91	55.79	7.5e-7
40	MF	GO:0035639	purine ribonucleoside triphosphate bindi...	1122	82	49.29	1.4e-6
40	MF	GO:0032555	purine ribonucleotide binding	1145	82	50.3	3.2e-6
41	BP	GO:0007600	sensory perception	378	28	4.29	5.8e-16
41	BP	GO:0007606	sensory perception of chemical stimulus	181	20	2.05	8.1e-15
41	BP	GO:0050906	detection of stimulus involved in sensor...	177	19	2.01	7e-14
41	BP	GO:0007608	sensory perception of smell	154	18	1.75	7.7e-14
41	BP	GO:0050877	nervous system process	559	30	6.34	2.5e-13
41	BP	GO:0009593	detection of chemical stimulus	174	18	1.97	6.5e-13
41	BP	GO:0050907	detection of chemical stimulus involved ...	157	17	1.78	1.4e-12
41	BP	GO:0050911	detection of chemical stimulus involved ...	142	16	1.61	3.8e-12
41	BP	GO:0051606	detection of stimulus	261	20	2.96	8.5e-12
41	BP	GO:0003008	system process	992	35	11.25	2.8e-10
41	CC	GO:0031224	intrinsic component of membrane	2594	54	31.42	4.2e-6
41	CC	GO:0016021	integral component of membrane	2524	52	30.57	1e-5
41	CC	GO:0044425	membrane part	3220	59	39	7.3e-5
41	CC	GO:0044456	synapse part	351	12	4.25	0.0011
41	CC	GO:0097060	synaptic membrane	140	7	1.7	0.0015
41	CC	GO:0045211	postsynaptic membrane	105	6	1.27	0.0017
41	CC	GO:0045202	synapse	428	13	5.18	0.0019
41	CC	GO:0098794	postsynapse	213	8	2.58	0.0043
41	CC	GO:0098793	presynapse	171	7	2.07	0.0047
41	CC	GO:0042734	presynaptic membrane	31	3	0.38	0.0061
41	MF	GO:0004984	olfactory receptor activity	142	16	1.56	2.3e-12
41	MF	GO:0004930	G-protein coupled receptor activity	340	22	3.74	1e-11
41	MF	GO:0099600	transmembrane receptor activity	615	28	6.77	4.5e-11
41	MF	GO:0004888	transmembrane signaling receptor activit...	599	27	6.6	1.4e-10
41	MF	GO:0038023	signaling receptor activity	666	27	7.33	1.5e-9
41	MF	GO:0004872	receptor activity	785	28	8.64	1.2e-8
41	MF	GO:0060089	molecular transducer activity	810	28	8.92	2.4e-8
41	MF	GO:0004871	signal transducer activity	866	28	9.54	1e-7
41	MF	GO:0005549	odorant binding	34	4	0.37	5e-4
41	MF	GO:0005261	cation channel activity	141	7	1.55	9e-4
42	BP	GO:0003012	muscle system process	259	25	8.11	5e-7
42	BP	GO:0006936	muscle contraction	209	22	6.55	5.8e-7
42	BP	GO:0042391	regulation of membrane potential	206	21	6.45	1.8e-6
42	BP	GO:0065008	regulation of biological quality	1973	95	61.82	2.5e-6
42	BP	GO:0010469	regulation of receptor activity	270	22	8.46	3.7e-5
42	BP	GO:0002479	antigen processing and presentation of e...	42	8	1.32	3.9e-5
42	BP	GO:0042127	regulation of cell proliferation	953	52	29.86	4e-5
42	BP	GO:0002478	antigen processing and presentation of e...	97	12	3.04	4.7e-5
42	BP	GO:0014074	response to purine-containing compound	97	12	3.04	4.7e-5
42	BP	GO:0048878	chemical homeostasis	580	36	18.17	5.8e-5
42	CC	GO:0030018	Z disc	71	12	2.28	2.3e-6
42	CC	GO:0031674	I band	77	12	2.47	5.5e-6
42	CC	GO:0030017	sarcomere	111	14	3.57	1.2e-5
42	CC	GO:0030016	myofibril	125	14	4.02	4.5e-5
42	CC	GO:0044449	contractile fiber part	125	14	4.02	4.5e-5
42	CC	GO:0005576	extracellular region	2397	107	77	5.9e-5
42	CC	GO:0071682	endocytic vesicle lumen	15	5	0.48	7.6e-5
42	CC	GO:0043292	contractile fiber	135	14	4.34	1.1e-4
42	CC	GO:0016528	sarcoplasm	36	7	1.16	1.2e-4
42	CC	GO:0044421	extracellular region part	2093	94	67.23	1.8e-4
42	MF	GO:0048018	receptor ligand activity	206	20	6.53	7.9e-6
42	MF	GO:0030545	receptor regulator activity	221	20	7	2.2e-5
42	MF	GO:0004298	threonine-type endopeptidase activity	12	4	0.38	4e-4
42	MF	GO:0070003	threonine-type peptidase activity	12	4	0.38	4e-4
42	MF	GO:0008233	peptidase activity	340	23	10.77	4.8e-4
42	MF	GO:0005248	voltage-gated sodium channel activity	14	4	0.44	7.7e-4
42	MF	GO:1905030	voltage-gated ion channel activity invol...	14	4	0.44	7.7e-4
42	MF	GO:0004175	endopeptidase activity	230	17	7.29	0.001
42	MF	GO:0070011	peptidase activity, acting on L-amino ac...	331	21	10.49	0.00189
42	MF	GO:0005272	sodium channel activity	18	4	0.57	0.00212
43	BP	GO:0048513	animal organ development	1853	126	72.62	1.3e-11
43	BP	GO:0072358	cardiovascular system development	444	48	17.4	9.1e-11
43	BP	GO:0048514	blood vessel morphogenesis	360	42	14.11	1.4e-10
43	BP	GO:0072359	circulatory system development	646	60	25.32	1.7e-10
43	BP	GO:0001568	blood vessel development	425	46	16.66	2.3e-10
43	BP	GO:0001944	vasculature development	441	47	17.28	2.4e-10
43	BP	GO:0009653	anatomical structure morphogenesis	1477	104	57.89	2.7e-10
43	BP	GO:0048731	system development	2527	152	99.04	4.8e-10
43	BP	GO:0007275	multicellular organism development	2833	165	111.03	5.8e-10
43	BP	GO:0001525	angiogenesis	304	37	11.91	5.9e-10
43	CC	GO:0071944	cell periphery	2757	149	108.24	2.2e-6
43	CC	GO:0043292	contractile fiber	135	18	5.3	5.1e-6
43	CC	GO:0044449	contractile fiber part	125	17	4.91	7.1e-6
43	CC	GO:0030016	myofibril	125	16	4.91	2.9e-5
43	CC	GO:0005886	plasma membrane	2705	141	106.2	4e-5
43	CC	GO:0031012	extracellular matrix	341	29	13.39	7e-5
43	CC	GO:0045178	basal part of cell	30	7	1.18	1.3e-4
43	CC	GO:0031674	I band	77	11	3.02	1.9e-4
43	CC	GO:0005576	extracellular region	2397	124	94.11	2.3e-4
43	CC	GO:0030017	sarcomere	111	13	4.36	3.9e-4
43	MF	GO:0005539	glycosaminoglycan binding	139	19	5.42	1.7e-6
43	MF	GO:0008083	growth factor activity	83	14	3.24	3.3e-6
43	MF	GO:0008201	heparin binding	108	15	4.21	1.7e-5
43	MF	GO:0008307	structural constituent of muscle	32	8	1.25	2.3e-5
43	MF	GO:0005509	calcium ion binding	371	31	14.46	4.7e-5
43	MF	GO:1901681	sulfur compound binding	153	16	5.97	3e-4
43	MF	GO:0005102	receptor binding	869	53	33.88	6.1e-4
43	MF	GO:0048018	receptor ligand activity	206	18	8.03	0.00112
43	MF	GO:0030545	receptor regulator activity	221	18	8.62	0.00247
43	MF	GO:0005125	cytokine activity	111	11	4.33	0.00391
44	BP	GO:0030198	extracellular matrix organization	230	39	4.86	6e-25
44	BP	GO:0043062	extracellular structure organization	231	39	4.88	7.1e-25
44	BP	GO:0007155	cell adhesion	864	53	18.24	3e-13
44	BP	GO:0022610	biological adhesion	869	53	18.35	3.8e-13
44	BP	GO:0030574	collagen catabolic process	45	13	0.95	4.4e-12
44	BP	GO:0044243	multicellular organismal catabolic proce...	49	13	1.03	1.5e-11
44	BP	GO:0007275	multicellular organism development	2833	104	59.81	1.5e-11
44	BP	GO:0070848	response to growth factor	442	34	9.33	3.3e-11
44	BP	GO:0009653	anatomical structure morphogenesis	1477	68	31.18	4.4e-11
44	BP	GO:0071363	cellular response to growth factor stimu...	424	33	8.95	4.9e-11
44	CC	GO:0031012	extracellular matrix	341	48	7.41	2.7e-26
44	CC	GO:0005578	proteinaceous extracellular matrix	229	40	4.98	1.6e-25
44	CC	GO:0005788	endoplasmic reticulum lumen	185	26	4.02	2e-14
44	CC	GO:0044420	extracellular matrix component	84	17	1.83	2e-12
44	CC	GO:0005576	extracellular region	2397	95	52.11	3.9e-11
44	CC	GO:0044421	extracellular region part	2093	81	45.5	1.1e-8
44	CC	GO:0005604	basement membrane	63	11	1.37	8.9e-8
44	CC	GO:0032432	actin filament bundle	43	9	0.93	2.7e-7
44	CC	GO:0005581	collagen trimer	57	10	1.24	3.3e-7
44	CC	GO:0005615	extracellular space	1984	72	43.13	1.7e-6
44	MF	GO:0004222	metalloendopeptidase activity	70	13	1.46	1.6e-9
44	MF	GO:0005201	extracellular matrix structural constitu...	50	11	1.04	4.5e-9
44	MF	GO:0008237	metallopeptidase activity	109	13	2.28	3.9e-7
44	MF	GO:0005178	integrin binding	83	11	1.73	1.1e-6
44	MF	GO:0019838	growth factor binding	98	9	2.05	2e-4
44	MF	GO:0005509	calcium ion binding	371	19	7.75	2.7e-4
44	MF	GO:0005507	copper ion binding	29	5	0.61	3e-4
44	MF	GO:0004175	endopeptidase activity	230	14	4.81	3.2e-4
44	MF	GO:0005518	collagen binding	47	6	0.98	4e-4
44	MF	GO:0005102	receptor binding	869	33	18.16	4.9e-4
45	BP	GO:0009653	anatomical structure morphogenesis	1477	122	59.05	7.6e-17
45	BP	GO:0007275	multicellular organism development	2833	186	113.26	2.9e-16
45	BP	GO:0048856	anatomical structure development	3087	196	123.41	7.8e-16
45	BP	GO:0048731	system development	2527	171	101.02	8.7e-16
45	BP	GO:0032502	developmental process	3327	205	133.01	2.3e-15
45	BP	GO:0030198	extracellular matrix organization	230	39	9.19	8.2e-15
45	BP	GO:0043062	extracellular structure organization	231	39	9.23	9.5e-15
45	BP	GO:0032501	multicellular organismal process	3851	223	153.95	4.7e-14
45	BP	GO:0072358	cardiovascular system development	444	52	17.75	1.3e-12
45	BP	GO:0072359	circulatory system development	646	65	25.83	1.7e-12
45	CC	GO:0031012	extracellular matrix	341	48	13.65	1.1e-14
45	CC	GO:0005578	proteinaceous extracellular matrix	229	38	9.16	4.1e-14
45	CC	GO:0071944	cell periphery	2757	177	110.33	7.9e-14
45	CC	GO:0005886	plasma membrane	2705	173	108.25	3e-13
45	CC	GO:0005576	extracellular region	2397	156	95.92	3.1e-12
45	CC	GO:0044421	extracellular region part	2093	138	83.76	5.6e-11
45	CC	GO:0044459	plasma membrane part	1437	105	57.5	1e-10
45	CC	GO:0005788	endoplasmic reticulum lumen	185	29	7.4	2e-10
45	CC	GO:0031226	intrinsic component of plasma membrane	902	74	36.1	9.3e-10
45	CC	GO:0005887	integral component of plasma membrane	863	71	34.53	2e-9
45	MF	GO:0005509	calcium ion binding	371	40	14.51	4e-9
45	MF	GO:0050840	extracellular matrix binding	38	10	1.49	1.3e-6
45	MF	GO:0005178	integrin binding	83	14	3.25	3.4e-6
45	MF	GO:0005102	receptor binding	869	61	33.98	3.5e-6
45	MF	GO:0005518	collagen binding	47	10	1.84	1e-5
45	MF	GO:0032403	protein complex binding	493	38	19.28	4.2e-5
45	MF	GO:0050839	cell adhesion molecule binding	299	26	11.69	1.1e-4
45	MF	GO:0043236	laminin binding	21	6	0.82	1.1e-4
45	MF	GO:0005201	extracellular matrix structural constitu...	50	9	1.96	1.2e-4
45	MF	GO:0001786	phosphatidylserine binding	23	6	0.9	2e-4
46	BP	GO:0048731	system development	2527	169	105.56	6.6e-13
46	BP	GO:0007275	multicellular organism development	2833	180	118.35	7.9e-12
46	BP	GO:0048856	anatomical structure development	3087	188	128.96	9.8e-11
46	BP	GO:0032502	developmental process	3327	198	138.98	1.5e-10
46	BP	GO:0090130	tissue migration	184	28	7.69	2.2e-9
46	BP	GO:0032501	multicellular organismal process	3851	216	160.87	3.2e-9
46	BP	GO:0010631	epithelial cell migration	178	27	7.44	4.7e-9
46	BP	GO:0090132	epithelium migration	179	27	7.48	5.3e-9
46	BP	GO:0009653	anatomical structure morphogenesis	1477	104	61.7	1.3e-8
46	BP	GO:0043542	endothelial cell migration	123	21	5.14	3.1e-8
46	CC	GO:0071944	cell periphery	2757	171	115.99	1.1e-9
46	CC	GO:0005886	plasma membrane	2705	167	113.81	3.2e-9
46	CC	GO:0030054	cell junction	700	56	29.45	1.8e-6
46	CC	GO:0044459	plasma membrane part	1437	94	60.46	4e-6
46	CC	GO:0070161	anchoring junction	360	34	15.15	7.6e-6
46	CC	GO:0005912	adherens junction	351	33	14.77	1.2e-5
46	CC	GO:0044425	membrane part	3220	168	135.47	3e-4
46	CC	GO:0005925	focal adhesion	282	25	11.86	3.4e-4
46	CC	GO:0005887	integral component of plasma membrane	863	57	36.31	3.6e-4
46	CC	GO:0031226	intrinsic component of plasma membrane	902	59	37.95	3.6e-4
46	MF	GO:0005509	calcium ion binding	371	32	15.42	6.7e-5
46	MF	GO:0005088	Ras guanyl-nucleotide exchange factor ac...	146	17	6.07	1.1e-4
46	MF	GO:0005200	structural constituent of cytoskeleton	64	10	2.66	2.8e-4
46	MF	GO:0008092	cytoskeletal protein binding	526	39	21.87	2.8e-4
46	MF	GO:0005102	receptor binding	869	57	36.13	3e-4
46	MF	GO:0005085	guanyl-nucleotide exchange factor activi...	189	19	7.86	3.2e-4
46	MF	GO:0004713	protein tyrosine kinase activity	110	13	4.57	6.1e-4
46	MF	GO:0004714	transmembrane receptor protein tyrosine ...	40	7	1.66	0.00115
46	MF	GO:0005198	structural molecule activity	352	27	14.63	0.00152
46	MF	GO:0019199	transmembrane receptor protein kinase ac...	55	8	2.29	0.00182
47	BP	GO:0090304	nucleic acid metabolic process	3014	44	27.42	1.1e-4
47	BP	GO:0016070	RNA metabolic process	2729	41	24.82	1.3e-4
47	BP	GO:0016569	covalent chromatin modification	345	11	3.14	2.7e-4
47	BP	GO:0010467	gene expression	3130	43	28.47	6.7e-4
47	BP	GO:0006139	nucleobase-containing compound metabolic...	3349	45	30.46	7.4e-4
47	BP	GO:0006334	nucleosome assembly	47	4	0.43	8.4e-4
47	BP	GO:0010468	regulation of gene expression	2663	38	24.22	8.8e-4
47	BP	GO:0046483	heterocycle metabolic process	3435	45	31.24	0.00137
47	BP	GO:0006725	cellular aromatic compound metabolic pro...	3461	45	31.48	0.00164
47	BP	GO:0006325	chromatin organization	431	11	3.92	0.0017
47	CC	GO:0043231	intracellular membrane-bounded organelle	5820	67	50.36	3.6e-5
47	CC	GO:0043229	intracellular organelle	6713	72	58.08	1.2e-4
47	CC	GO:0043227	membrane-bounded organelle	6760	72	58.49	1.7e-4
47	CC	GO:0005654	nucleoplasm	2030	32	17.56	2e-4
47	CC	GO:0043226	organelle	7209	74	62.38	4.5e-4
47	CC	GO:0005634	nucleus	4005	49	34.65	9e-4
47	CC	GO:0030119	AP-type membrane coat adaptor complex	23	3	0.2	9.8e-4
47	CC	GO:0030118	clathrin coat	25	3	0.22	0.00125
47	CC	GO:0031981	nuclear lumen	2360	33	20.42	0.00145
47	CC	GO:0016605	PML body	67	4	0.58	0.00264
47	MF	GO:0003676	nucleic acid binding	2301	38	20.94	3.3e-5
47	MF	GO:0003677	DNA binding	1452	26	13.21	3.2e-4
47	MF	GO:0008026	ATP-dependent helicase activity	73	5	0.66	5.1e-4
47	MF	GO:0070035	purine NTP-dependent helicase activity	73	5	0.66	5.1e-4
47	MF	GO:0004004	ATP-dependent RNA helicase activity	47	4	0.43	8.4e-4
47	MF	GO:0003724	RNA helicase activity	48	4	0.44	9.1e-4
47	MF	GO:0008186	RNA-dependent ATPase activity	48	4	0.44	9.1e-4
47	MF	GO:0005515	protein binding	6273	69	57.09	0.0016
47	MF	GO:1901363	heterocyclic compound binding	3383	44	30.79	0.002
47	MF	GO:0097159	organic cyclic compound binding	3428	44	31.2	0.00269
48	BP	GO:0006063	uronic acid metabolic process	10	3	0.09	7.1e-5
48	BP	GO:0019585	glucuronate metabolic process	10	3	0.09	7.1e-5
48	BP	GO:0003002	regionalization	183	8	1.58	1.7e-4
48	BP	GO:0006968	cellular defense response	36	4	0.31	2.5e-4
48	BP	GO:0010469	regulation of receptor activity	270	9	2.33	5e-4
48	BP	GO:0007389	pattern specification process	232	8	2.01	8.4e-4
48	BP	GO:0007292	female gamete generation	63	4	0.54	0.00209
48	BP	GO:0032098	regulation of appetite	10	2	0.09	0.00318
48	BP	GO:0009952	anterior/posterior pattern specification	117	5	1.01	0.00334
48	BP	GO:0060429	epithelium development	667	13	5.77	0.00438
48	CC	GO:0005796	Golgi lumen	59	4	0.47	0.0012
48	CC	GO:0000786	nucleosome	18	2	0.14	0.0089
48	CC	GO:0098793	presynapse	171	5	1.37	0.0118
48	CC	GO:0044815	DNA packaging complex	25	2	0.2	0.0168
48	CC	GO:0043195	terminal bouton	30	2	0.24	0.0238
48	CC	GO:0005905	clathrin-coated pit	44	2	0.35	0.0482
48	CC	GO:0005615	extracellular space	1984	22	15.88	0.0589
48	CC	GO:0044456	synapse part	351	6	2.81	0.0614
48	CC	GO:0043204	perikaryon	56	2	0.45	0.0738
48	CC	GO:0043679	axon terminus	57	2	0.46	0.0761
48	MF	GO:0005179	hormone activity	38	6	0.34	9.6e-7
48	MF	GO:0048018	receptor ligand activity	206	9	1.85	9e-5
48	MF	GO:0030545	receptor regulator activity	221	9	1.99	1.5e-4
48	MF	GO:0015020	glucuronosyltransferase activity	18	3	0.16	5.2e-4
48	MF	GO:0005184	neuropeptide hormone activity	11	2	0.1	0.00416
48	MF	GO:0004867	serine-type endopeptidase inhibitor acti...	41	3	0.37	0.00583
48	MF	GO:0002020	protease binding	81	4	0.73	0.00596
48	MF	GO:0046982	protein heterodimerization activity	258	6	2.32	0.02823
48	MF	GO:0008194	UDP-glycosyltransferase activity	80	3	0.72	0.03505
48	MF	GO:0004869	cysteine-type endopeptidase inhibitor ac...	37	2	0.33	0.04339
49	BP	GO:0048665	neuron fate specification	12	3	0.12	2.2e-4
49	BP	GO:0007271	synaptic transmission, cholinergic	19	3	0.2	9.2e-4
49	BP	GO:0048663	neuron fate commitment	30	3	0.31	0.00354
49	BP	GO:0007625	grooming behavior	10	2	0.1	0.0045
49	BP	GO:0010310	regulation of hydrogen peroxide metaboli...	10	2	0.1	0.0045
49	BP	GO:0042246	tissue regeneration	34	3	0.35	0.00507
49	BP	GO:0007188	adenylate cyclase-modulating G-protein c...	68	4	0.7	0.00525
49	BP	GO:0007213	G-protein coupled acetylcholine receptor...	11	2	0.11	0.00547
49	BP	GO:0010939	regulation of necrotic cell death	11	2	0.11	0.00547
49	BP	GO:0097484	dendrite extension	11	2	0.11	0.00547
49	CC	GO:0044456	synapse part	351	10	3.87	0.0052
49	CC	GO:0098793	presynapse	171	6	1.89	0.0114
49	CC	GO:0045095	keratin filament	16	2	0.18	0.0131
49	CC	GO:0097060	synaptic membrane	140	5	1.54	0.0191
49	CC	GO:0045202	synapse	428	10	4.72	0.0194
49	CC	GO:0005903	brush border	54	3	0.6	0.0215
49	CC	GO:0098794	postsynapse	213	6	2.35	0.0302
49	CC	GO:0031526	brush border membrane	26	2	0.29	0.033
49	CC	GO:0032279	asymmetric synapse	111	4	1.22	0.0341
49	CC	GO:0098984	neuron to neuron synapse	113	4	1.25	0.0361
49	MF	GO:0070405	ammonium ion binding	37	5	0.4	4.6e-5
49	MF	GO:0015464	acetylcholine receptor activity	14	3	0.15	4.2e-4
49	MF	GO:0030594	neurotransmitter receptor activity	35	4	0.38	5.4e-4
49	MF	GO:0008227	G-protein coupled amine receptor activit...	23	3	0.25	0.0019
49	MF	GO:0099600	transmembrane receptor activity	615	14	6.7	0.00655
49	MF	GO:0042166	acetylcholine binding	12	2	0.13	0.00723
49	MF	GO:0042165	neurotransmitter binding	15	2	0.16	0.01126
49	MF	GO:0004930	G-protein coupled receptor activity	340	9	3.71	0.01161
49	MF	GO:0038023	signaling receptor activity	666	14	7.26	0.01276
49	MF	GO:0004888	transmembrane signaling receptor activit...	599	13	6.53	0.01278
50	BP	GO:0032008	positive regulation of TOR signaling	22	3	0.16	4.9e-4
50	BP	GO:0032006	regulation of TOR signaling	54	4	0.39	5.9e-4
50	BP	GO:0006220	pyrimidine nucleotide metabolic process	26	3	0.19	8.2e-4
50	BP	GO:0031929	TOR signaling	65	4	0.47	0.00118
50	BP	GO:0008637	apoptotic mitochondrial changes	69	4	0.5	0.00148
50	BP	GO:0097345	mitochondrial outer membrane permeabiliz...	34	3	0.24	0.00181
50	BP	GO:1902108	regulation of mitochondrial membrane per...	35	3	0.25	0.00197
50	BP	GO:1902110	positive regulation of mitochondrial mem...	35	3	0.25	0.00197
50	BP	GO:1902686	mitochondrial outer membrane permeabiliz...	35	3	0.25	0.00197
50	BP	GO:0035794	positive regulation of mitochondrial mem...	36	3	0.26	0.00213
50	CC	GO:0005739	mitochondrion	823	15	5.96	6.5e-4
50	CC	GO:0043231	intracellular membrane-bounded organelle	5820	53	42.17	0.00332
50	CC	GO:0044424	intracellular part	7618	63	55.2	0.00494
50	CC	GO:0005622	intracellular	7749	63	56.15	0.01074
50	CC	GO:0043229	intracellular organelle	6713	57	48.64	0.01192
50	CC	GO:0005634	nucleus	4005	38	29.02	0.01838
50	CC	GO:0005829	cytosol	2855	29	20.69	0.02117
50	CC	GO:0043227	membrane-bounded organelle	6760	56	48.99	0.03131
50	CC	GO:0044429	mitochondrial part	475	7	3.44	0.05527
50	CC	GO:0044444	cytoplasmic part	5142	44	37.26	0.06071
50	MF	GO:0051539	4 iron, 4 sulfur cluster binding	26	3	0.21	0.0011
50	MF	GO:0051536	iron-sulfur cluster binding	36	3	0.29	0.0029
50	MF	GO:0051540	metal cluster binding	36	3	0.29	0.0029
50	MF	GO:0050660	flavin adenine dinucleotide binding	41	3	0.33	0.0042
50	MF	GO:0016799	hydrolase activity, hydrolyzing N-glycos...	14	2	0.11	0.0054
50	MF	GO:0005488	binding	7855	69	62.66	0.0075
50	MF	GO:0030515	snoRNA binding	19	2	0.15	0.0098
50	MF	GO:0051879	Hsp90 protein binding	22	2	0.18	0.0131
50	MF	GO:0019205	nucleobase-containing compound kinase ac...	27	2	0.22	0.0194
50	MF	GO:0061630	ubiquitin protein ligase activity	148	4	1.18	0.0302
51	BP	GO:0034405	response to fluid shear stress	26	7	1.07	6.4e-5
51	BP	GO:0001568	blood vessel development	425	35	17.52	6.6e-5
51	BP	GO:0001944	vasculature development	441	35	18.17	1.4e-4
51	BP	GO:0032870	cellular response to hormone stimulus	391	32	16.11	1.5e-4
51	BP	GO:0072358	cardiovascular system development	444	35	18.3	1.6e-4
51	BP	GO:0014909	smooth muscle cell migration	50	9	2.06	1.7e-4
51	BP	GO:0071417	cellular response to organonitrogen comp...	326	28	13.44	1.8e-4
51	BP	GO:0034330	cell junction organization	185	19	7.62	2.2e-4
51	BP	GO:0007264	small GTPase mediated signal transductio...	348	29	14.34	2.3e-4
51	BP	GO:0035556	intracellular signal transduction	1653	95	68.12	2.5e-4
51	CC	GO:0031252	cell leading edge	246	27	9.95	2.1e-6
51	CC	GO:0030027	lamellipodium	133	18	5.38	6.2e-6
51	CC	GO:0005737	cytoplasm	6124	282	247.72	5.6e-5
51	CC	GO:0120025	plasma membrane bounded cell projection	996	64	40.29	1e-4
51	CC	GO:0045178	basal part of cell	30	7	1.21	1.5e-4
51	CC	GO:0042995	cell projection	1031	65	41.7	1.6e-4
51	CC	GO:0005856	cytoskeleton	1158	71	46.84	1.8e-4
51	CC	GO:0044444	cytoplasmic part	5142	241	207.99	2.5e-4
51	CC	GO:0005938	cell cortex	146	16	5.91	2.6e-4
51	CC	GO:0015629	actin cytoskeleton	290	25	11.73	2.8e-4
51	MF	GO:0003779	actin binding	255	28	10.49	1.8e-6
51	MF	GO:0005085	guanyl-nucleotide exchange factor activi...	189	22	7.77	9.5e-6
51	MF	GO:0005088	Ras guanyl-nucleotide exchange factor ac...	146	16	6	3.2e-4
51	MF	GO:0051020	GTPase binding	377	30	15.5	3.8e-4
51	MF	GO:0008092	cytoskeletal protein binding	526	38	21.63	4.6e-4
51	MF	GO:0030165	PDZ domain binding	47	8	1.93	5.8e-4
51	MF	GO:0031267	small GTPase binding	320	25	13.16	0.00151
51	MF	GO:0017016	Ras GTPase binding	308	24	12.67	0.00194
51	MF	GO:0070064	proline-rich region binding	14	4	0.58	0.00203
51	MF	GO:0000149	SNARE binding	58	8	2.39	0.0024
52	BP	GO:0016050	vesicle organization	216	9	1.96	1.4e-4
52	BP	GO:0044257	cellular protein catabolic process	435	12	3.96	5.2e-4
52	BP	GO:0006900	vesicle budding from membrane	48	4	0.44	9.1e-4
52	BP	GO:0051603	proteolysis involved in cellular protein...	410	11	3.73	0.00114
52	BP	GO:0044265	cellular macromolecule catabolic process	640	14	5.82	0.00172
52	BP	GO:0010256	endomembrane system organization	253	8	2.3	0.00204
52	BP	GO:0030163	protein catabolic process	526	12	4.78	0.00268
52	BP	GO:0051656	establishment of organelle localization	269	8	2.45	0.00298
52	BP	GO:0048207	vesicle targeting, rough ER to cis-Golgi	33	3	0.3	0.00325
52	BP	GO:0048208	COPII vesicle coating	33	3	0.3	0.00325
52	CC	GO:0030660	Golgi-associated vesicle membrane	48	5	0.44	7.3e-5
52	CC	GO:0044428	nuclear part	2539	40	23.34	8.4e-5
52	CC	GO:0031981	nuclear lumen	2360	38	21.7	9.1e-5
52	CC	GO:0044446	intracellular organelle part	4903	61	45.07	3e-4
52	CC	GO:0005654	nucleoplasm	2030	33	18.66	3e-4
52	CC	GO:0005798	Golgi-associated vesicle	74	5	0.68	5.7e-4
52	CC	GO:0044422	organelle part	4997	61	45.94	5.9e-4
52	CC	GO:0030662	coated vesicle membrane	85	5	0.78	0.00107
52	CC	GO:0043229	intracellular organelle	6713	74	61.71	0.00108
52	CC	GO:0031974	membrane-enclosed lumen	2965	41	27.26	0.00132
52	MF	GO:0003676	nucleic acid binding	2301	34	20.68	8.4e-4
52	MF	GO:0140096	catalytic activity, acting on a protein	1340	22	12.04	0.00287
52	MF	GO:0046966	thyroid hormone receptor binding	16	2	0.14	0.00882
52	MF	GO:1901363	heterocyclic compound binding	3383	41	30.41	0.01055
52	MF	GO:0097159	organic cyclic compound binding	3428	41	30.81	0.01352
52	MF	GO:0016407	acetyltransferase activity	56	3	0.5	0.01378
52	MF	GO:0051082	unfolded protein binding	59	3	0.53	0.01585
52	MF	GO:0042393	histone binding	112	4	1.01	0.01808
52	MF	GO:0005158	insulin receptor binding	24	2	0.22	0.01938
52	MF	GO:0005515	protein binding	6273	65	56.39	0.01967
53	BP	GO:0061512	protein localization to cilium	21	8	0.81	6e-7
53	BP	GO:1905515	non-motile cilium assembly	29	8	1.12	9.6e-6
53	BP	GO:0007224	smoothened signaling pathway	80	11	3.09	2.3e-4
53	BP	GO:0045494	photoreceptor cell maintenance	17	5	0.66	3.5e-4
53	BP	GO:0044458	motile cilium assembly	10	4	0.39	3.8e-4
53	BP	GO:0008589	regulation of smoothened signaling pathw...	48	8	1.85	4.5e-4
53	BP	GO:0031338	regulation of vesicle fusion	37	7	1.43	4.6e-4
53	BP	GO:0007389	pattern specification process	232	20	8.96	6.4e-4
53	BP	GO:0060271	cilium assembly	201	18	7.76	7.6e-4
53	BP	GO:0035082	axoneme assembly	20	5	0.77	8e-4
53	CC	GO:0005930	axoneme	56	12	2.2	1.3e-6
53	CC	GO:0097014	ciliary plasm	57	12	2.24	1.6e-6
53	CC	GO:0005622	intracellular	7749	332	304.23	1.1e-5
53	CC	GO:0044424	intracellular part	7618	327	299.08	2.1e-5
53	CC	GO:0005929	cilium	264	24	10.36	1.1e-4
53	CC	GO:0044441	ciliary part	201	20	7.89	1.2e-4
53	CC	GO:0036064	ciliary basal body	63	9	2.47	7.3e-4
53	CC	GO:0043231	intracellular membrane-bounded organelle	5820	257	228.49	8.1e-4
53	CC	GO:0120025	plasma membrane bounded cell projection	996	58	39.1	0.00126
53	CC	GO:0035869	ciliary transition zone	33	6	1.3	0.00158
53	MF	GO:0046872	metal ion binding	2390	133	95.87	7.4e-6
53	MF	GO:0043169	cation binding	2433	134	97.59	1.2e-5
53	MF	GO:0001085	RNA polymerase II transcription factor b...	81	12	3.25	8.4e-5
53	MF	GO:0033613	activating transcription factor binding	47	9	1.89	8.6e-5
53	MF	GO:0043167	ion binding	3573	178	143.32	9.4e-5
53	MF	GO:0000900	translation repressor activity, nucleic ...	10	4	0.4	4.4e-4
53	MF	GO:0070491	repressing transcription factor binding	41	7	1.64	0.00109
53	MF	GO:0008134	transcription factor binding	339	26	13.6	0.00111
53	MF	GO:0001103	RNA polymerase II repressing transcripti...	22	5	0.88	0.00151
53	MF	GO:0090079	translation regulator activity, nucleic ...	14	4	0.56	0.00185
54	BP	GO:0044782	cilium organization	205	33	12.62	2.9e-7
54	BP	GO:0060271	cilium assembly	201	32	12.37	5.6e-7
54	BP	GO:0051252	regulation of RNA metabolic process	2277	189	140.12	1e-6
54	BP	GO:0006355	regulation of transcription, DNA-templat...	2149	179	132.25	1.9e-6
54	BP	GO:1903506	regulation of nucleic acid-templated tra...	2158	179	132.8	2.5e-6
54	BP	GO:0010970	transport along microtubule	84	18	5.17	2.5e-6
54	BP	GO:0099111	microtubule-based transport	84	18	5.17	2.5e-6
54	BP	GO:2001141	regulation of RNA biosynthetic process	2163	179	133.11	2.9e-6
54	BP	GO:0007018	microtubule-based movement	150	25	9.23	4.3e-6
54	BP	GO:2000112	regulation of cellular macromolecule bio...	2434	195	149.78	7.8e-6
54	CC	GO:0005622	intracellular	7749	533	479.39	4e-12
54	CC	GO:0044424	intracellular part	7618	526	471.28	1.1e-11
54	CC	GO:0043226	organelle	7209	497	445.98	1.4e-8
54	CC	GO:0043231	intracellular membrane-bounded organelle	5820	420	360.05	2.8e-8
54	CC	GO:0043229	intracellular organelle	6713	467	415.3	1.4e-7
54	CC	GO:0043227	membrane-bounded organelle	6760	464	418.2	2.6e-6
54	CC	GO:0044441	ciliary part	201	30	12.43	5.6e-6
54	CC	GO:0005929	cilium	264	36	16.33	5.6e-6
54	CC	GO:0005634	nucleus	4005	297	247.77	1.2e-5
54	CC	GO:0019005	SCF ubiquitin ligase complex	34	9	2.1	1.6e-4
54	MF	GO:0003677	DNA binding	1452	135	89.57	1.8e-7
54	MF	GO:1901363	heterocyclic compound binding	3383	259	208.68	3.9e-6
54	MF	GO:0097159	organic cyclic compound binding	3428	260	211.46	8.3e-6
54	MF	GO:0003676	nucleic acid binding	2301	185	141.94	1.5e-5
54	MF	GO:0140110	transcription regulator activity	964	90	59.46	2.8e-5
54	MF	GO:0001085	RNA polymerase II transcription factor b...	81	16	5	2.8e-5
54	MF	GO:0003700	DNA binding transcription factor activit...	752	72	46.39	9e-5
54	MF	GO:0005488	binding	7855	510	484.54	1.5e-4
54	MF	GO:0046872	metal ion binding	2390	185	147.43	1.5e-4
54	MF	GO:0043167	ion binding	3573	261	220.4	1.7e-4
55	BP	GO:0051252	regulation of RNA metabolic process	2277	207	139.1	2.4e-11
55	BP	GO:0016070	RNA metabolic process	2729	236	166.71	6.7e-11
55	BP	GO:0006355	regulation of transcription, DNA-templat...	2149	195	131.28	1.7e-10
55	BP	GO:0006351	transcription, DNA-templated	2253	202	137.63	1.9e-10
55	BP	GO:0097659	nucleic acid-templated transcription	2258	202	137.94	2.4e-10
55	BP	GO:1903506	regulation of nucleic acid-templated tra...	2158	195	131.83	2.5e-10
55	BP	GO:2001141	regulation of RNA biosynthetic process	2163	195	132.14	3.1e-10
55	BP	GO:0032774	RNA biosynthetic process	2267	202	138.49	3.5e-10
55	BP	GO:0010468	regulation of gene expression	2663	228	162.68	5.6e-10
55	BP	GO:2000112	regulation of cellular macromolecule bio...	2434	211	148.69	1.4e-9
55	CC	GO:0005634	nucleus	4005	333	244.74	1e-14
55	CC	GO:0043231	intracellular membrane-bounded organelle	5820	437	355.65	2.7e-14
55	CC	GO:0044424	intracellular part	7618	524	465.52	1.9e-13
55	CC	GO:0005622	intracellular	7749	529	473.52	3.8e-13
55	CC	GO:0043229	intracellular organelle	6713	476	410.21	1.1e-11
55	CC	GO:0043226	organelle	7209	497	440.52	2.2e-10
55	CC	GO:0043227	membrane-bounded organelle	6760	472	413.09	1.1e-9
55	CC	GO:0005654	nucleoplasm	2030	170	124.05	2e-6
55	CC	GO:0031981	nuclear lumen	2360	186	144.21	3e-5
55	CC	GO:0030990	intraciliary transport particle	24	8	1.47	5.7e-5
55	MF	GO:0003676	nucleic acid binding	2301	199	139.35	3.3e-9
55	MF	GO:0003677	DNA binding	1452	139	87.94	4.7e-9
55	MF	GO:0140110	transcription regulator activity	964	99	58.38	4.9e-8
55	MF	GO:0003700	DNA binding transcription factor activit...	752	78	45.54	1.1e-6
55	MF	GO:1901363	heterocyclic compound binding	3383	256	204.88	2.3e-6
55	MF	GO:0097159	organic cyclic compound binding	3428	256	207.61	7.5e-6
55	MF	GO:0035091	phosphatidylinositol binding	142	21	8.6	1.2e-4
55	MF	GO:0000900	translation repressor activity, nucleic ...	10	5	0.61	1.6e-4
55	MF	GO:0005488	binding	7855	500	475.71	2.6e-4
55	MF	GO:0046872	metal ion binding	2390	180	144.74	3.1e-4
56	BP	GO:0008380	RNA splicing	249	8	1.76	3.4e-4
56	BP	GO:0010501	RNA secondary structure unwinding	29	3	0.21	0.00108
56	BP	GO:0070925	organelle assembly	457	10	3.23	0.00127
56	BP	GO:0022618	ribonucleoprotein complex assembly	118	5	0.83	0.00143
56	BP	GO:0016071	mRNA metabolic process	466	10	3.3	0.00147
56	BP	GO:0071826	ribonucleoprotein complex subunit organi...	122	5	0.86	0.00166
56	BP	GO:0000920	cell separation after cytokinesis	10	2	0.07	0.00214
56	BP	GO:0044458	motile cilium assembly	10	2	0.07	0.00214
56	BP	GO:0000377	RNA splicing, via transesterification re...	193	6	1.37	0.00234
56	BP	GO:0000398	mRNA splicing, via spliceosome	193	6	1.37	0.00234
56	CC	GO:0043231	intracellular membrane-bounded organelle	5820	59	42.17	3.8e-6
56	CC	GO:0005634	nucleus	4005	44	29.02	1.8e-4
56	CC	GO:0043229	intracellular organelle	6713	60	48.64	6.2e-4
56	CC	GO:0005774	vacuolar membrane	214	7	1.55	8.6e-4
56	CC	GO:0044424	intracellular part	7618	64	55.2	0.00131
56	CC	GO:0044422	organelle part	4997	48	36.21	0.00236
56	CC	GO:0043227	membrane-bounded organelle	6760	59	48.99	0.00248
56	CC	GO:0031981	nuclear lumen	2360	28	17.1	0.00257
56	CC	GO:0005622	intracellular	7749	64	56.15	0.00313
56	CC	GO:0044446	intracellular organelle part	4903	47	35.53	0.00313
56	MF	GO:0042623	ATPase activity, coupled	235	8	1.72	2.9e-4
56	MF	GO:0004004	ATP-dependent RNA helicase activity	47	4	0.34	3.7e-4
56	MF	GO:0003724	RNA helicase activity	48	4	0.35	4e-4
56	MF	GO:0008186	RNA-dependent ATPase activity	48	4	0.35	4e-4
56	MF	GO:0140098	catalytic activity, acting on RNA	211	7	1.54	8.3e-4
56	MF	GO:0016887	ATPase activity	287	8	2.1	0.00108
56	MF	GO:0008026	ATP-dependent helicase activity	73	4	0.53	0.00193
56	MF	GO:0070035	purine NTP-dependent helicase activity	73	4	0.53	0.00193
56	MF	GO:0017111	nucleoside-triphosphatase activity	505	10	3.69	0.00338
56	MF	GO:0003676	nucleic acid binding	2301	27	16.81	0.00408
57	BP	GO:0140053	mitochondrial gene expression	62	5	0.45	7.7e-5
57	BP	GO:0000959	mitochondrial RNA metabolic process	20	3	0.14	3.7e-4
57	BP	GO:0032543	mitochondrial translation	55	4	0.4	6.3e-4
57	BP	GO:0006338	chromatin remodeling	100	5	0.72	7.3e-4
57	BP	GO:0006996	organelle organization	2161	27	15.53	0.00117
57	BP	GO:0046854	phosphatidylinositol phosphorylation	68	4	0.49	0.0014
57	BP	GO:0046834	lipid phosphorylation	77	4	0.55	0.00222
57	BP	GO:0043044	ATP-dependent chromatin remodeling	40	3	0.29	0.00289
57	BP	GO:0000717	nucleotide-excision repair, DNA duplex u...	12	2	0.09	0.0032
57	BP	GO:0006293	nucleotide-excision repair, preincision ...	12	2	0.09	0.0032
57	CC	GO:0031967	organelle envelope	591	15	4.22	1.3e-5
57	CC	GO:0031975	envelope	591	15	4.22	1.3e-5
57	CC	GO:0044429	mitochondrial part	475	13	3.39	2.5e-5
57	CC	GO:0044446	intracellular organelle part	4903	51	35	3.9e-5
57	CC	GO:0044424	intracellular part	7618	65	54.38	4.1e-5
57	CC	GO:0005739	mitochondrion	823	17	5.87	4.5e-5
57	CC	GO:0043229	intracellular organelle	6713	61	47.92	5.5e-5
57	CC	GO:0031966	mitochondrial membrane	313	10	2.23	6.7e-5
57	CC	GO:0044422	organelle part	4997	51	35.67	7.6e-5
57	CC	GO:0043226	organelle	7209	63	51.46	8.6e-5
57	MF	GO:0000062	fatty-acyl-CoA binding	12	2	0.09	0.0034
57	MF	GO:0016307	phosphatidylinositol phosphate kinase ac...	14	2	0.1	0.0047
57	MF	GO:0050662	coenzyme binding	95	4	0.7	0.0053
57	MF	GO:1901567	fatty acid derivative binding	18	2	0.13	0.0077
57	MF	GO:0005487	nucleocytoplasmic transporter activity	19	2	0.14	0.0085
57	MF	GO:0140101	catalytic activity, acting on a tRNA	69	3	0.51	0.0144
57	MF	GO:0048037	cofactor binding	128	4	0.95	0.0148
57	MF	GO:0005198	structural molecule activity	352	7	2.61	0.015
57	MF	GO:0005484	SNAP receptor activity	27	2	0.2	0.0169
57	MF	GO:0051287	NAD binding	29	2	0.22	0.0193
58	BP	GO:0007049	cell cycle	1118	24	9.16	4.8e-6
58	BP	GO:0034641	cellular nitrogen compound metabolic pro...	3685	49	30.21	7.4e-6
58	BP	GO:0090304	nucleic acid metabolic process	3014	43	24.71	9.4e-6
58	BP	GO:0006259	DNA metabolic process	582	16	4.77	1.4e-5
58	BP	GO:0006139	nucleobase-containing compound metabolic...	3349	44	27.45	6.7e-5
58	BP	GO:0046483	heterocycle metabolic process	3435	44	28.16	1.3e-4
58	BP	GO:1901360	organic cyclic compound metabolic proces...	3566	45	29.23	1.5e-4
58	BP	GO:0006725	cellular aromatic compound metabolic pro...	3461	44	28.37	1.6e-4
58	BP	GO:0071103	DNA conformation change	150	7	1.23	2.2e-4
58	BP	GO:0006396	RNA processing	527	13	4.32	3.1e-4
58	CC	GO:0044428	nuclear part	2539	48	20.32	1.8e-11
58	CC	GO:0031974	membrane-enclosed lumen	2965	50	23.73	3.6e-10
58	CC	GO:0043233	organelle lumen	2965	50	23.73	3.6e-10
58	CC	GO:0070013	intracellular organelle lumen	2965	50	23.73	3.6e-10
58	CC	GO:0031981	nuclear lumen	2360	44	18.89	5.9e-10
58	CC	GO:0005634	nucleus	4005	54	32.05	2e-7
58	CC	GO:0005654	nucleoplasm	2030	34	16.25	3.7e-6
58	CC	GO:0044446	intracellular organelle part	4903	57	39.24	1.6e-5
58	CC	GO:0043228	non-membrane-bounded organelle	2277	35	18.22	1.8e-5
58	CC	GO:0043232	intracellular non-membrane-bounded organ...	2277	35	18.22	1.8e-5
58	MF	GO:0003676	nucleic acid binding	2301	36	18.61	9e-6
58	MF	GO:0003723	RNA binding	946	20	7.65	3.9e-5
58	MF	GO:1901363	heterocyclic compound binding	3383	44	27.37	5.6e-5
58	MF	GO:0097159	organic cyclic compound binding	3428	44	27.73	8.1e-5
58	MF	GO:0008757	S-adenosylmethionine-dependent methyltra...	68	4	0.55	0.0022
58	MF	GO:0140097	catalytic activity, acting on DNA	120	5	0.97	0.0028
58	MF	GO:0005521	lamin binding	12	2	0.1	0.004
58	MF	GO:0008168	methyltransferase activity	97	4	0.78	0.0077
58	MF	GO:0031369	translation initiation factor binding	18	2	0.15	0.0091
58	MF	GO:0016538	cyclin-dependent protein serine/threonin...	19	2	0.15	0.0101
59	BP	GO:0044260	cellular macromolecule metabolic process	4849	511	397.5	2.6e-19
59	BP	GO:0090304	nucleic acid metabolic process	3014	346	247.08	1.9e-15
59	BP	GO:0043170	macromolecule metabolic process	5195	520	425.87	3.7e-14
59	BP	GO:0016070	RNA metabolic process	2729	315	223.71	6.5e-14
59	BP	GO:0051252	regulation of RNA metabolic process	2277	269	186.66	1.3e-12
59	BP	GO:0010467	gene expression	3130	342	256.59	7.3e-12
59	BP	GO:0019219	regulation of nucleobase-containing comp...	2499	286	204.86	8.3e-12
59	BP	GO:2000112	regulation of cellular macromolecule bio...	2434	279	199.53	1.6e-11
59	BP	GO:0006139	nucleobase-containing compound metabolic...	3349	359	274.54	2e-11
59	BP	GO:0006807	nitrogen compound metabolic process	5520	534	452.51	2.2e-11
59	CC	GO:0044424	intracellular part	7618	702	620.41	1.9e-19
59	CC	GO:0005622	intracellular	7749	707	631.08	3e-18
59	CC	GO:0005634	nucleus	4005	437	326.17	1.9e-17
59	CC	GO:0043231	intracellular membrane-bounded organelle	5820	554	473.98	7.7e-11
59	CC	GO:0043229	intracellular organelle	6713	617	546.71	3.2e-10
59	CC	GO:0043226	organelle	7209	640	587.11	2.9e-7
59	CC	GO:1902494	catalytic complex	833	106	67.84	1.3e-6
59	CC	GO:0000151	ubiquitin ligase complex	192	35	15.64	4.4e-6
59	CC	GO:0043227	membrane-bounded organelle	6760	601	550.54	5.5e-6
59	CC	GO:0005654	nucleoplasm	2030	212	165.32	1.8e-5
59	MF	GO:0003676	nucleic acid binding	2301	289	188.48	1.1e-17
59	MF	GO:0003677	DNA binding	1452	200	118.93	1.4e-15
59	MF	GO:1901363	heterocyclic compound binding	3383	370	277.1	2e-13
59	MF	GO:0097159	organic cyclic compound binding	3428	372	280.79	5.6e-13
59	MF	GO:0046872	metal ion binding	2390	279	195.77	1.4e-12
59	MF	GO:0043169	cation binding	2433	281	199.29	4.3e-12
59	MF	GO:0043167	ion binding	3573	367	292.66	3.9e-9
59	MF	GO:0019787	ubiquitin-like protein transferase activ...	291	53	23.84	1.8e-8
59	MF	GO:0004842	ubiquitin-protein transferase activity	278	50	22.77	7.1e-8
59	MF	GO:0140110	transcription regulator activity	964	124	78.96	9.2e-8
60	BP	GO:0051252	regulation of RNA metabolic process	2277	333	215.3	4.9e-21
60	BP	GO:0016070	RNA metabolic process	2729	379	258.04	2e-20
60	BP	GO:1903506	regulation of nucleic acid-templated tra...	2158	317	204.05	4.5e-20
60	BP	GO:2001141	regulation of RNA biosynthetic process	2163	317	204.52	6.7e-20
60	BP	GO:0006355	regulation of transcription, DNA-templat...	2149	315	203.2	9.4e-20
60	BP	GO:0032774	RNA biosynthetic process	2267	326	214.35	3.3e-19
60	BP	GO:0097659	nucleic acid-templated transcription	2258	325	213.5	3.4e-19
60	BP	GO:0006351	transcription, DNA-templated	2253	324	213.03	4.7e-19
60	BP	GO:0019219	regulation of nucleobase-containing comp...	2499	349	236.29	1.1e-18
60	BP	GO:2000112	regulation of cellular macromolecule bio...	2434	341	230.14	2.3e-18
60	CC	GO:0044424	intracellular part	7618	814	715.17	6.7e-25
60	CC	GO:0005622	intracellular	7749	820	727.46	1.2e-23
60	CC	GO:0005634	nucleus	4005	511	375.98	3e-22
60	CC	GO:0043231	intracellular membrane-bounded organelle	5820	657	546.37	3.1e-17
60	CC	GO:0043229	intracellular organelle	6713	721	630.21	2.4e-14
60	CC	GO:0043226	organelle	7209	747	676.77	1.7e-10
60	CC	GO:0043227	membrane-bounded organelle	6760	701	634.62	2.4e-8
60	CC	GO:0005654	nucleoplasm	2030	251	190.57	2.6e-7
60	CC	GO:0044451	nucleoplasm part	661	101	62.05	3.3e-7
60	CC	GO:1902494	catalytic complex	833	117	78.2	3.1e-6
60	MF	GO:0003677	DNA binding	1452	244	138.67	6.6e-22
60	MF	GO:0003676	nucleic acid binding	2301	332	219.76	4.1e-19
60	MF	GO:1901363	heterocyclic compound binding	3383	418	323.1	2.1e-12
60	MF	GO:0140110	transcription regulator activity	964	155	92.07	7.1e-12
60	MF	GO:0097159	organic cyclic compound binding	3428	418	327.39	2e-11
60	MF	GO:0046872	metal ion binding	2390	312	228.26	2.3e-11
60	MF	GO:0043169	cation binding	2433	313	232.37	1.3e-10
60	MF	GO:0003700	DNA binding transcription factor activit...	752	121	71.82	2.1e-9
60	MF	GO:0043167	ion binding	3573	407	341.24	9.3e-7
60	MF	GO:0004842	ubiquitin-protein transferase activity	278	50	26.55	7.1e-6
61	BP	GO:0034641	cellular nitrogen compound metabolic pro...	3685	46	29.38	5.5e-5
61	BP	GO:0034660	ncRNA metabolic process	300	10	2.39	1.2e-4
61	BP	GO:0034470	ncRNA processing	197	8	1.57	1.6e-4
61	BP	GO:0006139	nucleobase-containing compound metabolic...	3349	42	26.7	1.8e-4
61	BP	GO:0090304	nucleic acid metabolic process	3014	39	24.03	2e-4
61	BP	GO:0046483	heterocycle metabolic process	3435	42	27.39	3.4e-4
61	BP	GO:0031123	RNA 3'-end processing	79	5	0.63	4e-4
61	BP	GO:0006725	cellular aromatic compound metabolic pro...	3461	42	27.59	4.1e-4
61	BP	GO:0000460	maturation of 5.8S rRNA	19	3	0.15	4.3e-4
61	BP	GO:0090501	RNA phosphodiester bond hydrolysis	84	5	0.67	5.3e-4
61	CC	GO:0030687	preribosome, large subunit precursor	15	3	0.11	1.8e-4
61	CC	GO:0030684	preribosome	45	4	0.34	3.6e-4
61	CC	GO:0030686	90S preribosome	19	3	0.14	3.7e-4
61	CC	GO:0043231	intracellular membrane-bounded organelle	5820	57	44.06	6.2e-4
61	CC	GO:0005634	nucleus	4005	44	30.32	7.4e-4
61	CC	GO:0005730	nucleolus	562	12	4.25	9.4e-4
61	CC	GO:0043234	protein complex	1814	25	13.73	0.00117
61	CC	GO:0043229	intracellular organelle	6713	61	50.82	0.00283
61	CC	GO:0005847	mRNA cleavage and polyadenylation specif...	11	2	0.08	0.00297
61	CC	GO:0044424	intracellular part	7618	66	57.67	0.00324
61	MF	GO:0003676	nucleic acid binding	2301	33	19.13	3.5e-4
61	MF	GO:1901363	heterocyclic compound binding	3383	40	28.13	0.00352
61	MF	GO:0003723	RNA binding	946	16	7.87	0.00416
61	MF	GO:0097159	organic cyclic compound binding	3428	40	28.5	0.00462
61	MF	GO:0043130	ubiquitin binding	42	3	0.35	0.00502
61	MF	GO:0015295	solute:proton symporter activity	16	2	0.13	0.00759
61	MF	GO:0017091	AU-rich element binding	17	2	0.14	0.00856
61	MF	GO:0032182	ubiquitin-like protein binding	55	3	0.46	0.01062
61	MF	GO:0031593	polyubiquitin modification-dependent pro...	26	2	0.22	0.01949
61	MF	GO:0003677	DNA binding	1452	19	12.07	0.02588
62	BP	GO:0006396	RNA processing	527	18	4.5	3e-7
62	BP	GO:0006397	mRNA processing	298	13	2.54	1.2e-6
62	BP	GO:0090304	nucleic acid metabolic process	3014	46	25.72	1.6e-6
62	BP	GO:0016070	RNA metabolic process	2729	43	23.29	2.2e-6
62	BP	GO:0034641	cellular nitrogen compound metabolic pro...	3685	51	31.45	4.9e-6
62	BP	GO:0006139	nucleobase-containing compound metabolic...	3349	48	28.58	5.2e-6
62	BP	GO:0016071	mRNA metabolic process	466	15	3.98	7.2e-6
62	BP	GO:0046483	heterocycle metabolic process	3435	48	29.32	1.2e-5
62	BP	GO:0006725	cellular aromatic compound metabolic pro...	3461	48	29.54	1.5e-5
62	BP	GO:0050684	regulation of mRNA processing	65	6	0.55	1.8e-5
62	CC	GO:0043231	intracellular membrane-bounded organelle	5820	66	49.1	2.1e-5
62	CC	GO:0031981	nuclear lumen	2360	37	19.91	2.3e-5
62	CC	GO:0005634	nucleus	4005	52	33.79	2.5e-5
62	CC	GO:0005654	nucleoplasm	2030	33	17.13	4.2e-5
62	CC	GO:0043229	intracellular organelle	6713	71	56.63	5.1e-5
62	CC	GO:0044428	nuclear part	2539	37	21.42	1.3e-4
62	CC	GO:0044424	intracellular part	7618	75	64.27	2.4e-4
62	CC	GO:0031974	membrane-enclosed lumen	2965	40	25.01	3.2e-4
62	CC	GO:0043233	organelle lumen	2965	40	25.01	3.2e-4
62	CC	GO:0070013	intracellular organelle lumen	2965	40	25.01	3.2e-4
62	MF	GO:1901363	heterocyclic compound binding	3383	55	30.03	1.1e-8
62	MF	GO:0097159	organic cyclic compound binding	3428	55	30.43	1.8e-8
62	MF	GO:0003723	RNA binding	946	25	8.4	3e-7
62	MF	GO:0003676	nucleic acid binding	2301	39	20.42	5.7e-6
62	MF	GO:0000166	nucleotide binding	1270	26	11.27	2e-5
62	MF	GO:1901265	nucleoside phosphate binding	1270	26	11.27	2e-5
62	MF	GO:0035639	purine ribonucleoside triphosphate bindi...	1122	24	9.96	2.3e-5
62	MF	GO:0032555	purine ribonucleotide binding	1145	24	10.16	3.3e-5
62	MF	GO:0032553	ribonucleotide binding	1149	24	10.2	3.5e-5
62	MF	GO:0017076	purine nucleotide binding	1153	24	10.23	3.7e-5
63	BP	GO:0044260	cellular macromolecule metabolic process	4849	471	357.21	2.4e-21
63	BP	GO:0016070	RNA metabolic process	2729	310	201.04	1.4e-20
63	BP	GO:0090304	nucleic acid metabolic process	3014	333	222.03	1.4e-20
63	BP	GO:0043170	macromolecule metabolic process	5195	483	382.7	1.9e-17
63	BP	GO:0010467	gene expression	3130	332	230.58	2.4e-17
63	BP	GO:2000112	regulation of cellular macromolecule bio...	2434	273	179.3	1.6e-16
63	BP	GO:0051252	regulation of RNA metabolic process	2277	258	167.74	5.9e-16
63	BP	GO:0019219	regulation of nucleobase-containing comp...	2499	276	184.09	8.3e-16
63	BP	GO:0010556	regulation of macromolecule biosynthetic...	2485	274	183.06	1.5e-15
63	BP	GO:0006351	transcription, DNA-templated	2253	254	165.97	2.3e-15
63	CC	GO:0044424	intracellular part	7618	640	553.68	3.9e-25
63	CC	GO:0005634	nucleus	4005	417	291.08	3e-24
63	CC	GO:0005622	intracellular	7749	644	563.2	6.3e-24
63	CC	GO:0043229	intracellular organelle	6713	588	487.9	3.7e-22
63	CC	GO:0043231	intracellular membrane-bounded organelle	5820	525	423	1.3e-18
63	CC	GO:0044451	nucleoplasm part	661	109	48.04	5.4e-17
63	CC	GO:0044428	nuclear part	2539	281	184.53	5.5e-17
63	CC	GO:0031981	nuclear lumen	2360	266	171.52	6.5e-17
63	CC	GO:0005654	nucleoplasm	2030	237	147.54	1.5e-16
63	CC	GO:0043226	organelle	7209	599	523.95	5e-15
63	MF	GO:0003676	nucleic acid binding	2301	271	171.67	1.4e-18
63	MF	GO:1901363	heterocyclic compound binding	3383	346	252.39	1.2e-14
63	MF	GO:0097159	organic cyclic compound binding	3428	347	255.75	5.8e-14
63	MF	GO:0003677	DNA binding	1452	172	108.33	3.7e-11
63	MF	GO:0019787	ubiquitin-like protein transferase activ...	291	50	21.71	1.6e-8
63	MF	GO:0003723	RNA binding	946	116	70.58	2e-8
63	MF	GO:0004842	ubiquitin-protein transferase activity	278	47	20.74	7.3e-8
63	MF	GO:0061659	ubiquitin-like protein ligase activity	153	31	11.41	2.3e-7
63	MF	GO:0061630	ubiquitin protein ligase activity	148	29	11.04	1.2e-6
63	MF	GO:0140096	catalytic activity, acting on a protein	1340	143	99.97	2.2e-6
64	BP	GO:0044260	cellular macromolecule metabolic process	4849	387	280.98	2.8e-23
64	BP	GO:0090304	nucleic acid metabolic process	3014	277	174.65	1.2e-21
64	BP	GO:0006139	nucleobase-containing compound metabolic...	3349	295	194.06	1.3e-20
64	BP	GO:0046483	heterocycle metabolic process	3435	298	199.04	8.7e-20
64	BP	GO:0016070	RNA metabolic process	2729	253	158.13	1.8e-19
64	BP	GO:0043170	macromolecule metabolic process	5195	395	301.02	3.2e-19
64	BP	GO:0006725	cellular aromatic compound metabolic pro...	3461	297	200.55	7.3e-19
64	BP	GO:0010467	gene expression	3130	276	181.37	1.3e-18
64	BP	GO:2000112	regulation of cellular macromolecule bio...	2434	229	141.04	8.3e-18
64	BP	GO:0034641	cellular nitrogen compound metabolic pro...	3685	307	213.53	1.1e-17
64	CC	GO:0005634	nucleus	4005	347	228.28	6.9e-27
64	CC	GO:0005622	intracellular	7749	514	441.67	8.5e-26
64	CC	GO:0044424	intracellular part	7618	510	434.21	9.7e-26
64	CC	GO:0043231	intracellular membrane-bounded organelle	5820	433	331.73	3.2e-23
64	CC	GO:0031981	nuclear lumen	2360	233	134.51	6.4e-22
64	CC	GO:0044428	nuclear part	2539	244	144.72	1.4e-21
64	CC	GO:0043229	intracellular organelle	6713	469	382.63	3.1e-21
64	CC	GO:0005654	nucleoplasm	2030	206	115.71	3.5e-20
64	CC	GO:0043226	organelle	7209	480	410.9	2.1e-16
64	CC	GO:0031974	membrane-enclosed lumen	2965	256	169	3.6e-16
64	MF	GO:0003676	nucleic acid binding	2301	237	136.25	9.4e-23
64	MF	GO:1901363	heterocyclic compound binding	3383	294	200.32	1.2e-17
64	MF	GO:0097159	organic cyclic compound binding	3428	295	202.98	4.6e-17
64	MF	GO:0003723	RNA binding	946	114	56.02	2.1e-14
64	MF	GO:0003677	DNA binding	1452	145	85.98	1.4e-11
64	MF	GO:0019787	ubiquitin-like protein transferase activ...	291	40	17.23	4.4e-7
64	MF	GO:0140096	catalytic activity, acting on a protein	1340	120	79.35	8.5e-7
64	MF	GO:0004842	ubiquitin-protein transferase activity	278	38	16.46	9.8e-7
64	MF	GO:0019783	ubiquitin-like protein-specific protease...	68	16	4.03	1.5e-6
64	MF	GO:0016740	transferase activity	1387	122	82.13	1.7e-6
65	BP	GO:0031338	regulation of vesicle fusion	37	3	0.24	0.0017
65	BP	GO:0009056	catabolic process	1417	18	9.07	0.0024
65	BP	GO:0016482	cytosolic transport	90	4	0.58	0.0026
65	BP	GO:0042147	retrograde transport, endosome to Golgi	45	3	0.29	0.0029
65	BP	GO:0016197	endosomal transport	163	5	1.04	0.0038
65	BP	GO:0090630	activation of GTPase activity	55	3	0.35	0.0052
65	BP	GO:0035082	axoneme assembly	20	2	0.13	0.0071
65	BP	GO:0044248	cellular catabolic process	1203	15	7.7	0.0073
65	BP	GO:0002440	production of molecular mediator of immu...	125	4	0.8	0.0082
65	BP	GO:0000226	microtubule cytoskeleton organization	280	6	1.79	0.0087
65	CC	GO:0043229	intracellular organelle	6713	56	44.29	1.9e-4
65	CC	GO:0044424	intracellular part	7618	59	50.26	7e-4
65	CC	GO:0015630	microtubule cytoskeleton	654	12	4.31	9.9e-4
65	CC	GO:0043226	organelle	7209	57	47.56	0.00107
65	CC	GO:0005815	microtubule organizing center	400	9	2.64	0.00114
65	CC	GO:0005622	intracellular	7749	59	51.12	0.00166
65	CC	GO:0005813	centrosome	284	7	1.87	0.00253
65	CC	GO:0044450	microtubule organizing center part	93	4	0.61	0.00323
65	CC	GO:0005856	cytoskeleton	1158	15	7.64	0.00703
65	CC	GO:0044446	intracellular organelle part	4903	42	32.35	0.00858
65	MF	GO:0051959	dynein light intermediate chain binding	18	3	0.12	2.3e-4
65	MF	GO:0016829	lyase activity	87	4	0.6	0.00291
65	MF	GO:0003887	DNA-directed DNA polymerase activity	20	2	0.14	0.00811
65	MF	GO:0030234	enzyme regulator activity	629	10	4.31	0.00981
65	MF	GO:0031625	ubiquitin protein ligase binding	205	5	1.41	0.01293
65	MF	GO:0001221	transcription cofactor binding	26	2	0.18	0.01351
65	MF	GO:0019894	kinesin binding	26	2	0.18	0.01351
65	MF	GO:0034061	DNA polymerase activity	26	2	0.18	0.01351
65	MF	GO:0044389	ubiquitin-like protein ligase binding	212	5	1.45	0.01478
65	MF	GO:0030695	GTPase regulator activity	214	5	1.47	0.01533
66	BP	GO:0044260	cellular macromolecule metabolic process	4849	413	326.17	4.9e-14
66	BP	GO:0044265	cellular macromolecule catabolic process	640	93	43.05	2.9e-13
66	BP	GO:0043170	macromolecule metabolic process	5195	430	349.44	1.2e-12
66	BP	GO:0034641	cellular nitrogen compound metabolic pro...	3685	330	247.87	1.8e-12
66	BP	GO:0006807	nitrogen compound metabolic process	5520	448	371.31	4.6e-12
66	BP	GO:0044237	cellular metabolic process	5821	465	391.55	1e-11
66	BP	GO:0009057	macromolecule catabolic process	782	102	52.6	1.6e-11
66	BP	GO:0006139	nucleobase-containing compound metabolic...	3349	301	225.27	4.7e-11
66	BP	GO:0090304	nucleic acid metabolic process	3014	276	202.74	9.3e-11
66	BP	GO:0006725	cellular aromatic compound metabolic pro...	3461	305	232.81	3.9e-10
66	CC	GO:0044424	intracellular part	7618	585	507.54	5.4e-22
66	CC	GO:0005622	intracellular	7749	589	516.26	4.4e-21
66	CC	GO:0043231	intracellular membrane-bounded organelle	5820	478	387.75	5.2e-16
66	CC	GO:0043229	intracellular organelle	6713	525	447.24	1e-14
66	CC	GO:0044446	intracellular organelle part	4903	416	326.65	2.8e-14
66	CC	GO:0044422	organelle part	4997	419	332.92	2e-13
66	CC	GO:0044428	nuclear part	2539	250	169.16	2.2e-13
66	CC	GO:0031981	nuclear lumen	2360	235	157.23	6e-13
66	CC	GO:0032991	macromolecular complex	2823	267	188.08	2.5e-12
66	CC	GO:0005829	cytosol	2855	269	190.21	3e-12
66	MF	GO:0003723	RNA binding	946	137	64.63	7.4e-19
66	MF	GO:0003676	nucleic acid binding	2301	231	157.19	6.1e-12
66	MF	GO:1901363	heterocyclic compound binding	3383	299	231.11	4.2e-9
66	MF	GO:0097159	organic cyclic compound binding	3428	300	234.18	1.2e-8
66	MF	GO:0004843	thiol-dependent ubiquitin-specific prote...	48	15	3.28	3.7e-7
66	MF	GO:0036459	thiol-dependent ubiquitinyl hydrolase ac...	60	16	4.1	1.6e-6
66	MF	GO:0019783	ubiquitin-like protein-specific protease...	68	17	4.65	2.1e-6
66	MF	GO:0101005	ubiquitinyl hydrolase activity	61	16	4.17	2.1e-6
66	MF	GO:0003729	mRNA binding	115	23	7.86	2.4e-6
66	MF	GO:0005515	protein binding	6273	473	428.54	1.7e-5
67	BP	GO:0044265	cellular macromolecule catabolic process	640	85	40.18	1.1e-11
67	BP	GO:0009057	macromolecule catabolic process	782	96	49.09	4.3e-11
67	BP	GO:0044248	cellular catabolic process	1203	129	75.52	1.4e-10
67	BP	GO:0016032	viral process	492	67	30.88	7.8e-10
67	BP	GO:0044267	cellular protein metabolic process	2914	249	182.92	1.2e-9
67	BP	GO:0044237	cellular metabolic process	5821	428	365.41	2.2e-9
67	BP	GO:0044238	primary metabolic process	5776	425	362.58	2.8e-9
67	BP	GO:0006614	SRP-dependent cotranslational protein ta...	28	13	1.76	3.2e-9
67	BP	GO:0072599	establishment of protein localization to...	33	14	2.07	3.4e-9
67	BP	GO:0044403	symbiosis, encompassing mutualism throug...	525	68	32.96	4.9e-9
67	CC	GO:0044446	intracellular organelle part	4903	410	306.5	9.3e-20
67	CC	GO:0044422	organelle part	4997	414	312.38	3.1e-19
67	CC	GO:0005622	intracellular	7749	551	484.42	9.2e-19
67	CC	GO:0044424	intracellular part	7618	545	476.23	2.5e-18
67	CC	GO:0005737	cytoplasm	6124	468	382.83	4.4e-16
67	CC	GO:0044444	cytoplasmic part	5142	411	321.44	2.1e-15
67	CC	GO:0043229	intracellular organelle	6713	493	419.65	5.4e-14
67	CC	GO:0005829	cytosol	2855	258	178.48	4.7e-13
67	CC	GO:0043231	intracellular membrane-bounded organelle	5820	441	363.83	1e-12
[truncated: 1,001 more rows]
