# Supplementary material for: Joint analysis of expression levels and histological images identifies genes associated with tissue morphology
Source: Nat Commun. 2021 Mar 11;12:1609. doi: 10.1038/s41467-021-21727-x (PMC7952575; doi:10.1038/s41467-021-21727-x)
Supplement: Supplementary file 7 — Supplementary Data 4 [file 41467_2021_21727_MOESM7_ESM.txt]

CCA_var	type	name	coefficient
1	gene	ADAM10	-0.11209755727266833
1	gene	ADAT1	-0.12758778292450026
1	gene	AKAP10	-0.13743582273418214
1	gene	APP	-0.09255232902238414
1	gene	ARMC8	-0.113630227488848
1	gene	ASH1L	-0.0010816245151824694
1	gene	ATF2	-0.11865482547774119
1	gene	ATP2C1	-0.04856050916790724
1	gene	ATXN1L	-0.006883857814406026
1	gene	BAG4	-0.010525362456291357
1	gene	BOD1L	-0.07832109940080909
1	gene	BRAF	-0.020463170868362253
1	gene	BRCC3	-0.016558124747230698
1	gene	C2orf86	-0.022135223662899602
1	gene	CCDC47	-0.16770928040452335
1	gene	CCDC75	-0.007035607831372703
1	gene	CEP63	-0.1826684902367915
1	gene	COPA	-0.13306222316967614
1	gene	COPG	-0.017647308896320695
1	gene	CSNK2A1P	-0.1543113450747031
1	gene	CXorf56	-0.13721984026614864
1	gene	DDX46	-0.013118111345551702
1	gene	DHX36	-0.07717510850300986
1	gene	DNAJC14	-0.20177956497423494
1	gene	EPRS	-5.511864051296116e-4
1	gene	EXOC6B	-0.06565814058593898
1	gene	FAF2	-0.0316798835207613
1	gene	FAM115A	-0.13044614437652874
1	gene	FAM168B	-7.965682539990672e-4
1	gene	FAM98B	-0.0013862110102763722
1	gene	FITM2	-0.023436170520888103
1	gene	FTSJD2	-0.061134213567293684
1	gene	GGNBP2	-0.1720812849247829
1	gene	GLYR1	-0.23285217357989155
1	gene	GNA11	-0.07817399051375996
1	gene	GTF3C3	-0.03108176871013985
1	gene	KBTBD4	-0.021998443477186273
1	gene	KLHDC10	-0.1571693138304411
1	gene	KLHL11	-0.06668482222872478
1	gene	KPNB1	-0.011670196930992945
1	gene	KRR1	-0.08601033769867095
1	gene	LARP1	-0.16452245062095988
1	gene	MARCH6	-0.10001312438173467
1	gene	MIA3	-0.2535012271711649
1	gene	PAFAH1B2	-0.1669472568502507
1	gene	PHAX	-0.13724615882708407
1	gene	PIAS2	-0.010188639962529751
1	gene	PPIG	-0.041414973235360926
1	gene	PPP4R2	-0.09785052969987967
1	gene	RAB3GAP1	-0.126324251242775
1	gene	RAD50	-0.1877903656098025
1	gene	RBM41	-0.039881976960585076
1	gene	RIF1	-0.06917663338451908
1	gene	RNASEH1	-0.003447721288329157
1	gene	RNF168	-0.08193862961964746
1	gene	RPS6KC1	-0.011118716365485358
1	gene	RSRC1	-0.08889794881977
1	gene	SBNO1	-0.12341783969207798
1	gene	SCRN3	-0.19914108191738972
1	gene	SENP2	-0.21227491638036103
1	gene	SLC25A40	-0.016030227951383078
1	gene	SLC25A46	-0.1360998295641176
1	gene	SLC30A4	-0.026753298097272518
1	gene	SNX12	-0.2079184594773082
1	gene	SNX27	-0.12254612109183699
1	gene	SRPK2	-0.11604146558332608
1	gene	SYNRG	-0.024474363652985293
1	gene	TADA2A	-0.10552841658512635
1	gene	TGFBRAP1	-0.12401961922974131
1	gene	TNFAIP1	-0.05498790898764393
1	gene	UBE3C	-0.016324240177197056
1	gene	UCHL5	-0.22329930630591302
1	gene	USP32	-0.04369358667398163
1	gene	VEZT	-0.04586429714572842
1	gene	VPS33A	-0.10042544073374969
1	gene	WHSC1L1	-0.003736739424721419
1	gene	XPO7	-0.030197680582099304
1	gene	ZBTB11	-0.1301378683566433
1	gene	ZNF597	-0.20061753692310796
1	gene	ZNF791	-0.08782430468733787
1	image	5	-0.5444892005069422
1	image	61	0.16995665323833667
1	image	90	0.05260785592800428
1	image	120	-0.014693520323591098
1	image	126	0.21283891110678688
1	image	130	0.0455799658537655
1	image	137	-0.2200623208697524
1	image	140	-0.02262784228655879
1	image	170	-0.22836950877103684
1	image	171	-0.5124773773389709
1	image	200	-0.02612339952399447
1	image	204	-0.06940044958015068
1	image	236	0.17743255516060605
1	image	249	-0.34912820241123355
1	image	252	-0.2622062564572813
1	image	262	0.08393014180196007
1	image	284	0.10796660580904661
1	image	288	-0.09349852869440975
1	image	291	0.06727392035166964
1	image	300	0.026356984201820956
1	image	386	-0.012914197866060807
1	image	480	0.010277076515944306
2	gene	ADAM11	-0.09929766724180554
2	gene	ARHGDIG	-0.026798128545164977
2	gene	BSN	-0.10455454926190909
2	gene	C19orf30	-0.16616615583728692
2	gene	CABP1	-0.12843767303878964
2	gene	CACNG3	-0.006985436634797817
2	gene	CALY	-0.05301805805606489
2	gene	CAMKV	-0.021686524098907388
2	gene	CDH9	-0.04840823367185909
2	gene	CDK5R2	-0.03758026741283085
2	gene	CELF4	-0.17805077757323196
2	gene	CHD5	-0.03231026722794555
2	gene	CHGA	-0.05000900388100802
2	gene	CHRM1	-0.058933724945060384
2	gene	CKMT1B	-0.06214207616798313
2	gene	CLEC2L	-0.12266390749442758
2	gene	CPLX1	-0.21599191464716952
2	gene	CPLX2	-0.12302450139702102
2	gene	DDN	-0.04253211126249421
2	gene	DLG4	-0.022969704990460693
2	gene	DLGAP3	-0.18422718441765285
2	gene	DOC2A	-0.14113042948099866
2	gene	FBXL16	-0.04540323132346327
2	gene	FBXO41	-0.06496995274509351
2	gene	GABRA1	-0.05797715873913215
2	gene	GABRG2	-0.028208279081330636
2	gene	GRIN1	-0.19508457247371694
2	gene	HRNBP3	-0.12406541032696651
2	gene	ICAM5	-0.18616548741809094
2	gene	KCNC2	-0.12558093482709357
2	gene	KCNJ4	-0.017058308810415528
2	gene	KCNT1	-0.07672437531001858
2	gene	KIAA0513	-0.002090534493748577
2	gene	MGAT5B	-0.04652774067137946
2	gene	MYT1L	-0.10196804806473875
2	gene	NAPB	-0.03820217422456152
2	gene	NEURL	-0.12659059522374969
2	gene	NPM2	-0.05728876362727314
2	gene	OLFM1	-0.13442612706657625
2	gene	PACSIN1	-0.06631253755825524
2	gene	PDE2A	-0.07180155864357386
2	gene	PPFIA3	-0.26151826899649433
2	gene	PRMT8	-0.08125055336474826
2	gene	PRSS3	-0.05598824938356537
2	gene	PSD	-0.1662407830157264
2	gene	PTPN5	-0.016872743330298527
2	gene	PTPRR	-0.054128507974242
2	gene	RAB3A	-0.0905778407718666
2	gene	RTBDN	-0.07956867592286264
2	gene	RTN2	-0.21447244978751537
2	gene	RTN4R	-0.14727905657143026
2	gene	SHANK1	-0.2562464922922691
2	gene	SLC12A5	-0.0720491533752988
2	gene	SLC17A7	-0.09835161447748417
2	gene	SLC30A3	-0.013147417299164639
2	gene	SLC32A1	-0.00434418743984307
2	gene	SLC6A17	-0.04816929542968498
2	gene	SLC8A2	-0.2423544321038624
2	gene	SNAP25	-0.04112294129825034
2	gene	SNCB	-0.18060987559025526
2	gene	STX1A	-0.07371221958288739
2	gene	STX1B	-3.1943492405563226e-4
2	gene	STXBP1	-0.05564421920102021
2	gene	SULT4A1	-0.04311354184606045
2	gene	SYN1	-0.18230488787718188
2	gene	SYN2	-0.14021150262311155
2	gene	SYNGR3	-0.09433728595290854
2	gene	SYP	-0.1338836248648362
2	gene	SYT13	-0.08721929541911029
2	gene	SYT3	-5.372282755177979e-4
2	gene	SYT5	-0.13682067075794477
2	gene	SYT7	-0.11486992430868255
2	gene	TUBA8	-0.0339705095949383
2	gene	UBE2QL1	-0.0746289344716896
2	gene	UNC13A	-0.018625407590819185
2	gene	UNC5A	-0.0028258536404494705
2	gene	VWA5B2	-0.2546490596227012
2	gene	WNT10B	-0.03731019852529883
2	image	3	-0.7924929866721878
2	image	9	0.16849487738681557
2	image	13	0.3758044409867658
2	image	18	0.04549330772526268
2	image	20	0.19037115092142098
2	image	25	-0.04012937560061904
2	image	35	-0.11059410698039604
2	image	36	-0.003898160794703532
2	image	42	-0.025484310146454376
2	image	45	-0.03256514677124593
2	image	74	-0.07544475627704522
2	image	85	-0.07645631090584808
2	image	91	0.03894214676310151
2	image	104	0.16068252975164748
2	image	122	0.030731846625994014
2	image	157	-0.029835543763631987
2	image	183	0.060108995415060006
2	image	211	-0.010499264333413513
2	image	223	0.059507212987386184
2	image	230	0.035754887045269315
2	image	236	0.23313922771719192
2	image	242	-0.028684317727955343
2	image	244	-0.10076931738947566
2	image	246	0.018455880674357578
2	image	261	0.028816806394462366
2	image	264	-0.03928175573197624
2	image	310	-0.007105290301805462
2	image	355	-0.04757207760334152
2	image	381	-0.04587401117783191
2	image	383	0.013888962372444712
2	image	388	0.006227670788421317
2	image	420	0.06473111340972494
2	image	447	-0.11125857582284718
2	image	462	-0.06356162673613537
2	image	476	-0.02722803413655063
2	image	477	0.036848795129067066
2	image	479	0.013227813807577985
2	image	486	0.060248832016250184
3	gene	ABCA8	-0.08513487489464575
3	gene	ALAD	-0.035090028233515015
3	gene	AMPD3	-0.2205919598719661
3	gene	ARHGEF37	-0.1589396722721624
3	gene	ASPA	-0.12880073760614683
3	gene	BHLHE41	-0.10334217023176553
3	gene	C10orf128	-0.13547188296758242
3	gene	C10orf90	-0.05345201949647277
3	gene	C13orf31	-0.16139059674254938
3	gene	C1orf190	-0.04823050191838307
3	gene	C21orf91	-0.08338311154338231
3	gene	CD22	-0.03556527383156205
3	gene	CLCA4	-0.01814527453320166
3	gene	CLDN11	-0.1016640139127067
3	gene	CLDND1	-0.14538046560542045
3	gene	COL4A5	-0.020197832611003913
3	gene	CPPED1	-0.018717701547023784
3	gene	DBNDD2	-0.12804779155241902
3	gene	DOCK5	-0.23590804582520739
3	gene	ELOVL1	-0.13689048834734077
3	gene	ENPP2	-0.06085965696334023
3	gene	ERMN	-0.07294118045569044
3	gene	EVI2A	-0.2250449985142229
3	gene	FAM124A	-0.06062068710454157
3	gene	FGF1	-0.06423002433189354
3	gene	FGFR2	-0.13395972865707798
3	gene	FNBP1	-0.07812768979875587
3	gene	FRMD4B	-0.00911731520618569
3	gene	GALNT6	-0.1219185064817219
3	gene	GJB1	-0.006443413288506626
3	gene	GLDN	-0.17295343724094087
3	gene	GPR37	-0.054395568969822165
3	gene	GPR62	-0.029024996219371168
3	gene	GSN	-0.11973497083535076
3	gene	HSPA2	-0.11599488500819209
3	gene	ICOSLG	-0.08197869168743421
3	gene	KIAA1598	-0.06268072484392077
3	gene	KIF13B	-0.014498128535802044
3	gene	KLK6	-0.02550944916183918
3	gene	LAMP2	-0.004631552384549974
3	gene	LDB3	-0.0613816313363372
3	gene	LDLRAP1	-0.03186284363253961
3	gene	LHPP	-0.01996607760217686
3	gene	LPAR1	-0.1290042718091714
3	gene	LRP2	-0.04380872067813458
3	gene	MAL	-0.0029485766788381537
3	gene	MAP7	-0.22460008255947042
3	gene	MBP	-0.025244307403162785
3	gene	MITF	-0.009269445914969978
3	gene	MOBP	-0.0427114846032898
3	gene	MOG	-0.04617244680978671
3	gene	MTUS1	-0.27104592301227287
3	gene	MYLK	-0.041092007715401786
3	gene	MYO1D	-0.014490095390624277
3	gene	NINJ2	-0.22520590339021232
3	gene	NIPAL4	-0.15225490860136662
3	gene	NKAIN2	-0.016332000810513576
3	gene	PADI2	-0.1296886209444987
3	gene	PLA2G16	-0.1543022729253956
3	gene	PLD1	-0.1930465814483927
3	gene	PLP1	-0.0071405921408077624
3	gene	PMP22	-0.05129521305489361
3	gene	PRR5L	-0.004900505024592512
3	gene	PRRG1	-0.17305882243114093
3	gene	RFFL	-0.0029606680502778085
3	gene	RHOG	-0.0046578870058757525
3	gene	RNF125	-0.005919154743622265
3	gene	RNF13	-0.091001814455766
3	gene	S1PR5	-0.008070969658518303
3	gene	SEMA4D	-0.05717157399325201
3	gene	SEPP1	-0.18142461881852848
3	gene	SEPT4	-0.0031246723405900225
3	gene	SH3TC2	-0.03561145507147569
3	gene	SLC31A2	-0.21393760533760436
3	gene	SLC45A3	-0.07909082172905119
3	gene	SLC5A11	-0.029071009160121373
3	gene	SLCO3A1	-0.07400300804157489
3	gene	SORT1	-0.017392011694030294
3	gene	ST18	-0.04731527269323899
3	gene	ST6GALNAC3	-0.10862159080228846
3	gene	SYNGR2	-0.030648595415316983
3	gene	TESK2	-0.0677361773457782
3	gene	TF	-0.004041877376156913
3	gene	TMC6	-1.1622172969772223e-5
3	gene	TMC7	-0.030449412241880944
3	gene	TMEM144	-0.18026816581771077
3	gene	TMEM63A	-0.1818841869404393
3	gene	VAMP3	-0.0083928133742933
3	image	1	-0.8737663418430276
3	image	2	-0.10589002279228672
3	image	3	0.2936695120108739
3	image	4	-0.13730086130379004
3	image	7	-0.009848034909511796
3	image	13	0.10035102246669467
3	image	20	0.026537672423245003
3	image	30	-0.06042293650155298
3	image	36	-0.029011089224776743
3	image	37	-0.07493816946635513
3	image	39	0.07151767570740244
3	image	40	-0.05094592187884201
3	image	68	-0.014153735154997975
3	image	92	-0.01628084937059669
3	image	93	0.02183941881265503
3	image	101	-0.01786334099599206
3	image	104	-0.018092855443408763
3	image	140	-0.0189956791072481
3	image	144	0.05860339644450493
3	image	155	0.00943271956913115
3	image	159	-0.03718920481159544
3	image	164	0.09041715765539214
3	image	165	-0.05735723312081609
3	image	173	0.01674868465648983
3	image	174	0.03186742855885524
3	image	209	-0.08718731816233048
3	image	230	0.02334201516651846
3	image	232	-0.07216692715718014
3	image	238	0.017735292628740833
3	image	253	-0.0010338777405170042
3	image	276	0.12592264611241083
3	image	282	0.07043498157607427
3	image	284	0.01034950434089375
3	image	300	0.018975647974928272
3	image	308	-0.031194704597308564
3	image	321	0.0024262522498992413
3	image	332	-0.026446127760616292
3	image	335	0.02989097539780292
3	image	353	0.013565350036133272
3	image	354	-0.0686575932250875
3	image	360	-0.013509335460326203
3	image	374	-0.025276880575073192
3	image	377	-0.08932716707630527
3	image	378	0.08484505537305365
3	image	387	-0.023441579298900162
3	image	424	-0.025311817509645035
3	image	433	-0.029726764399612533
3	image	440	-0.0774782000551985
3	image	458	0.07076774065973813
3	image	462	0.016696424579476107
3	image	477	0.011460337882236792
4	gene	ACBD6	0.058626478087901786
4	gene	ACD	0.007205884352334281
4	gene	AP3D1	0.04660983798814728
4	gene	ATG4D	0.029005957331561662
4	gene	ATP13A1	0.06635582684257546
4	gene	AXIN1	0.05790239635539552
4	gene	AZI1	0.22089874622366704
4	gene	B4GALT3	0.006559716569010397
4	gene	C16orf59	0.1774770645019931
4	gene	C21orf70	0.013022340722958048
4	gene	C7orf26	0.06250445306023572
4	gene	CDC34	0.011927524431651177
4	gene	CDK5RAP1	0.005536123971868415
4	gene	CENPT	0.06780595701555132
4	gene	CHERP	0.15314761045121705
4	gene	CHTF18	0.249060527471324
4	gene	CNTROB	0.05232843884536826
4	gene	CTU2	0.07434792520430593
4	gene	DAZAP1	0.003480471945196598
4	gene	DDX49	0.1309159850541306
4	gene	DDX54	0.0801286477261662
4	gene	DUS3L	0.10825029813811608
4	gene	E4F1	0.006780972996359701
4	gene	EDC4	0.09418358804544166
4	gene	EIF2B5	0.053388402372410174
4	gene	FGD1	0.03690832643696043
4	gene	H1FX	0.07556528612188002
4	gene	HDGFRP2	0.25399704993354544
4	gene	HNRNPA0	0.08240984741928471
4	gene	LOC349114	0.005790728590830312
4	gene	LRRC45	0.006593569041483354
4	gene	LSM7	0.06416906257005617
4	gene	MAZ	0.1964788805538668
4	gene	MRPL4	0.11435822406126973
4	gene	MRPL9	0.05411310079227411
4	gene	NARF	0.04662060596915449
4	gene	NFKBIL2	0.08261961020380457
4	gene	NOC4L	0.04279624756421855
4	gene	NOXO1	0.021178787199634796
4	gene	NR2F6	0.053615831344941856
4	gene	NUBP2	0.07339582370889966
4	gene	PIK3R2	0.027446972457089002
4	gene	PLEKHJ1	0.06377781265654832
4	gene	POLE	0.0834702708250354
4	gene	POLR2H	0.044943344265130754
4	gene	PPAN	0.24618689688339704
4	gene	PPOX	0.014410536382560455
4	gene	PPP2R3B	0.01387348660906997
4	gene	PRCC	0.016342429777954984
4	gene	PRMT7	0.036561220840595106
4	gene	PRR14	0.08698924224396432
4	gene	RAVER1	0.030544713941530174
4	gene	RBM10	0.20306367154485624
4	gene	RECQL4	0.07009181069523811
4	gene	RHOT2	0.020080895094494972
4	gene	RNPS1	0.3035833364741755
4	gene	RPAIN	0.0082372983539472
4	gene	RPUSD1	0.04000235328892945
4	gene	RRP1	0.013415920219813075
4	gene	SAFB	0.1967854128286285
4	gene	SAMD10	0.08027901133530982
4	gene	SF3A2	0.10210577223273408
4	gene	SF4	0.011274085008891595
4	gene	SH3GL1	0.05893768870983769
4	gene	SIRT6	0.11729710003941303
4	gene	SMARCA4	0.18954080598785142
4	gene	SOX12	0.1951635518582681
4	gene	STK11	0.028484082619751425
4	gene	THOC6	0.04075406086052219
4	gene	THOP1	0.05684685747868363
4	gene	TIMM44	0.09159925793349451
4	gene	TOP3B	0.025104738555156162
4	gene	TRMT1	0.023005345746377366
4	gene	TSC2	0.12531736742293528
4	gene	USF1	0.04835491462117135
4	gene	VARS	0.09264244161093631
4	gene	VPS37D	0.10100992932659236
4	gene	WDR85	0.0036542396284607727
4	gene	XAB2	0.0939501322293035
4	gene	ZMYND19	0.18855897249202325
4	gene	ZNF205	0.1794941596891245
4	gene	ZNF219	0.14945153893754046
4	gene	ZNF414	0.09101026203228685
4	gene	ZNF598	0.2268823435136945
4	gene	ZNF668	0.08885925553793235
4	gene	ZNF768	0.0574471798135983
4	gene	ZNF775	0.06774549673704654
4	image	1	-0.8370889273110073
4	image	3	0.3009902672123217
4	image	12	-0.005223018236984807
4	image	13	0.1554060307385031
4	image	16	-0.02962142416697705
4	image	17	0.10643451777905072
4	image	20	0.12471857148992233
4	image	37	-0.0242452072681465
4	image	42	-0.01682906180374893
4	image	47	-0.08707355065397844
4	image	48	-0.0767864640164225
4	image	51	0.026072660303475277
4	image	67	0.10879923760378887
4	image	94	0.028612626072613473
4	image	98	-0.027151003372154217
4	image	108	-0.007403360598224226
4	image	135	0.043852611041141486
4	image	136	-0.011048486487321783
4	image	157	-0.05631361085209443
4	image	174	0.07608728023222085
4	image	176	0.01326368940040235
4	image	214	0.07372696602107828
4	image	226	-0.15362632715492236
4	image	229	0.12196898049750653
4	image	234	0.034484947885531046
4	image	265	0.0822129101974306
4	image	349	0.05562692967360274
4	image	353	0.00993482325622467
4	image	356	-0.024259251521607864
4	image	357	0.004348074325755608
4	image	373	-0.016383317419065985
4	image	375	0.15655090548000497
4	image	403	0.042742425492825385
4	image	412	-0.10217764879270623
4	image	419	-0.011636069474724573
4	image	433	-0.004134124790106496
4	image	446	-0.054813324989800585
4	image	449	0.07176993118047145
4	image	462	-0.12679290806732982
5	gene	ADCK5	-0.3228953005470593
5	gene	ANKS3	-0.212996564957183
5	gene	APLNR	0.15352509440003928
5	gene	ARFGAP1	-0.10743603174646078
5	gene	C12orf59	0.05215324969114065
5	gene	C19orf6	-0.01057134676198922
5	gene	C3AR1	0.07736081717206825
5	gene	CD53	0.0063228501221461834
5	gene	CD84	0.028834433876980124
5	gene	CDK10	-0.17842637611594936
5	gene	CDK3	-0.1503923995972792
5	gene	CP	0.03865666327685615
5	gene	CSF2RA	0.03345812291088423
5	gene	CX3CR1	0.033408727337497564
5	gene	CYBRD1	0.10734104746931965
5	gene	DDX41	-0.05135396111285623
5	gene	DOCK8	0.016031905067773217
5	gene	E4F1	-0.03789211058988715
5	gene	ENDOD1	0.09049658578652833
5	gene	EVI2B	0.1430141357094963
5	gene	EXD3	-0.15779159161906184
5	gene	FAM134B	0.020510049379979606
5	gene	FAM193B	-0.10691237285855078
5	gene	FBRSL1	-0.09954646716157088
5	gene	FBXL6	-0.12591684364909603
5	gene	GFAP	0.08071623440033132
5	gene	GM2A	0.11672628650474562
5	gene	GNB3	-0.12581849468848458
5	gene	GPR34	0.055101026430498114
5	gene	HEXDC	-0.08632716720279825
5	gene	HOOK2	-0.09946103117202759
5	gene	IL13RA1	0.09526942129607409
5	gene	INO80B	-0.09444052949709536
5	gene	KAT2A	-0.14599994813156186
5	gene	KIAA0895L	-0.16095969660111983
5	gene	LAMP2	0.009459087197258416
5	gene	LIPA	0.05082921382817393
5	gene	LOC338799	-0.0267163338267619
5	gene	LOC339047	-0.036896396036013294
5	gene	LPCAT2	0.23751050804183038
5	gene	LRDD	-0.05375677071033212
5	gene	LUC7L	-0.22006544898813382
5	gene	LY86	0.0503724247635057
5	gene	MITF	0.08830872870911924
5	gene	NARFL	-0.08527211926848395
5	gene	NSUN5P1	-0.0807856489607276
5	gene	NSUN5P2	-0.1599988955273393
5	gene	OSTF1	0.0618720093067683
5	gene	P2RY12	0.06332114027026463
5	gene	P2RY13	0.17738234396237745
5	gene	PLXDC2	0.2633675610985881
5	gene	PTAFR	0.046244957013974825
5	gene	QTRT1	-0.06706510234919663
5	gene	RAB24	-0.18369414761405542
5	gene	RHOT2	-0.09927050019784595
5	gene	RNF130	0.1414020884581471
5	gene	RNPS1	0.07408796961559394
5	gene	RTEL1	-0.026082298979855378
5	gene	SCNN1D	-0.0855646952005465
5	gene	SELO	-0.054096985879028
5	gene	SELPLG	0.12542609726434634
5	gene	SEMA6C	-0.01070534392655062
5	gene	SLC9A9	0.20428338422407855
5	gene	SNAPC4	-0.02096952064281568
5	gene	SPG7	-0.02294337917070385
5	gene	ST6GAL1	0.011576127104106671
5	gene	SYK	0.02051100347421975
5	gene	TBCD	-0.027866258499513262
5	gene	TLR7	0.13301164496646364
5	gene	TRAP1	-0.09844220101759384
5	gene	VAMP3	0.1600118858317267
5	gene	WASH7P	-0.04417131134028987
5	gene	WDR24	-0.05246408718904593
5	gene	WDR27	-0.07255453576584484
5	gene	ZGLP1	-0.0042798468979091675
5	gene	ZNF133	-0.03188213145798603
5	gene	ZNF653	-6.086316293217293e-4
5	gene	ZNF692	-0.19344461574960045
5	image	1	0.8378261258982633
5	image	2	0.17446347304363805
5	image	3	-0.36298255230183507
5	image	16	0.06931472493732126
5	image	42	0.021255881459049844
5	image	47	0.02824407482583359
5	image	48	0.007224816993584677
5	image	51	-0.04000973441062553
5	image	60	-0.04385226158909821
5	image	67	-0.001124546952250009
5	image	78	-0.026250702071930376
5	image	84	0.12072673419731322
5	image	88	-0.04794935866767353
5	image	94	-0.08033643339724107
5	image	100	0.05939547018908568
5	image	104	0.028206833851561818
5	image	126	0.11117000459979283
5	image	135	-0.06787846718996213
5	image	157	0.024350157026939608
5	image	172	-0.02240013212914184
5	image	174	-0.0760672953562999
5	image	176	-0.10836638972365974
5	image	190	0.0022705506518064895
5	image	211	-0.00611087184761448
5	image	214	-0.018014991873868284
5	image	221	0.05157347228842249
5	image	223	0.09325729484627096
5	image	243	0.01901859530509701
5	image	256	-0.0010917809221524652
5	image	262	-0.04177398552406268
5	image	265	-0.1059596942505404
5	image	266	0.07072188957755238
5	image	272	0.0015590378844557988
5	image	276	-0.01662683915141746
5	image	301	-0.014300961424720936
5	image	307	-0.07160281553162484
5	image	315	-0.035397385338477964
5	image	316	-0.053388177973376576
5	image	318	0.001514724890803562
5	image	322	0.01052716683323084
5	image	373	0.10611970358755408
5	image	375	-0.02213694484511499
5	image	380	0.018931460485075838
5	image	397	-0.0013808493167982478
5	image	403	-0.012198744858735221
5	image	407	0.03329050959933458
5	image	433	0.08727216816691148
5	image	448	-0.022566795698963252
5	image	459	0.00213150405036882
5	image	487	-0.030076402949632954
6	gene	AP3M2	0.10578269688181278
6	gene	ARHGEF9	0.09266722849075577
6	gene	ATP2A2	0.034698554292438906
6	gene	ATP5B	0.2371667270578194
6	gene	ATP6V1A	0.12030842878728835
6	gene	BTBD10	0.044339946363578506
6	gene	C12orf43	0.10049624790986317
6	gene	C17orf75	0.12747842038849852
6	gene	CACNG8	0.03150679257661325
6	gene	CAND1	0.046635864606130444
6	gene	CHM	0.15469582613753763
6	gene	CNST	0.1310383794790687
6	gene	DDX1	0.1621116169083015
6	gene	DIRAS1	0.04184687637198925
6	gene	DLG3	0.004013876407814741
6	gene	DYNC1LI1	0.08226307638380516
6	gene	EPT1	0.19680350975109936
6	gene	EXOC6	0.00981140720071618
6	gene	FAM126B	0.04885512502116487
6	gene	GDAP1	0.026017010823617827
6	gene	GFOD1	0.04944331994889597
6	gene	GFOD2	0.024211916714973764
6	gene	GNB5	0.07486248753769671
6	gene	GSK3B	0.02262844997816497
6	gene	HOMER1	0.17164362912165698
6	gene	ISCA1P1	0.07414783032080917
6	gene	ITFG1	0.29872171661845215
6	gene	LMTK2	0.004678720778123349
6	gene	LOC220729	0.03918324092607209
6	gene	LONRF2	0.10843060884483767
6	gene	LRPPRC	0.1093068335497073
6	gene	LSM11	0.07182107397645084
6	gene	MAP2K4	0.03502701477944902
6	gene	MARK1	0.1604027713676663
6	gene	MATR3	0.006287273238160068
6	gene	MRPL35	0.0627387021323866
6	gene	MTX2	0.06119460702059142
6	gene	NDUFS2	0.21236842997237934
6	gene	NECAP1	0.01645064251462654
6	gene	NKRF	9.94864645848582e-4
6	gene	NLK	0.0029357019587907952
6	gene	NSF	0.006856568934986768
6	gene	NUDCD3	0.002166382399898137
6	gene	OLA1	0.1920241460921047
6	gene	OPA1	0.06522428583178512
6	gene	ORC4L	0.019605223928799896
6	gene	OXR1	0.0183228490840644
6	gene	PAFAH1B1	0.12902992443080594
6	gene	PAK3	0.022129144119273712
6	gene	PCDH1	0.023598017744495988
6	gene	PDS5B	0.05971318960275673
6	gene	PEX11B	0.19091798500412724
6	gene	PHLPP2	0.018555784157707075
6	gene	PJA1	0.1470564281295162
6	gene	PLEKHB2	0.13854615848943813
6	gene	PPP2CA	0.001878752393287249
6	gene	PPP2R5D	0.044597071969914644
6	gene	PRKCI	0.022963658718320474
6	gene	PTPN4	0.16794993354937687
6	gene	R3HDM1	0.19960442224513178
6	gene	RAB15	0.0054416873210439585
6	gene	RBM9	0.1531778201806267
6	gene	RGS7BP	0.0034331197609254456
6	gene	RNF157	0.12452479798584205
6	gene	RNF41	0.2031078180643508
6	gene	SCN2A	0.09505689760822567
6	gene	SCN8A	0.024576394793643895
6	gene	SFXN1	0.026335911142376198
6	gene	SLC25A12	0.1993593275586183
6	gene	SLC39A10	0.01579025186014276
6	gene	SLC4A1AP	0.09168779003093683
6	gene	SNAP47	0.012690946981815915
6	gene	SPATS2	0.030842536539719575
6	gene	STAU2	0.04921180474643947
6	gene	SV2A	0.15769816293465075
6	gene	TBC1D24	0.07108189372819397
6	gene	TBC1D25	0.03735557094317057
6	gene	TIPRL	0.10953784636468342
6	gene	TMEM63B	0.02645968292780506
6	gene	TOMM70A	0.2514156058280691
6	gene	TRAPPC6B	0.024362388613993438
6	gene	TRIM37	0.004211717946475513
6	gene	UBA5	0.00548300220799607
6	gene	UBE2O	0.02932849411919678
6	gene	UBE2Q1	0.12143920269094508
6	gene	UQCRC2	0.03577326230372173
6	gene	VDAC3	0.033007232363984965
6	gene	YWHAB	0.07704189881724613
6	gene	YWHAG	0.039113473150584034
6	gene	ZC3H15	0.16733644310723306
6	image	3	0.5386486235536639
6	image	5	0.31203876948766474
6	image	9	-0.42949805129551744
6	image	11	0.0959876821616925
6	image	90	-0.08862933116321545
6	image	92	-0.035952331566255484
6	image	126	-0.11803108352382007
6	image	127	-0.059835487365625065
6	image	137	0.02368061498117446
6	image	162	0.0039084420999515035
6	image	171	0.3389843368064217
6	image	236	-0.403499685329897
6	image	242	0.06648349394086496
6	image	246	-0.09040561932003051
6	image	249	0.19600489627159123
6	image	288	0.15137227033310094
6	image	332	-0.026478822078269727
6	image	345	0.13566257973024984
6	image	424	-0.0463551912242406
6	image	447	0.012706185938794396
6	image	474	0.13604797548914016
7	gene	ABLIM1	0.004687421236217111
7	gene	ABR	0.06612061631974865
7	gene	ADCK5	0.15336558448097892
7	gene	ADD3	0.18994044932540452
7	gene	ADRB2	0.08047864923029521
7	gene	AGPAT3	0.04649478477860052
7	gene	AGT	0.1221442084028699
7	gene	AHCYL1	0.06152655114709317
7	gene	AHNAK	0.14819707388384143
7	gene	AMOT	0.34548156954601683
7	gene	ANKRD40	0.004118050394525781
7	gene	AQP4	0.16288746807316032
7	gene	ARAP2	0.19768777771327484
7	gene	ARRB1	0.08197626311543625
7	gene	AXL	0.007740163590982582
7	gene	C20orf194	0.1376285063479951
7	gene	C4orf3	0.009583061115400053
7	gene	C7orf41	0.0272763960700833
7	gene	CAMK2G	0.04981770696339457
7	gene	CCDC163P	0.02246879688165125
7	gene	CD38	0.0724661374221866
7	gene	DAAM2	0.21688519792434463
7	gene	DCLK1	0.11787999183943022
7	gene	DEPDC6	0.10835036547896905
7	gene	DHFRL1	0.04549650767365968
7	gene	DHRS9	0.12755637303145848
7	gene	EFHD1	0.065022716923618315
7	gene	FAM171A1	0.026369138242390858
7	gene	FAM59A	0.06448627776716852
7	gene	GABRG1	0.029756649808173784
7	gene	GAN	0.01499231715963815
7	gene	GGTA1	0.03439828449063623
7	gene	GJA1	0.12428850843068286
7	gene	GORASP1	0.15696034547160767
7	gene	GPRC5B	0.19343760497700482
7	gene	HEPH	0.048758522220941104
7	gene	HSPB8	0.03517627114478983
7	gene	ITPKB	0.12387270285198371
7	gene	KCNN3	0.14788913586468008
7	gene	KIAA0494	0.04976261091541549
7	gene	KIAA1671	0.15870014514235953
7	gene	KLHL5	0.038506107222828545
7	gene	LHFPL1	0.0011457342851989975
7	gene	LIMCH1	0.1569313941758357
7	gene	LIX1	0.00440953967884472
7	gene	MAP3K5	0.1930798491033132
7	gene	MFAP3L	0.06974648803947565
7	gene	MGC16275	0.11286587512635102
7	gene	MINK1	0.04297880069131579
7	gene	MRAS	0.021425416898381754
7	gene	MRO	0.06295541889772925
7	gene	MTMR10	0.029995925418598874
7	gene	MYBPC1	0.013464022393682806
7	gene	NDP	0.03194355612505497
7	gene	NEBL	0.1715088061425861
7	gene	NTRK2	0.030270984121396144
7	gene	OGFRL1	0.08563093123076476
7	gene	PAQR8	0.2085541323072658
7	gene	PPAP2B	0.007397455011698591
7	gene	PPARA	0.04036227076482014
7	gene	RANBP3L	0.14150044612807108
7	gene	RYR1	0.14884619142523295
7	gene	S1PR1	0.0864977913263029
7	gene	SIRPA	0.055857934289635466
7	gene	SIRPB1	0.05275414294097465
7	gene	SLC15A2	0.08686470618439465
7	gene	SLC20A2	0.04018728173624974
7	gene	SLC7A11	0.0036835231672201867
7	gene	SLCO1A2	0.09177420054919258
7	gene	SORBS1	0.051884535892433366
7	gene	SORL1	0.24104661356833232
7	gene	SPTBN1	0.005512530893685942
7	gene	SSPN	0.04760750716664046
7	gene	SYNPO2	0.14201868368522527
7	gene	TACC1	0.017657266855080112
7	gene	TEX2	0.0034325777326954772
7	gene	TJP2	0.15051882066407024
7	gene	TLR4	0.14512213904800195
7	gene	TMEM47	0.15032654684194302
7	gene	TTC35	0.13822413447115595
7	gene	TTYH2	0.011864431057546488
7	gene	UTRN	0.026924567151892446
7	gene	WDR49	0.057234200049976244
7	image	1	0.886732445103147
7	image	2	0.16429193337108658
7	image	4	0.10758521385244889
7	image	13	-0.060160476315452266
7	image	16	0.08647151433792409
7	image	17	-0.008937248404975175
7	image	20	-0.2464848094528533
7	image	21	0.03607577166693258
7	image	30	0.06548157434998088
7	image	34	-0.0572330480683367
7	image	42	0.07358731540237633
7	image	45	-0.02601875440606459
7	image	46	-0.0049434776058489595
7	image	47	0.049476491784012276
7	image	67	-0.05603881459882014
7	image	70	0.06690146887239933
7	image	92	0.04160465458603396
7	image	102	0.015258125793234434
7	image	105	0.01344952382894761
7	image	136	8.434516082869512e-4
7	image	137	0.05957401055856667
7	image	140	0.039960872318356926
7	image	157	0.011547339971680436
7	image	170	0.01053924317955791
7	image	194	0.012566603085632068
7	image	204	0.031740052400545275
7	image	216	-0.00981931883511686
7	image	227	0.0067610172094781686
7	image	256	-0.023619059321989794
7	image	261	0.06180569077643572
7	image	277	0.013101157091283445
7	image	293	0.11483327063989188
7	image	299	0.02679716925559885
7	image	302	-0.0027164955531763556
7	image	318	-0.06470285531417799
7	image	342	-0.05629250471691334
7	image	348	-0.0014090860599680723
7	image	352	-0.009255313008818624
7	image	360	0.0338605494928652
7	image	373	0.06446437051051272
7	image	377	0.03150310483465486
7	image	385	0.06984071471142222
7	image	386	0.06541216270036815
7	image	408	-0.004930608970999287
7	image	414	-0.08737096063335514
7	image	419	0.06432095484821886
7	image	433	0.0420146158567352
7	image	450	-0.07138767389446304
7	image	459	0.08176391491641645
7	image	462	0.049036391423936884
7	image	464	-0.01331822957791861
7	image	465	-0.006297994670971856
7	image	477	-7.20537740878046e-5
8	gene	ABCA2	0.07656150232120468
8	gene	AMOT	-0.4531714030837969
8	gene	ANLN	0.02395824501259167
8	gene	ARRDC2	0.013317438036877662
8	gene	BOK	0.1479195828150086
8	gene	C11orf9	0.11196486011272633
8	gene	C22orf9	0.11693692634531422
8	gene	C5orf4	0.04163438976868684
8	gene	CAPN3	0.140253316590593
8	gene	CARNS1	0.17493326198969553
8	gene	CDC42EP2	0.021144519641456513
8	gene	CDK18	0.019050047095605777
8	gene	CHN2	0.0490064650109917
8	gene	CLMN	0.0055953904358578156
8	gene	CNDP1	0.17923947217974437
8	gene	CNP	0.10603764640331749
8	gene	CNTN2	0.15155975267774713
8	gene	CNTNAP4	0.19307564187578122
8	gene	CYB5R2	0.05569581063563416
8	gene	DNAH17	0.0648032219580511
8	gene	FAM178B	0.017235677452514173
8	gene	FAM19A4	0.07888584707514099
8	gene	FCHO1	0.018266158403126447
8	gene	FOLH1	0.13090634094771486
8	gene	GJB1	0.11766158100429373
8	gene	GJC2	0.1454551444799352
8	gene	HAPLN2	0.013931487353899728
8	gene	HDAC11	0.06489540980077618
8	gene	HHATL	0.09169482470671866
8	gene	HHIP	0.021473212973848448
8	gene	HMSD	0.10811984607161984
8	gene	HOXD1	0.009606972729646427
8	gene	HPN	0.13016754335088596
8	gene	IP6K3	0.020408898246479783
8	gene	KANK4	0.04958470285601521
8	gene	KCNQ1DN	0.04298860462413937
8	gene	LHPP	0.030954602247007388
8	gene	LILRA4	0.03447292671928311
8	gene	LOC100130933	0.14584450666836418
8	gene	LOC283999	0.18699418010323104
8	gene	MAG	0.1697471481494923
8	gene	MAL	0.17830300467033983
8	gene	MAP6D1	0.05996081253939217
8	gene	NDRG1	0.045974460586913506
8	gene	NIPAL3	0.0894461007685591
8	gene	NKAIN2	0.10097041376949888
8	gene	NKX6.2	0.05323294963533305
8	gene	NT5DC1	0.0903542609783048
8	gene	OPALIN	0.11919740716197814
8	gene	PAOX	0.012826336596095441
8	gene	PAQR6	0.03263438730929923
8	gene	PDE6B	0.015834279728889292
8	gene	PEX5L	0.07841662624695746
8	gene	PIP4K2A	0.01811787985979679
8	gene	PLEKHB1	0.0069150283952879405
8	gene	PLEKHH1	0.04326300994061002
8	gene	PLP1	0.09882625223055859
8	gene	PPAP2C	0.05178675317413647
8	gene	PRR18	0.15727014810658851
8	gene	PTGDS	0.10786696579420876
8	gene	QDPR	0.13192074902702836
8	gene	RAPGEF5	0.010080762078818998
8	gene	RBP7	0.06619206606104414
8	gene	RHBDL2	0.06121867309771293
8	gene	RNASE1	0.04916618172066824
8	gene	S1PR5	0.10636031094106586
8	gene	SEC14L5	0.19570893218891586
8	gene	SEPT4	0.13733647549649305
8	gene	SGK2	0.0731708338145769
8	gene	SLC22A15	0.06033482241323638
8	gene	SLC26A9	0.022691162460449943
8	gene	SLC48A1	0.028920420583488586
8	gene	SPOCK3	0.1487440135029988
8	gene	SYNJ2	0.053071494439221614
8	gene	TF	0.18119706635780983
8	gene	TLE4	0.007764227571319603
8	gene	TMC6	0.04753125021295552
8	gene	TMEM125	0.20888311513307797
8	gene	TMEM90B	0.04752850079323516
8	gene	TP53TG5	0.11409231682976485
8	gene	TRIM59	0.034024181282029664
8	gene	TSPAN8	0.023843088196265422
8	gene	ZFP57	0.051753534341859454
8	gene	ZNF536	0.10475457272434285
8	image	1	0.8984024044607161
8	image	2	0.10279762278666017
8	image	3	-0.03358367763719067
8	image	4	0.12700330928743483
8	image	7	0.06718383112414922
8	image	9	-0.0182999239656063
8	image	13	-0.19967656094606245
8	image	20	-0.08249368427438397
8	image	36	0.07771238517712395
8	image	37	0.036935290393538316
8	image	39	-0.059528325134635005
8	image	40	0.07752026026338003
8	image	68	0.028587123510334454
8	image	74	0.07307027205487206
8	image	85	0.05713788677528172
8	image	133	-0.04938476685299129
8	image	138	-0.029086640667292128
8	image	141	-0.009705675561383013
8	image	144	-0.05031660898910357
8	image	155	-0.015436068966055061
8	image	159	0.03481852118810968
8	image	164	-0.0832537996963697
8	image	165	0.06776746564589128
8	image	173	-0.03172664523385122
8	image	178	0.043667524191556804
8	image	209	0.08531007993809511
8	image	230	-0.07319032573619988
8	image	232	0.09348795819353467
8	image	253	0.02380453751416962
8	image	267	-0.03576302530499101
8	image	276	-0.025690889675725328
8	image	282	-0.1061786555477666
8	image	321	-0.011561523941714887
8	image	354	0.03454571418839845
8	image	377	0.015421402232110913
8	image	378	-0.06796809491959478
8	image	383	-0.011028607970743978
8	image	394	0.07866985116455012
8	image	419	-0.03419788775803509
8	image	424	0.09589576372066973
8	image	440	0.032982342386035056
8	image	458	-0.02324338291504993
8	image	462	-0.05891379471019579
8	image	477	-0.04726134754418898
9	gene	ADAM28	-0.1131975096312856
9	gene	ADORA3	-0.15581503296438823
9	gene	AIF1	-0.07867878436372641
9	gene	ALOX5AP	-0.0647988235162424
9	gene	ALOX5	-0.03754135343170321
9	gene	AMOT	-0.5872376135610751
9	gene	AOAH	-0.03300262493557675
9	gene	APBB1IP	-0.11851502904765572
9	gene	ARHGAP30	-0.02525396209144595
9	gene	ATG4C	-0.0068910970389000365
9	gene	ATP8B4	-0.14178343362554535
9	gene	AXL	-0.004123482422863731
9	gene	BIN2	-0.13930145617844578
9	gene	BLNK	-0.09481633713065322
9	gene	BMP2K	-0.020844487234884877
9	gene	C17orf60	-0.016940152724375025
9	gene	C2orf65	-0.005966245681628143
9	gene	C3	-0.07036691762736584
9	gene	CARD11	-0.079306948915554
9	gene	CCR1	-0.04615343828033042
9	gene	CD33	-0.054871098056736296
9	gene	CD37	-0.04606581332097126
9	gene	CD53	-0.11733358158173604
9	gene	CD86	-0.10315302048992776
9	gene	CEBPA	-0.015690175693473817
9	gene	CSF1R	-0.14605395373721772
9	gene	CSF3R	-0.04464509850376362
9	gene	CTSS	-0.030869760144719104
9	gene	CYBB	-0.11711074855300584
9	gene	DOCK2	-0.1464687581106384
9	gene	DOCK8	-0.0586470298911005
9	gene	EPB41L2	-0.042526003273305746
9	gene	FCGR1A	-0.08876464398490651
9	gene	FCGR1B	-0.0779127937155379
9	gene	FYB	-0.001751490033159507
9	gene	HAVCR2	-0.14396026431597522
9	gene	HCK	-0.046600545693113275
9	gene	HPGDS	-0.13384942095157815
9	gene	IFNGR1	-0.07641985744624469
9	gene	IGSF6	-0.14215595257865105
9	gene	IKZF1	-0.14162135508180218
9	gene	IL12RB1	-0.04070565994784564
9	gene	IL16	-0.05518992063464318
9	gene	IRF5	-0.04303375523290041
9	gene	IRF8	-0.08560049997543233
9	gene	ITGAM	-0.12803108111480152
9	gene	ITGB2	-0.03544361656423934
9	gene	LAPTM5	-0.06828419755243692
9	gene	LAT2	-0.16783540724762744
9	gene	LCP1	-0.0638797664115566
9	gene	LILRA1	-0.08518902485655998
9	gene	LILRA2	-0.11382031079240779
9	gene	LILRB1	-9.532331206299025e-4
9	gene	LILRB4	-0.10742926684601554
9	gene	LIMK2	-0.005531536268143627
9	gene	LPAR5	-0.16718557283459984
9	gene	LPXN	-0.10178654680669046
9	gene	LRMP	-0.0011364407342895567
9	gene	LRRC33	-0.025630034515730666
9	gene	MNDA	-0.032124697828826466
9	gene	NCKAP1L	-0.09500559392307514
9	gene	NLRP3	-0.040788345919585106
9	gene	OLR1	-0.12791486225716805
9	gene	PIK3CG	-0.01708636158120517
9	gene	PIK3R5	-0.03664737979209039
9	gene	PLD4	-0.06825207815945111
9	gene	PLEK	-0.07690266262023472
9	gene	PREX1	-0.04397424870759557
9	gene	PTGS1	-0.05063928709461113
9	gene	PTPLAD2	-0.007339023254097521
9	gene	PTPRC	-0.09300464262976355
9	gene	RAP1A	-0.031132576938550385
9	gene	RASGRP4	-0.05764651260076318
9	gene	RGS10	-0.1613485847040598
9	gene	RHBDF2	-0.034805128304487426
9	gene	RHOG	-0.021633581964368667
9	gene	RPS6KA1	-0.007242337698486706
9	gene	SAMSN1	-0.07268349829220111
9	gene	SASH3	-0.014170025727096547
9	gene	SIGLEC8	-0.14064386714205052
9	gene	SLC2A5	-0.03815605914431486
9	gene	SLCO2B1	-0.016022414431794762
9	gene	SPN	-0.002340251643332743
9	gene	ST6GAL1	-0.018805528624088942
9	gene	SUSD3	-0.0894427324294097
9	gene	SYK	-0.015315771668336902
9	gene	SYNM	-0.004995821581181355
9	gene	TBXAS1	-0.0689822807503494
9	gene	TLR1	-0.020004712835957714
9	gene	TLR5	-0.045228119007272215
9	gene	TLR6	-0.052947805436278125
9	gene	TMEM119	-0.16114076054772342
9	gene	TMEM156	-0.08495674546727838
9	gene	TNFAIP8L2	-0.06785116708549649
9	gene	TNFSF8	-0.015591111258233181
9	gene	TREM2	-0.09392648028364768
9	gene	VAV1	-0.048908245297050686
9	gene	WDFY4	-0.11336701312534345
9	image	1	-0.8844939172449845
9	image	2	-0.16792909876710113
9	image	3	0.2079495388813804
9	image	9	-0.00793108532903522
9	image	16	-0.0812376605114205
9	image	19	-0.10749224591360435
9	image	21	-0.10162964055555904
9	image	25	0.07322115649621708
9	image	35	0.05850018467813848
9	image	41	-0.0013797904537757812
9	image	54	0.030896266020182788
9	image	70	-0.02665987205102239
9	image	88	0.012841176473691034
9	image	91	-0.013755401170552226
9	image	100	-0.009557943594154666
9	image	104	-0.008426753656880573
9	image	120	-0.04413074915715764
9	image	126	-0.09098224110153026
9	image	133	-0.0083216799407438
9	image	148	0.003166020137913596
9	image	151	0.03040684067825956
9	image	162	0.004906735226692565
9	image	176	0.09590309017512215
9	image	178	0.07046489294041618
9	image	211	0.04197023571689967
9	image	221	-0.1256162057900669
9	image	223	-0.09771860396896301
9	image	236	-0.01965878335556773
9	image	239	0.027651490579332076
9	image	242	0.028919295785000215
9	image	254	-0.03383112442863916
9	image	266	-0.13833227092826708
9	image	269	-0.0018196516328633878
9	image	276	2.3135860467276822e-5
9	image	277	-0.06130081698945803
9	image	307	0.04134439276034434
9	image	322	-0.005720014256067614
9	image	329	0.04642317593200369
9	image	346	-0.022246855523738163
9	image	347	0.05137082121761432
9	image	374	-0.029598241518436024
9	image	380	-0.0352994887872087
9	image	381	0.053440780196381134
9	image	384	0.0035617418059567638
9	image	385	0.04656781937305919
9	image	388	-0.07485418267197827
9	image	399	0.006257269559368422
9	image	417	-0.06869148147245506
9	image	436	0.021099159691062866
9	image	463	0.025935201139006957
9	image	483	0.04918023222746162
9	image	487	0.009595018339963523
10	gene	ACE2	-0.07732961454177925
10	gene	ACMSD	-0.04028190676452389
10	gene	APOBEC4	-0.15426029311982525
10	gene	ATP4B	-0.1977297215112901
10	gene	BTG4	-0.08531049739237483
10	gene	C13orf30	-0.04012831083737303
10	gene	C1orf92	-0.019290057135577587
10	gene	C4BPA	-0.09121549638474381
10	gene	C4orf22	-0.1577486081551718
10	gene	C6orf103	-0.16558040076534286
10	gene	CAPN8	-0.0019320622843714203
10	gene	CASR	-0.1514454596454062
10	gene	CCDC147	-0.04149352806348207
10	gene	CCDC33	-0.13015119720528462
10	gene	CCL14.CCL15	-0.21404086375568362
10	gene	CCL15	-0.20342451403586898
10	gene	CDC20B	-0.005201572525148247
10	gene	CDC42BPG	-0.1021408813176999
10	gene	CDHR4	-0.19204349211242058
10	gene	CLNK	-0.04549442862438015
10	gene	CXorf41	-0.10568748642427409
10	gene	CXorf59	-0.08861231424532831
10	gene	DCDC2B	-0.008104603029129132
10	gene	DNAH12	-0.01112224703717492
10	gene	DNAH3	-0.19960462246173397
10	gene	DPCR1	-0.007169800500205564
10	gene	DSCR6	-0.02598992408512225
10	gene	DYDC1	-0.17325505381750805
10	gene	DYDC2	-0.023749082809097672
10	gene	ENTPD8	-0.07821797280703734
10	gene	FAM74A1	-0.1279186399838649
10	gene	FAM74A3	-0.06533416439362193
10	gene	FAM74A4	-0.12163362344543714
10	gene	FAM92B	-0.08834711471538492
10	gene	FBP2	-0.007985087159858692
10	gene	FOXA1	-0.012646623233971404
10	gene	GLYAT	-0.06995994509759895
10	gene	GSTA3	-0.2002175746993241
10	gene	H1FOO	-0.10901922820581621
10	gene	HNF1B	-0.11507224640439803
10	gene	IL5RA	-0.12961951596334054
10	gene	KCNE1	-0.04643329906300331
10	gene	KPNA7	-0.115318074927155
10	gene	LGALS9B	-0.06397754781168764
10	gene	LOC100287718	-0.16423278647401401
10	gene	LOC145845	-0.01697390144446313
10	gene	LOC151658	-0.19298704684366946
10	gene	LUZP4	-5.297463700509364e-4
10	gene	MARCH10	-0.07798578569986353
10	gene	MUSK	-0.13694536133025026
10	gene	MYO3A	-0.044033652595808416
10	gene	OR2H1	-0.035497514557599745
10	gene	OR2J2	-0.2217881767742025
10	gene	OR4F6	-0.02936383342547548
10	gene	PAGE3	-0.03171461755846301
10	gene	RORC	-0.0071563964496551636
10	gene	SCGB2A1	-0.12637462330189142
10	gene	SERPINB12	-0.21132651101611574
10	gene	SLC26A3	-0.1030985971502213
10	gene	SLC28A3	-0.0012799779734914776
10	gene	SNTN	-0.2043889103639663
10	gene	SPAG17	-0.058612375552684885
10	gene	SPATS1	-0.051594398149357526
10	gene	SPP2	-0.1734176121394739
10	gene	STOML3	-0.11886688282331252
10	gene	SVOPL	-0.021607343277701984
10	gene	TM4SF5	-0.11141487857121249
10	gene	TMC5	-0.035274513740096804
10	gene	TMEM146	-0.08229244937749691
10	gene	TMEM190	-0.1039543452018785
10	gene	TMEM212	-0.037335107546190176
10	gene	TTC29	-0.0012416683874800622
10	gene	TTLL10	-0.15870387788525905
10	gene	TUBA4B	-0.2253500822894766
10	gene	VSIG8	-0.09150764283204978
10	gene	WBSCR28	-0.10220459190456116
10	gene	WDR65	-0.012346455130913299
10	image	71	0.04871548194671133
10	image	85	0.18401287871176966
10	image	88	0.019433385773320263
10	image	98	-0.009537780828419277
10	image	104	-0.07048599770975143
10	image	106	-0.10978218032595553
10	image	171	-0.2528867267333304
10	image	211	0.08322930803712003
10	image	257	0.05838132758937913
10	image	299	0.516946064415368
10	image	338	0.07737479619268574
10	image	374	-0.24199530541453443
10	image	419	0.03379716982642618
10	image	435	-0.14045018691409217
10	image	441	0.39491706603340476
10	image	453	0.271128569562229
10	image	467	0.46166048766042567
10	image	471	0.06657863320411962
10	image	473	-0.26889813161592035
11	gene	ADRB3	0.007816802823271556
11	gene	ALOX15	0.09606974103401969
11	gene	ALX4	0.07656603501714676
11	gene	AQP2	0.0030496252647705777
11	gene	BARX1	0.12594485878053552
11	gene	BHLHE23	0.17668727172896354
11	gene	BMP3	0.08018982713575133
11	gene	BNC1	0.11620583817529405
11	gene	C10orf71	0.10817017734842324
11	gene	C20orf166	0.16369678510990351
11	gene	C20orf56	0.07039586009659446
11	gene	CD70	0.08223533198969622
11	gene	CDX2	0.07563631448596138
11	gene	CGB7	0.18599274268294283
11	gene	CNPY1	0.02593927393854299
11	gene	COX6B2	0.09181636152020431
11	gene	DIO3OS	0.008731858560273129
11	gene	DLX3	0.00959777834337454
11	gene	DMBX1	0.2122925724415409
11	gene	EBF2	1.6669002953955466e-4
11	gene	ELOVL3	0.03489122534909911
11	gene	EPS8L1	0.010373141476631877
11	gene	ESPN	0.06997456371571685
11	gene	FAM150A	0.0143377137889879
11	gene	FAM27B	0.1167257790056462
11	gene	FGF3	0.05833649305805389
11	gene	FOXA2	0.14518908585163318
11	gene	FOXD2	0.0032431941656833174
11	gene	FZD10	0.013790429836143944
11	gene	GALR2	0.18505193637214215
11	gene	GBX1	0.03984757108345486
11	gene	GCGR	0.15353374345588794
11	gene	GPR50	0.1233940287649937
11	gene	GRIN3B	0.04396358526591299
11	gene	HELT	0.2194508403197319
11	gene	HES2	0.21692121765780076
11	gene	HES3	0.11290015101048147
11	gene	HS3ST6	0.21171973826544793
11	gene	IRF4	0.07695726893537182
11	gene	IRX4	0.1969939539127566
11	gene	KAZALD1	0.07850763587086254
11	gene	KCNA7	0.2365296226754135
11	gene	KRT23	0.10227469590940162
11	gene	LBX1	0.13782139987830122
11	gene	LOC100131551	0.07799699627282082
11	gene	LOC401463	0.043506455518853036
11	gene	LOC440461	0.0037570613698377255
11	gene	MAFA	0.14883827782254072
11	gene	MRGPRE	0.010324068432822832
11	gene	NAT2	0.02491585186123271
11	gene	NCCRP1	0.09908815941282799
11	gene	NKX3.2	0.0027716302973322406
11	gene	NOTO	0.06061813796775309
11	gene	NTF3	0.13117881163233874
11	gene	ONECUT3	0.14022651376005305
11	gene	P2RX2	0.05138820497428375
11	gene	PAX2	0.13947413880645554
11	gene	PAX7	0.08627335443162337
11	gene	PITX1	0.0294770612123121
11	gene	PRDM6	0.05755138120809809
11	gene	PTX4	0.05659428649198681
11	gene	RAET1G	0.06672426444823533
11	gene	RSPO1	0.1881150176460873
11	gene	SLC18A2	0.18039514546456978
11	gene	SLC6A3	0.20722332292933843
11	gene	SLC9A3	0.029286589926352007
11	gene	TBX1	0.010829969634881146
11	gene	TFAP2C	0.12492817274096844
11	gene	TFF3	0.034762308858121524
11	gene	TMEM114	0.11527515329286246
11	gene	TPSG1	0.07773020013630766
11	gene	UTF1	0.12924110305769612
11	gene	WNT11	0.06044581397383456
11	gene	WNT1	0.11452389337705163
11	gene	WNT3A	0.23963430233214233
11	gene	XG	0.03176873422394972
11	gene	ZNF563	0.007845214771109537
11	image	23	0.057412573862577254
11	image	42	-0.05371483008768487
11	image	51	-0.11011953682465077
11	image	52	-0.49373414690012996
11	image	54	-0.486964280933732
11	image	55	-0.09212008013645853
11	image	68	0.3372206360083878
11	image	100	-0.015170933223093147
11	image	104	-0.027655213433572273
11	image	126	-0.06491953331309021
11	image	129	0.002594059694428391
11	image	130	0.28987382148371077
11	image	132	-0.10291680979948771
11	image	144	0.05885869016187132
11	image	166	-0.057459951133672096
11	image	181	0.053060631027261565
11	image	185	-0.3463124936086442
11	image	218	-0.011010630671308873
11	image	231	0.1395642742373554
11	image	260	0.0635974870114557
11	image	332	-0.08434467972995462
11	image	370	0.008278608782607978
11	image	374	0.009333330212398853
11	image	453	-0.3439742331369947
12	gene	ABI3	-0.017274453227774735
12	gene	ADAP2	-0.058961126333444414
12	gene	ADPRH	-0.003493477455167455
12	gene	ALPK1	-0.020801688770978304
12	gene	AMOT	0.8720038323218547
12	gene	APOBEC3G	-0.013501833475111762
12	gene	APOC2	-0.00905547102740187
12	gene	ARHGAP15	-0.015648003903559516
12	gene	ARHGAP25	-0.04817744033389484
12	gene	ARHGAP30	-0.0023122986205368857
12	gene	ARHGAP6	-0.008779100482004261
12	gene	ARHGDIB	-0.037988935013901444
12	gene	ARL11	-0.06518621459749091
12	gene	ARPC1B	-0.0028461576787959303
12	gene	ASAH1	-0.011688955040330991
12	gene	AXL	-0.009556814931419286
12	gene	B4GALT1	-0.02368381409833952
12	gene	BTK	-0.052060342973160555
12	gene	C10orf11	-0.009257854423701733
12	gene	C10orf54	-1.5824503717911582e-4
12	gene	C11orf45	-0.01141225856435614
12	gene	C16orf54	-0.040776965983354375
12	gene	C17orf60	-0.025821135813226242
12	gene	C17orf87	-0.030921063574424184
12	gene	C19orf38	-0.0451089266070465
12	gene	C1QB	-0.033924082580269625
12	gene	C1QC	-0.0349289280849551
12	gene	C1orf38	-0.038747667324225035
12	gene	C2orf65	-0.013786139545366729
12	gene	C2	-0.02487141192166531
12	gene	C3orf54	-2.4191064044530743e-4
12	gene	C4A	-0.03351006007388173
12	gene	C7orf58	-0.014123369846092672
12	gene	CAP1	-0.0036697529163775707
12	gene	CAPG	-0.030028745293314535
12	gene	CASP1	-0.03734145309977158
12	gene	CAST	-0.01579722381541315
12	gene	CCDC69	-0.008500902531771342
12	gene	CCRL2	-0.01085021249363077
12	gene	CD164	-0.0029853457758871847
12	gene	CD180	-0.025120421230760893
12	gene	CD300A	-0.020264709984764987
12	gene	CD300C	-0.050056024612092166
12	gene	CD300LF	-0.004364264895428164
12	gene	CD44	-0.043661117043641395
12	gene	CD4	-0.045978462374171775
12	gene	CD68	-0.0720537807529819
12	gene	CD74	-0.032818603873408264
12	gene	CD84	-0.02013836926085775
12	gene	CEACAM21	-0.016278988031933138
12	gene	CEBPA	-0.02260133122513012
12	gene	CECR1	-0.05110886146724823
12	gene	CFI	-0.0011043561891174432
12	gene	CHD3	0.003259187466017538
12	gene	CIITA	-0.020857706720141127
12	gene	CLEC7A	-0.04940687418043037
12	gene	CMTM7	-0.041409699977881805
12	gene	CNTF	-0.01474335178506485
12	gene	COL8A2	-0.04103642731236773
12	gene	COPZ2	-0.00934825136908359
12	gene	CORO1A	-0.0034803016532580647
12	gene	CPM	-0.017753716914131207
12	gene	CRYBB1	-0.02839805885511225
12	gene	CSF2RA	-0.02335397783280133
12	gene	CSF2RB	-0.054297797222088336
12	gene	CTSZ	-0.03962751828805654
12	gene	CXCL16	-0.02702826925122969
12	gene	CYBA	-0.010081770384264964
12	gene	CYFIP1	-0.020678426498344657
12	gene	CYTH4	-0.051629359128294444
12	gene	CYTIP	-0.010781657097641378
12	gene	DAPP1	-0.05608623472613344
12	gene	DEF6	-0.03316084022817955
12	gene	DENND1C	-0.03053345642743827
12	gene	EBI3	-0.04940945025274256
12	gene	ERBB2IP	-0.006298349516844007
12	gene	FAM105A	-0.004580776075709299
12	gene	FAM113B	-0.028115604827958104
12	gene	FAM78A	-0.0014055912235680628
12	gene	FBP1	-0.009810412389857626
12	gene	FCER1G	-0.06047959402706143
12	gene	FCGR1C	-0.038419030476133084
12	gene	FCGR2A	-0.04240747422995525
12	gene	FCGR3A	-0.010380636572100142
12	gene	FERMT3	-0.013502765360202569
12	gene	FGD2	-0.0032562984788110524
12	gene	FGF20	-0.027273054501802937
12	gene	FGL2	-0.029817301335478916
12	gene	FPR1	-0.040639264095796615
12	gene	FTL	-0.0670013026051953
12	gene	FYB	-0.047506175621082634
12	gene	GALNTL2	-0.04899683786531149
12	gene	GBGT1	-0.03170012847047554
12	gene	GIMAP4	-0.04874901104147786
12	gene	GNA15	-0.011602864601067693
12	gene	GNGT2	-0.049449744619413094
12	gene	GPR132	-0.014052875469304168
12	gene	GPR160	-0.04396303699381051
12	gene	GPSM3	-0.06440893956597157
12	gene	GYPC	-0.022110990557803304
12	gene	HAAO	-0.0253537725747976
12	gene	HCLS1	-0.051524487332020016
12	gene	HCST	-0.03205705233231521
12	gene	HLA.DMA	-0.0467059838075554
12	gene	HLA.DMB	-0.07373092445716893
12	gene	HLA.DOA	-0.05912393775953285
12	gene	HLA.DPA1	-0.04080204208349874
12	gene	HLA.DPB1	-0.01335568165378349
12	gene	HLA.DRA	-0.03527748917177238
12	gene	HLA.DRB1	-0.01038272447668253
12	gene	HLA.DRB5	-0.003110835694984683
12	gene	HLA.E	-0.028424831022503032
12	gene	HPS3	-0.04476996616519495
12	gene	HPSE	-0.0240873447857985
12	gene	IL10RA	-0.036223707201071584
12	gene	IL18	-0.02923304894710371
12	gene	IL6R	-0.030610536162759217
12	gene	INPP5D	-0.02971680760426918
12	gene	ITGAL	-0.027240549025933536
12	gene	ITGAX	-0.022758853765740293
12	gene	ITGB4	-0.01636938392298092
12	gene	KCNJ5	-0.027019113014341786
12	gene	KCNK13	-0.035986313714088954
12	gene	KCNQ1	-0.04021788494355947
12	gene	KIF16B	-0.004351445040737111
12	gene	KLHL6	-0.004962991473302076
12	gene	LAIR1	-0.06543582629664907
12	gene	LASS2	-0.034423718851915634
12	gene	LCP2	-0.02051523052375142
12	gene	LGALS9	-0.03035997985435293
12	gene	LHFPL2	-0.04210163325753885
12	gene	LILRB1	-0.05754432017977617
12	gene	LIMK2	-0.015419956361685413
12	gene	LITAF	-0.027700588049330687
12	gene	LOC100233209	-0.007277067089364358
12	gene	LRMP	-0.02112494192405279
12	gene	LRRC25	-0.01570307277088109
12	gene	LST1	-0.0502501449590416
12	gene	LY75	-0.02967580817124359
12	gene	LYN	-0.006381919224490319
12	gene	MAF	-0.031300891416298916
12	gene	MPEG1	-0.04231375492090809
12	gene	MS4A7	-0.009805355124680552
12	gene	MSR1	-0.0170008642418134
12	gene	MTUS1	0.014457166738501922
12	gene	MYO1A	-0.0016194974950135587
12	gene	MYO1F	-0.04040566223472784
12	gene	NAGA	-0.027354362849262025
12	gene	NCF1B	-0.026302688624176205
12	gene	NCF1	-0.025995292955095572
12	gene	NCF2	-0.05629141643895852
12	gene	NCF4	-0.01857742623938169
12	gene	NPC2	-0.036911285909628874
12	gene	OLFML3	-0.020955753642892937
12	gene	OSCAR	-0.011222043809166428
12	gene	PARVG	-0.021622249622131877
12	gene	PI16	-0.00589646183029455
12	gene	PICALM	-0.016074908362432236
12	gene	PIK3AP1	-0.02308406987878695
12	gene	PIK3CG	-0.016263837676601226
12	gene	PILRA	-0.04387350847720091
12	gene	PLCB2	-0.0019388357662394823
12	gene	PLCG2	-0.03541176077490315
12	gene	PLEKHO2	-0.04858924110372817
12	gene	PODXL2	0.006529324018030353
12	gene	PPT1	-0.0017449512151745518
12	gene	PRAM1	-0.021028263858061655
12	gene	PRR5L	-0.002221564740409681
12	gene	PTPLAD2	-0.03020319300822844
12	gene	PTPN6	-0.059464007195582334
12	gene	RARRES3	-0.03141123745270425
12	gene	RASAL3	-0.0372536666090773
12	gene	RBM47	-0.03452334885771057
12	gene	RCSD1	-0.03430859745248172
12	gene	RGS18	-0.03771791242929822
12	gene	RHOG	-0.008232445475822301
12	gene	RIPK3	-0.010568776354137631
12	gene	RNASE6	-0.0625383212711112
12	gene	RNASET2	-0.026223988944611868
12	gene	RNFT2	0.0022507040214736276
12	gene	RPS6KA1	-0.04115890339599581
12	gene	S100A10	-9.854378141356415e-4
12	gene	S100A11	-0.013279643835605301
12	gene	SASH3	-0.031078640969789694
12	gene	SCIN	-0.042584961297280795
12	gene	SERPINA1	-0.011925590242026716
12	gene	SERPINB1	-0.04881850708106211
12	gene	SIGLEC10	-0.020501496235388036
12	gene	SIGLEC11	-0.017447800198929816
12	gene	SIGLEC14	-0.013526308628589164
12	gene	SIGLEC5	-0.024030220428624433
12	gene	SIGLEC9	-0.04011654986628688
12	gene	SIRPB2	-0.0392605250092815
12	gene	SLA	-0.017204250806844307
12	gene	SLC15A3	-0.05024528954282049
12	gene	SLC1A5	-0.019937725550755427
12	gene	SLC24A6	-0.007464567852263097
12	gene	SLC2A9	-0.015342399885894985
12	gene	SLC37A2	-0.014121523334970767
12	gene	SLC7A7	-0.0655499961147136
12	gene	SLCO2B1	-0.009610589877886103
12	gene	SPI1	-0.03871501150372107
12	gene	SPIRE2	0.021976714317058357
12	gene	SPN	-0.0643687269105663
12	gene	SPP1	-0.032264425657457026
12	gene	SPTLC3	-0.010727403675895896
12	gene	SQRDL	-0.015086394968165998
12	gene	STAT5A	-0.027954888667667648
12	gene	STXBP2	-0.009474191578325278
12	gene	SYK	-0.01407986626989188
12	gene	SYNGR2	-0.005091034123753082
12	gene	SYNM	-0.014347966481359449
12	gene	TAGAP	-0.008168702825047763
12	gene	TFEC	-0.04318135318573322
12	gene	TGFBR2	-0.003928582090033741
12	gene	TLR10	-0.0363840172153131
12	gene	TLR1	-0.009894736732480784
12	gene	TLR2	-0.016686886516163107
12	gene	TLR3	-0.020312341830421448
12	gene	TMBIM1	-0.006370166992113105
12	gene	TMC8	-0.02863709911533164
12	gene	TMEM106A	-0.051486700809984624
12	gene	TMEM109	-0.017892041171618765
12	gene	TNFRSF1B	-0.011664784632877732
12	gene	TNFSF8	-0.026721408375657868
12	gene	TRAF3IP3	-0.0484323702267812
12	gene	TRIM34	-0.0027608718267113043
12	gene	TRIM38	-0.04108811604176196
12	gene	TYROBP	-0.07384245142987711
12	gene	VAMP8	-0.01565427875178053
12	gene	VSIG4	-0.04596137847068983
12	gene	WASF2	-0.005927900214153032
12	gene	WAS	-0.013621675532627976
12	gene	WWTR1	-0.01132103503861254
12	image	1	-0.8106653803811589
12	image	2	-0.06412634143921858
12	image	3	0.3780245410840275
12	image	9	-9.178818825409444e-4
12	image	13	-0.019037026535937092
12	image	16	-0.09060898294665745
12	image	19	-0.12049736264077972
12	image	21	-0.11569192924642879
12	image	25	0.13344485079019194
12	image	35	0.021806568029040175
12	image	36	0.001944444582178641
12	image	51	0.010794873838797866
12	image	60	0.02647974336946185
12	image	84	-0.024698828607875613
12	image	91	-0.03186186885151935
12	image	126	-0.09520865441787676
12	image	133	-0.03253648269734357
12	image	151	0.0027598286016376305
12	image	176	0.06727861118105892
12	image	178	0.10100541222662694
12	image	211	0.012476311151109571
12	image	221	-0.15977254823721507
12	image	223	-0.16095273862689882
12	image	225	-0.027036855739119826
12	image	236	-0.011173983348786835
12	image	242	0.016857976893184624
12	image	266	-0.12858676328144833
12	image	277	-0.025396895138909272
12	image	307	0.025040423307300063
12	image	318	-0.041305696980343407
12	image	322	-0.022253131060518683
12	image	329	0.08232754062622107
12	image	347	0.0128484515089726
12	image	380	-0.03895869183481038
12	image	381	0.046893231789416866
12	image	385	0.06951100037519972
12	image	388	-0.14128354133297985
12	image	399	0.017557896948165494
12	image	417	-0.01009893361238141
12	image	436	0.05932753468378692
12	image	463	0.013085234500629556
12	image	483	0.038076480336869056
13	gene	ABCA4	-0.13485961163428664
13	gene	AKR1CL1	-0.19459649884302113
13	gene	AMELY	-0.19199470801698704
13	gene	ARR3	-0.1750976717844418
13	gene	C14orf180	-0.03607207232759839
13	gene	C18orf20	-0.19084036943920335
13	gene	C20orf185	-0.18002979218510118
13	gene	C20orf186	-0.1523705847401152
13	gene	C20orf85	-0.14978254320955675
13	gene	CCDC60	-0.17873418931336751
13	gene	CCR9	-0.017818967951446302
13	gene	CDHR5	-0.10835753001069255
13	gene	CLDN19	-0.19589656814039302
13	gene	CLDN2	-0.17963961290066682
13	gene	CRISP2	-0.17100935120843808
13	gene	CRX	-0.17967873533990505
13	gene	CTAGE1	-0.001985814474472437
13	gene	CXCL17	-0.017353201830993346
13	gene	CXorf49B	-0.13928509643429623
13	gene	EDN2	-0.10120067203503474
13	gene	EPO	-0.09319315684052204
13	gene	FAM138D	-0.02681801665115222
13	gene	FAM138E	-0.15894915908344331
13	gene	FAM138F	-0.035633862021942464
13	gene	FAM160A1	-0.08759934864751572
13	gene	FEZ1	0.017351819885228242
13	gene	FGF16	-0.09114899888389477
13	gene	FOXI1	-0.16077316972407568
13	gene	GNAT2	-0.1008617135033663
13	gene	GPR64	-0.013840573728513654
13	gene	GUCA1C	-0.021600210678372474
13	gene	GYLTL1B	-0.021014728892271545
13	gene	HMGCS2	-0.11122029628700557
13	gene	HNF4A	-0.0859101106845851
13	gene	IRS4	-0.03833255549073505
13	gene	KCNJ13	-0.14986530613648674
13	gene	KLHDC7A	-0.07550274087963488
13	gene	KLK11	-0.14865602553257054
13	gene	LOC285629	-0.1898349839363129
13	gene	LOC647288	-0.07936371283822023
13	gene	MGC27382	-0.10824024846076272
13	gene	MYO1H	-0.020025726883205926
13	gene	NCAM1	0.01488948076693032
13	gene	NEUROG1	-0.174675601893388
13	gene	NIPAL1	-0.019524850785568263
13	gene	NYX	-0.05898739230786036
13	gene	OCA2	-0.011436170100632847
13	gene	OTX2	-0.035475732907078034
13	gene	PDE6A	-0.15250871945018227
13	gene	PDE6H	-0.07905512405957907
13	gene	PRLR	-0.1592943066335486
13	gene	PRND	-0.05006795427945948
13	gene	PRSS8	-0.10318690437225572
13	gene	PTGER2	-0.05658889670003882
13	gene	RAX	-0.14173567124001715
13	gene	RD3	-0.15305812302937394
13	gene	SCNN1A	-0.11528097176762261
13	gene	SLC13A2	-0.17901298786216063
13	gene	SLC28A3	-0.05494798750721056
13	gene	SNORA79	-0.011471031477679606
13	gene	SPZ1	-0.08475744896265992
13	gene	TACR3	-0.07869846348001282
13	gene	TBL1Y	-0.08539865096869931
13	gene	TMEM72	-0.19340137692712697
13	gene	TTR	-0.14161961700716755
13	gene	TUBB2B	0.0036016838283408296
13	gene	UBE2U	-0.18783442366939582
13	gene	UGT2A1	-0.1485641479205854
13	gene	USH2A	-0.06667076574890925
13	gene	ZNF853	0.008555799792391473
13	image	2	0.13810450755704673
13	image	12	-0.20896312073669399
13	image	14	0.1610926657842761
13	image	15	0.33139840923656666
13	image	21	-0.003210514532284662
13	image	22	-0.06278527218441511
13	image	28	-0.48125151954721507
13	image	30	0.03187822519094654
13	image	37	-0.28390452304726865
13	image	51	0.5145628510473734
13	image	60	0.009538806284650527
13	image	70	0.02390832580737874
13	image	73	0.19087723688186461
13	image	84	-0.11469710090531596
13	image	86	0.27559216525740315
13	image	235	0.1542835811429967
13	image	236	-0.25425029686098205
13	image	250	0.06991235049388371
14	gene	ABCB1	-0.026039442044456226
14	gene	ABCB4	-0.058081434718733074
14	gene	ABCG2	-0.12951315243958486
14	gene	ACE	-0.09258305004212133
14	gene	ACVRL1	-0.10351223021169728
14	gene	ADCY4	-0.0927323792219053
14	gene	AFAP1L1	-0.21046558735086932
14	gene	ANPEP	-0.007338250007181752
14	gene	ARHGAP29	-0.008224222987376614
14	gene	ARHGEF15	-0.18006741671166032
14	gene	ASB9	-0.04061749434030242
14	gene	BCL6B	-0.13565446084057983
14	gene	C20orf160	-0.015791103788968874
14	gene	C3orf72	-0.2265299196517232
14	gene	CD34	-0.0760076773804065
14	gene	CD93	-0.037032020217617194
14	gene	CDH5	-0.1677517319273074
14	gene	CLEC14A	-0.06121574567017682
14	gene	CXorf36	-0.19006570857203847
14	gene	CYYR1	-0.24730653436864225
14	gene	DLL4	-0.0391958263493535
14	gene	DPEP1	-0.008914833087871993
14	gene	DSP	-0.011526579038447119
14	gene	ECSCR	-0.07659142174396343
14	gene	ELTD1	-0.2356223058574151
14	gene	EMCN	-0.14035367263032048
14	gene	ENPEP	-0.06259025904789417
14	gene	ERG	-0.178366471932935
14	gene	ESAM	-0.21812981311976734
14	gene	ETS1	-0.04101048400474443
14	gene	EXOC3L	-0.04071705315041135
14	gene	FAM124B	-0.013280844460552768
14	gene	FGD5	-0.182792663780261
14	gene	FLT4	-0.2572306501946718
14	gene	FOXC1	-0.07870442351350065
14	gene	FOXF1	-0.04557305222228176
14	gene	FOXF2	-0.19273688521468824
14	gene	FOXL1	-0.009290185211207901
14	gene	FOXL2	-0.057148497630720496
14	gene	GIPC3	-0.02409092598269646
14	gene	GPR116	-0.0966976580020721
14	gene	GPR124	-0.1684792762872324
14	gene	GRAPL	-0.07630318214102018
14	gene	GRAP	-0.10335617841826503
14	gene	HMCN1	-0.039564255243007114
14	gene	HSPA12B	-0.003001694806028062
14	gene	IGFBP4	-7.879407648023796e-4
14	gene	ITGA1	-0.15849749212545655
14	gene	ITIH5	-0.03155480052969902
14	gene	KDR	-0.07399378706768812
14	gene	LBH	-0.04673498751485718
14	gene	LXN	-0.13600363613671948
14	gene	MATN3	-0.041623297745984326
14	gene	MECOM	-0.05396644728516987
14	gene	MMP25	-0.07211212640684929
14	gene	MMRN2	-0.1025015801557678
14	gene	MYCT1	-0.2067765264910189
14	gene	MYO1B	-0.1753101905444168
14	gene	NRP1	-0.07771658981744545
14	gene	PCDH12	-0.0865015366208478
14	gene	PEAR1	-0.08800571934245294
14	gene	PLXDC1	-0.05792835146093862
14	gene	PODXL	-0.11213403695297187
14	gene	RHOJ	-0.024235274643711457
14	gene	ROBO4	-0.16061134709198505
14	gene	SCARF1	-0.14892137986981727
14	gene	SLC38A5	-0.07028057088788069
14	gene	SLCO2A1	-0.06075951476711369
14	gene	STARD8	-0.07826701392014529
14	gene	STK10	-0.027456081768913766
14	gene	TIE1	-0.06766812616524744
14	gene	TM4SF18	-0.11223961523894642
14	gene	TMEM204	-0.026660352319657916
14	gene	UGGT1	-0.017146242456382004
14	gene	VWA2	-0.07163677434882576
14	gene	VWF	-0.10638108081016148
14	gene	ZNF366	-0.10042928888357733
14	image	37	0.11070522305600922
14	image	69	0.2932628920222845
14	image	73	-0.3971411811616563
14	image	86	-0.28852977624789933
14	image	160	-0.022083871214191503
14	image	161	0.07250571821232735
14	image	190	-0.05376613788971473
14	image	201	-0.02048097905507378
14	image	222	0.022897045710891736
14	image	230	-0.12071002562351296
14	image	236	0.3147337574660754
14	image	237	0.016076927417791514
14	image	267	-0.453301959710966
14	image	275	0.404375097248868
14	image	300	0.3307761273502757
14	image	385	0.06575945608882042
14	image	391	-4.70006966570808e-4
14	image	449	-0.059335834517271736
14	image	477	-0.04114739106766277
14	image	484	-0.22215205714937053
15	gene	ABP1	0.01935825000199422
15	gene	AGR2	0.012807249468690848
15	gene	ALDH3B2	0.051480248087532
15	gene	ARL14	0.031514988364670496
15	gene	B3GNT3	0.06792946512174888
15	gene	C10orf99	0.15597204430707057
15	gene	C12orf36	0.12617372506492996
15	gene	C17orf73	0.21544109295428504
15	gene	C18orf2	0.13828400858790516
15	gene	CALML3	0.05584351984712474
15	gene	CALML5	0.2110471979319213
15	gene	CASP14	0.17626846643971894
15	gene	CBLC	0.04930881814427454
15	gene	CDX1	2.506261514581619e-4
15	gene	CEACAM5	0.07349244251392717
15	gene	CEACAM7	0.09439122282701369
15	gene	CLDN4	0.014040646586283425
15	gene	CRCT1	0.018474609744295566
15	gene	DSG3	0.1066371089269139
15	gene	EPS8L3	0.1285387172613956
15	gene	FABP1	0.10059407963205359
15	gene	FAM55D	0.11257119707118662
15	gene	FAM83A	0.030654070921879235
15	gene	FAM83B	0.008254177488851714
15	gene	FOXN1	0.027827013679136654
15	gene	GCNT3	0.04990168369807695
15	gene	GGT6	0.07000388337584802
15	gene	GPA33	0.013459135451460165
15	gene	GPR110	0.08565977952340202
15	gene	GPX2	0.10423606920590131
15	gene	GUCA2A	0.27281267478030324
15	gene	IGFL1	0.04564407878159289
15	gene	KRT13	0.018430982540309827
15	gene	KRT14	0.007426156975508508
15	gene	KRT15	0.02361061722006001
15	gene	KRT16	0.017728662045618297
15	gene	KRT1	0.042964857588800434
15	gene	KRT20	0.22720589955959442
15	gene	KRT4	0.2694661941079
15	gene	KRT6A	0.016322891896109897
15	gene	KRT6B	0.018566037185943365
15	gene	KRT6C	0.015422400858386899
15	gene	LAD1	0.10915484396883529
15	gene	LCN2	0.006793873802839192
15	gene	LGALS7B	0.24332527067256246
15	gene	LGALS7	0.13787459995718113
15	gene	LOC642587	0.14042871519701322
15	gene	LOC731779	0.044765621846894206
15	gene	MAGEA4	0.11958051619899501
15	gene	MOGAT3	0.1649223586079856
15	gene	MS4A12	0.0649503187475737
15	gene	MUC2	0.15139715158415168
15	gene	PHGR1	0.12753567034669375
15	gene	POF1B	0.0807654401353078
15	gene	PRAC	0.030628298850659787
15	gene	PRR15L	0.053712073228027506
15	gene	PVRL4	0.051314266551703396
15	gene	RAB25	0.04463938728167689
15	gene	REG4	0.013190662164037543
15	gene	RNF186	0.18025405367003444
15	gene	S100A14	0.02166139362036656
15	gene	S100A7A	0.28493960816037844
15	gene	S100A7	0.11170207408147559
15	gene	SBSN	0.05757314433917721
15	gene	SERPINB4	0.04034578351234415
15	gene	SERPINB5	0.088925324179395
15	gene	SLC22A25	0.10254619908082586
15	gene	SLC26A3	0.024324193623090327
15	gene	SLC44A4	0.03963948891405335
15	gene	SPRR1B	0.026827637644835253
15	gene	SPRR2A	0.11792805695239518
15	gene	SPRR2B	0.20745485232427058
15	gene	SPRR2C	0.06281940575438823
15	gene	SPRR2D	0.14037424307196397
15	gene	SPRR2E	0.11507660127033549
15	gene	SPRR2G	0.03067701477512288
15	gene	SPRR3	0.02461343967323206
15	gene	TACSTD2	0.03918119226711505
15	gene	TFF1	0.07170732474502008
15	gene	TFF2	0.08825711735936231
15	gene	TMPRSS4	0.04538533823358437
15	gene	TNS4	5.849818082385959e-4
15	gene	TRIM15	0.04911208857505055
15	gene	TRIM31	0.14965392187130472
15	gene	VIL1	0.07007982663149191
15	image	1	0.017990341633010314
15	image	2	-0.11501823039693278
15	image	3	-0.015117604920052836
15	image	4	-0.886793530577816
15	image	5	0.14501825613564673
15	image	6	0.3780345517483683
15	image	7	0.019246081861140445
15	image	10	-0.015263474739677731
15	image	11	-0.0071019219401863894
15	image	12	0.018138304355434395
15	image	16	0.010665107677749001
15	image	19	-0.019045923951072463
15	image	21	-0.022836013820884318
15	image	22	-0.008729908160544838
15	image	25	-0.047751825320543034
15	image	28	-0.011286420105959415
15	image	34	-0.0013183920127474416
15	image	39	-0.002769668213941316
15	image	49	0.0028280784065576655
15	image	53	0.004189737021951795
15	image	54	0.0063189308374017
15	image	55	0.0011332466770825672
15	image	60	-0.005614062362295135
15	image	62	-0.01837268316510112
15	image	63	0.03058486393731798
15	image	66	0.0018422128285235865
15	image	68	9.648864091859792e-4
15	image	69	0.017513437582032564
15	image	70	0.0056924604725763096
15	image	71	0.005026977376565156
15	image	72	-0.004051252666959119
15	image	73	-0.020358348465001338
15	image	80	-0.005193932559958551
15	image	81	0.011403363465202529
15	image	86	-0.0024094522139262863
15	image	88	-0.0025691168061596015
15	image	95	-0.004555885685523406
15	image	97	0.0038060491513143982
15	image	100	0.03760370787982649
15	image	101	0.013277333558964408
15	image	105	0.03300413566713883
15	image	111	0.0016447469401684378
15	image	114	-1.938464010519401e-4
15	image	119	6.184614583155593e-4
15	image	125	-0.00811576656308661
15	image	127	-0.017998849425769594
15	image	129	0.014239457891560114
15	image	131	0.0060013673694757855
15	image	132	0.0035811634639373925
15	image	135	0.0019151237266038215
15	image	138	-0.016662385831360822
15	image	139	-0.01238683642357019
15	image	140	0.0401730467595977
15	image	146	-0.0032278272180209207
15	image	153	-0.00885964418849717
15	image	155	-0.005295249683929768
15	image	163	-0.004850058239826397
15	image	165	-0.006743312040568269
15	image	168	9.706874934721753e-4
15	image	171	-0.006055869544310897
15	image	173	0.004532786099546218
15	image	175	-0.014411883524407646
15	image	179	-0.014918203898873722
15	image	180	3.251448829974028e-4
15	image	181	-0.011231963057481727
15	image	183	-3.7209969501799224e-4
15	image	188	-0.0210420276617988
15	image	189	-0.023289039561010957
15	image	190	-0.026967628629396573
15	image	198	0.005000719914440489
15	image	204	6.075106904697607e-4
15	image	205	0.004589038683389835
15	image	207	0.015923525991160776
15	image	211	0.018528878109643404
15	image	215	0.030697433946296655
15	image	219	0.003644922756608544
15	image	223	-0.01912215394310589
15	image	226	0.025500440209660774
15	image	228	0.005845634232479716
15	image	230	-0.0022387530708228897
15	image	231	0.007533494692470434
15	image	234	-0.0390390837426899
15	image	235	8.013224343742009e-4
15	image	238	-6.864040737183365e-4
15	image	240	0.006647443381724329
15	image	256	0.001445511899360228
15	image	261	-0.02595356165982715
15	image	262	-0.0013773495035259214
15	image	268	0.011683260673864935
15	image	273	0.0019110493219123572
15	image	274	-0.024992454499398277
15	image	281	-0.011708581296525708
15	image	284	3.291582375328643e-4
15	image	288	0.022601795179082586
15	image	290	0.01226856451546223
15	image	291	-0.021991208823628643
15	image	294	0.005339451619450267
15	image	296	0.0021304592226876946
15	image	297	-0.006069147817955511
15	image	301	-0.013379171053740688
15	image	302	-0.01370284778501749
15	image	308	0.011486796893747117
15	image	313	0.014301398657546484
15	image	314	0.005285109833232677
15	image	315	-0.020953030213887662
15	image	316	0.0015793943303446436
15	image	319	-0.021218602141720302
15	image	322	-0.014213960250603076
15	image	324	-0.015510885199179215
15	image	326	-0.006958743596785672
15	image	330	-0.01140722786672569
15	image	350	0.008656977809177954
15	image	351	-0.027508465226273822
15	image	352	0.0036566197699003655
15	image	353	0.0013789918012226245
15	image	369	0.015391570133689693
15	image	372	0.009969303507484196
15	image	375	-0.0017930511410845535
15	image	377	-0.024283624071332544
15	image	379	-0.009024635692304548
[truncated: 24,018 more rows]
