# Supplementary material for: Joint analysis of expression levels and histological images identifies genes associated with tissue morphology
Source: Nat Commun. 2021 Mar 11;12:1609. doi: 10.1038/s41467-021-21727-x (PMC7952575; doi:10.1038/s41467-021-21727-x)
Supplement: Supplementary file 8 — Supplementary Data 5 [file 41467_2021_21727_MOESM8_ESM.txt]

CCA_var	type	name	coefficient
1	gene	ADAM23	0.2368530456282962
1	gene	AGAP1	0.0365984022811066
1	gene	AKAP10	0.007328443248123016
1	gene	ARL10	0.14772767144556004
1	gene	ATF2	0.0019014012538271724
1	gene	ATP2C1	0.01913525884562804
1	gene	ATRN	0.054817095569479515
1	gene	BAT5	0.06126638705022437
1	gene	BRI3BP	0.20238821093560894
1	gene	C12orf43	0.1722011744707195
1	gene	C6orf120	0.03822034655618539
1	gene	CCDC47	0.1850988370742079
1	gene	COG8	0.022827328904681064
1	gene	CRK	0.11145796877335098
1	gene	DCTN5	0.2567354091454562
1	gene	DDX46	0.0049196465262341844
1	gene	DNAJC18	0.03714217432275951
1	gene	EIF3A	0.025792072632178503
1	gene	ENTPD4	0.11691061088360695
1	gene	EPT1	0.18082416580643404
1	gene	EXOC6B	0.022805466855139827
1	gene	FAM131B	0.0653062396017064
1	gene	FAM168B	0.05354657723825707
1	gene	FITM2	0.3051650463562633
1	gene	FTSJD2	0.02498142432596659
1	gene	GDE1	0.14790570800066064
1	gene	GLYR1	0.15661855659062174
1	gene	GNA11	0.047958284388219904
1	gene	GPATCH4	0.18291740186996525
1	gene	HSPA8	0.14272465505475038
1	gene	JOSD1	0.036773120239069285
1	gene	KIAA0947	0.046760753457679986
1	gene	KLHDC5	0.011351081411237024
1	gene	KLHL11	0.10764538692663904
1	gene	LARP1	0.13833133857693714
1	gene	LOC150786	0.04430187519265263
1	gene	MARK2	0.12294206294932504
1	gene	METTL13	0.021957617345745282
1	gene	MFHAS1	0.041451127702481126
1	gene	MGAT5	0.006201980605964158
1	gene	MTDH	0.17999093359571613
1	gene	MYH10	0.005787439174190394
1	gene	MYO18A	0.03244025838726717
1	gene	NOLC1	0.11271291923678035
1	gene	OPA1	0.006941582501757708
1	gene	PAFAH1B1	0.05853471428898071
1	gene	PAFAH1B2	0.13327878170816687
1	gene	PCDHGC4	0.03897083437417449
1	gene	PEX26	0.023260181007736833
1	gene	PGBD4	0.052052310819581366
1	gene	PLEKHB2	0.10567901731302339
1	gene	PLXNA1	0.05437877512828701
1	gene	PRDM10	0.04924947757587611
1	gene	PSMD7	0.09226656553547025
1	gene	RAB35	0.14105361627869958
1	gene	RAI1	0.10899570895499834
1	gene	RASA2	0.014724724937626797
1	gene	RNASEH1	0.11055622230451843
1	gene	RNF168	0.15504385468963702
1	gene	RNF26	0.09085047306638964
1	gene	RNF41	0.008142506884136402
1	gene	RPL7L1	0.01975033057847142
1	gene	SENP3	0.0809138585918036
1	gene	SGK196	0.048062696944210205
1	gene	SLC25A46	0.15326020562015463
1	gene	SLC30A4	0.01109652857806171
1	gene	SLC38A7	0.0071859891514497775
1	gene	SNX27	0.001317271045540546
1	gene	SOCS7	0.04739611665298024
1	gene	SYT11	0.32565624718995806
1	gene	TADA2A	0.06461103294935101
1	gene	TBC1D24	0.05857076650270998
1	gene	TCP11L1	0.12138957302214469
1	gene	TECPR1	0.042738660726394324
1	gene	TGFBRAP1	0.0411955243873837
1	gene	TMEM63B	0.1295243493976476
1	gene	TP53BP1	0.10863263020717127
1	gene	TRIM44	0.13591033316640966
1	gene	TSPAN5	0.06706983548067061
1	gene	TUBGCP5	0.10054832925988473
1	gene	UHRF1BP1L	0.011382718539399456
1	gene	USP32	0.006366117897468797
1	gene	VKORC1L1	0.10292364595724908
1	gene	VPS33A	0.033090030481825905
1	gene	ZC3H15	0.06113986491344804
1	gene	ZC3H7B	0.011360015682597084
1	gene	ZDHHC20	0.03954593840832513
1	gene	ZNF747	0.0492993796882581
1	image	5	0.8969270134340517
1	image	7	-0.38422089005397747
1	image	37	-0.21885209667353392
2	gene	ABCA8	-0.009700510791311184
2	gene	ADORA3	-0.001370885808427078
2	gene	ALAD	-0.049513746104751705
2	gene	AMPD3	-0.23375942522445023
2	gene	ANKRD40	-0.04102253707363405
2	gene	APLNR	-0.18738908843389554
2	gene	ARHGEF37	-0.06640949577871494
2	gene	ASPA	-0.051660860402750045
2	gene	AZI1	0.010175475579340149
2	gene	BHLHE41	-0.22232140053798227
2	gene	C10orf128	-0.15385018488107596
2	gene	C12orf59	-0.02253066029064187
2	gene	C13orf31	-0.10911243607669681
2	gene	C1orf190	-0.00500031066054075
2	gene	C3AR1	-0.011398023703214622
2	gene	CD84	-0.010821137027537767
2	gene	CHTF18	0.02976779213366963
2	gene	CLDND1	-0.0541416808088562
2	gene	CSF2RA	-0.04561963547914975
2	gene	CX3CR1	-0.016258653329162057
2	gene	CYBRD1	-0.01547282844686544
2	gene	DBNDD2	-0.018190852593151768
2	gene	DEPDC6	-0.044656707695024785
2	gene	DHRS9	-0.15725028735921617
2	gene	DOCK5	-0.17820017799866325
2	gene	ELOVL1	-0.017371229728138964
2	gene	ENDOD1	-0.05607259556336488
2	gene	EVI2A	-0.28311565371460184
2	gene	EVI2B	-0.034447774715159446
2	gene	FAM134B	-0.042199230649955
2	gene	FGF1	-0.09705193352771889
2	gene	FGFR2	-0.08193898298578782
2	gene	FNBP1	-0.026271900584103974
2	gene	GALNT6	-0.03468993998012383
2	gene	GFAP	-0.14223482768726708
2	gene	GLDN	-0.2036995143702834
2	gene	GM2A	-0.12342470687270017
2	gene	GPR34	-0.06733129991543828
2	gene	GSN	-0.18518641421885726
2	gene	HDGFRP2	8.34124306257758e-5
2	gene	HSPA2	-0.007747764070884646
2	gene	ICOSLG	-0.09701353973891155
2	gene	IFNGR1	-0.030683713820953286
2	gene	IGSF6	-0.004815345752294961
2	gene	LAMP2	-0.03878083011923148
2	gene	LILRA4	-0.013361908310583908
2	gene	LIPA	-0.11817796575958361
2	gene	LPAR1	-0.1254079552471666
2	gene	LPCAT2	-0.1097791295647059
2	gene	LY86	-0.028177785555012592
2	gene	MAP7	-0.16974075423117418
2	gene	MAZ	0.03617416570533266
2	gene	MITF	-0.10857037552583301
2	gene	MTUS1	-0.2691000592705814
2	gene	MYLK	-0.028424251716551586
2	gene	NINJ2	-0.11562190374628041
2	gene	NIPAL4	-0.025120292410877407
2	gene	NOXO1	0.021295080043877205
2	gene	NR2F6	0.002966549757165575
2	gene	P2RY12	-0.15292266367400711
2	gene	P2RY13	-0.10190537344207641
2	gene	PADI2	-0.11211201950995259
2	gene	PLA2G16	-0.08364119954225857
2	gene	PLD1	-0.13540112358981995
2	gene	PLXDC2	-0.13772363396486623
2	gene	PMP22	-0.033021738218097285
2	gene	PRR5L	-0.0941674577231575
2	gene	PRRG1	-0.17001268903297645
2	gene	RFFL	-0.025852310787764565
2	gene	RGS10	-0.0011264188788156595
2	gene	RHOG	-0.0796379991965231
2	gene	RNF130	-0.07138236277039726
2	gene	RNF13	-0.22744638658743216
2	gene	RNPS1	0.07634942259373603
2	gene	SELPLG	-0.07085565391198465
2	gene	SEPP1	-0.223041599141155
2	gene	SIGLEC8	-0.0428583460077565
2	gene	SLC20A2	-0.009177177816210557
2	gene	SLC31A2	-0.08507705857913554
2	gene	SLC9A9	-0.1981727125482519
2	gene	SLCO3A1	-0.0014740168940650662
2	gene	ST6GALNAC3	-0.12348358348067685
2	gene	SYNGR2	-0.0591328698627713
2	gene	TESK2	-0.009832608874503131
2	gene	TLR4	-0.0010643680573570948
2	gene	TLR7	-0.06210434957354544
2	gene	TMEM144	-0.037081831679876574
2	gene	TMEM63A	-0.03207194640501767
2	gene	TMEM90B	-0.0313889153098923
2	gene	VAMP3	-0.1214468519290605
2	image	1	-0.9098839879998976
2	image	2	0.22151389085122183
2	image	3	-0.3502964862164278
2	image	4	-0.018305635355792795
3	gene	AACS	0.05181106897013106
3	gene	ACTR3B	0.19894474903728904
3	gene	ADAM11	0.14391985896617968
3	gene	ADRB1	0.0064077396242695275
3	gene	AGAP3	0.1739405905598989
3	gene	AP3B2	0.07876986353056833
3	gene	BAI2	0.03320579531188413
3	gene	BLCAP	0.01306643684047777
3	gene	BZRAP1	0.10128869828358791
3	gene	C19orf30	0.15695677948577252
3	gene	C1orf70	0.009611575526998024
3	gene	C2CD4C	0.11480926471677731
3	gene	C6orf154	0.024176431436197757
3	gene	CABP1	0.026477887032190887
3	gene	CALM3	0.018232845295259065
3	gene	CCKBR	0.054165873435637286
3	gene	CCK	0.029470762301796273
3	gene	CDH9	0.03967583568591631
3	gene	CDK16	0.11047984831650454
3	gene	CELF4	0.06842749480310087
3	gene	CHD5	0.028532701108818993
3	gene	CLEC2L	0.07294106462302705
3	gene	CNIH2	0.002722703606055366
3	gene	CPLX1	0.13280042933374153
3	gene	CPT1C	0.05703641876207507
3	gene	CRH	0.0709540898402539
3	gene	CRYM	0.02335064532906168
3	gene	CSPG5	0.010234031605113108
3	gene	DIRAS1	0.04520208523119301
3	gene	DLG3	0.08430777843118241
3	gene	DLG4	0.04007713356357675
3	gene	DLGAP3	0.11140355845329092
3	gene	DOC2A	0.1462975394245438
3	gene	DPF1	0.21264645512586758
3	gene	FAM73B	0.058621761128578094
3	gene	HPCA	0.031248697111624636
3	gene	HRNBP3	0.035491249895577816
3	gene	ICAM5	0.220394494414136
3	gene	KCNC2	0.051976103835568756
3	gene	KCNH3	0.008821238469882227
3	gene	KCNJ4	0.068355597116261893
3	gene	KCNT1	0.032075630904382625
3	gene	KIAA0284	0.014842434856398044
3	gene	KIAA1543	0.0476483289951313
3	gene	KIFC2	0.005562415955426545
3	gene	MGAT5B	0.1516300974079188
3	gene	NDST3	0.05994788136775066
3	gene	NEURL	0.06745677139981214
3	gene	NEUROD2	0.002145028146616628
3	gene	NPM2	0.050903483288055315
3	gene	NPTXR	0.019434943688939783
3	gene	OLFM1	0.0530536254612441
3	gene	PIN1	0.00195685872260729
3	gene	PNOC	0.007369327938728405
3	gene	PPFIA3	0.4103410671891931
3	gene	PRMT8	0.11712439048509427
3	gene	PSD	0.03683351507573282
3	gene	PTPN5	0.09282458894311527
3	gene	PTPRR	0.0020821636846969204
3	gene	PYDC1	0.04801588798890211
3	gene	RAP1GAP	0.12408640334908581
3	gene	RPRML	0.1632131276655148
3	gene	RTBDN	0.06250625580499294
3	gene	RTN2	0.12583463962985422
3	gene	RTN4R	0.07732979120706
3	gene	SEPT5	0.043514100822668364
3	gene	SGSM2	0.20787286096082883
3	gene	SHANK1	0.1481895260792517
3	gene	SLC17A7	0.0704425961714001
3	gene	SLC25A22	0.12971479265813352
3	gene	SLC30A3	0.03182725033758684
3	gene	SLC8A2	0.07199707858364819
3	gene	SMARCD3	0.2557412127354569
3	gene	SNCB	0.03645725583112599
3	gene	SPIRE2	0.10501910054971708
3	gene	SPTBN4	0.08563752143476988
3	gene	STK32C	0.15437544047788268
3	gene	STX1A	0.12085415795650423
3	gene	SUB1	0.029701534655812704
3	gene	SYN1	0.058083035772460635
3	gene	SYN2	0.07054965275817172
3	gene	SYP	0.01922874384406675
3	gene	SYT5	0.1508769143720172
3	gene	SYT7	0.08713977929342062
3	gene	TMEM145	0.014909592775242847
3	gene	TUBA8	0.018825371057842568
3	gene	VWA5B2	0.22178726708298094
3	gene	WNT10B	0.05977120369671339
3	gene	YJEFN3	0.16865042042662248
3	image	3	-0.9663219127634598
3	image	5	0.08148993132129462
3	image	8	0.06160723530888072
3	image	10	0.16316889478681793
3	image	16	0.021581206457214824
3	image	35	-0.1662769740374944
3	image	57	-0.0019591433041539126
3	image	89	0.005806721089399682
3	image	91	0.03178797757884273
4	gene	ADAM28	-0.009719303129629646
4	gene	ADORA3	-0.10228513233264176
4	gene	ADRB2	-0.3257777012572797
4	gene	AGT	-0.07308441389246091
4	gene	AMOT	-0.3203905151964894
4	gene	AQP4	-0.15336382646200622
4	gene	ARAP2	-0.19288803786587008
4	gene	ATP8B4	-0.021171497926200863
4	gene	AXL	-0.1712803425381698
4	gene	BIN2	-0.08501061471107353
4	gene	C21orf91	-0.04953903087888248
4	gene	C22orf9	-0.01388976603820941
4	gene	C2orf65	-0.02023766435781072
4	gene	CD38	-0.060992182589980175
4	gene	CD53	-0.03400643350637094
4	gene	CLDN11	-0.04369083976981136
4	gene	CNDP2	-0.005889292999812636
4	gene	CSF1R	-0.07903966021420049
4	gene	CX3CR1	-5.05117639491126e-4
4	gene	DAAM2	-0.002586020228383252
4	gene	DHFRL1	-0.14190459306541958
4	gene	DOCK2	-0.010987708879284673
4	gene	DOCK8	-0.14528156227295755
4	gene	DUSP22	-0.03759508366883972
4	gene	EPB41L2	-0.18727598940586704
4	gene	ERMN	-0.04064674571137677
4	gene	EVI2A	0.10040641178363088
4	gene	FCGR1A	-0.0527015985224863
4	gene	FCGR1B	-0.034874240924170796
4	gene	GGTA1	-0.047641193279116666
4	gene	GPR37	-0.14104591824751672
4	gene	GPRC5B	-0.21378922168740147
4	gene	HDGFRP2	0.08125852023619103
4	gene	HPGDS	-0.17348632472049974
4	gene	IGSF6	-0.07210602262993279
4	gene	IKZF1	-0.07313217250899731
4	gene	IL13RA1	-0.01329691166036181
4	gene	ITGAM	-0.06306649671092077
4	gene	ITPKB	-0.10437725106342581
4	gene	KIAA0494	-0.02224742945437089
4	gene	KIAA1598	-0.11449730276174279
4	gene	KIF16B	-0.03940066427302173
4	gene	LAT2	-0.05482300474928091
4	gene	LHPP	-0.1386197823213998
4	gene	LILRA2	-0.03998670993911337
4	gene	LIMCH1	-0.12099558528310446
4	gene	LPAR5	-0.07575704868616218
4	gene	LRMP	-0.05725594730228523
4	gene	MGC16275	-0.17948812979371195
4	gene	MOBP	-0.018038022823993083
4	gene	MOG	-0.022652012735051876
4	gene	MTMR10	-0.10360889233502872
4	gene	NKAIN2	-0.06562164351682358
4	gene	NR2F6	0.07763478869374825
4	gene	OLR1	-0.1603508857239352
4	gene	PLP1	-0.0761158029238352
4	gene	PPAN	0.04907140991987657
4	gene	PREX1	-0.01662519277012306
4	gene	PTAFR	-0.10200014915615786
4	gene	PTGDS	-0.08125239605656011
4	gene	RGS10	-0.11120205125889686
4	gene	RNF125	-0.15801267676550593
4	gene	SAFB	0.010203751944151697
4	gene	SEMA4D	-0.10873697239610994
4	gene	SFT2D1	-0.022859596089287303
4	gene	SLCO1A2	-0.012967301514621499
4	gene	SORL1	-0.21058713102727444
4	gene	SORT1	-0.08497745362535175
4	gene	SPTLC2	-0.08626747490811043
4	gene	ST6GAL1	-0.19334278497771432
4	gene	SUSD3	-0.015780220970524814
4	gene	SYK	-0.025450551096492576
4	gene	SYNPO2	-0.030219811694550628
4	gene	TESK2	-0.08107055499951156
4	gene	TF	-0.019690167582428423
4	gene	TJP2	-0.11320581733644619
4	gene	TLE4	-0.11536421454024516
4	gene	TLR4	-0.15325498598555845
4	gene	TMEM119	-0.17974809878482728
4	gene	TMTC2	-0.1726408159216136
4	gene	TTYH2	-0.05104020815489976
4	gene	XAB2	0.006870618188121253
4	gene	ZNF205	0.010891935567757884
4	gene	ZNF598	0.011991104160236202
4	image	1	-0.9136043063332826
4	image	2	0.3749917349414121
4	image	3	-0.15204574582668004
4	image	4	-0.02745968847798282
4	image	21	0.028749046190435473
4	image	47	-0.003149476583844187
5	gene	ABCA8	0.035989236278500314
5	gene	ADCK5	-0.12196556672227447
5	gene	ADRB2	-0.4346680101008594
5	gene	AHNAK	0.04697461767852132
5	gene	AMOT	-0.48293061217264194
5	gene	AP3D1	-0.09786227529354839
5	gene	AZI1	-0.04078559300174215
5	gene	BLNK	0.00814912588415316
5	gene	BMP2K	0.04805421047907157
5	gene	BTBD2	-0.04602286462279393
5	gene	C10orf90	0.07484634294563375
5	gene	C16orf59	-0.10455709346579838
5	gene	C1orf190	0.11663678347376583
5	gene	C3AR1	0.005202076490723661
5	gene	C5orf4	0.10943194811505212
5	gene	CARD11	0.025235830823841142
5	gene	CD44	0.03358844464471523
5	gene	CD84	0.016303401363724
5	gene	CD86	0.04380265440163716
5	gene	CENPT	-0.08594085411039303
5	gene	CHD3	-0.01475082092268729
5	gene	CHERP	-0.06631770720110998
5	gene	CNTF	0.00515229270537919
5	gene	COL4A5	0.057387494870776795
5	gene	CPM	0.04331994366560659
5	gene	CPPED1	0.12461508373379414
5	gene	CP	0.1749581863494869
5	gene	CYBRD1	0.03675509261452649
5	gene	DDX41	-0.061161287461717756
5	gene	EDC4	-0.02253771542279653
5	gene	EFHD1	0.0034726288291601036
5	gene	FAM124A	0.0848066327681704
5	gene	FAM69B	-0.02460792061265752
5	gene	FBXL19	-0.038672385304728954
5	gene	FNTA	0.010752335182443262
5	gene	FOXD4L1	-0.013217922872494887
5	gene	FRMD4B	0.06101498975075147
5	gene	FTL	0.014552644342890237
5	gene	GALNTL2	0.1670942086589975
5	gene	H1FX	-0.011714835242503123
5	gene	HAVCR2	0.08811871037304618
5	gene	HSPA2	0.044862726378508654
5	gene	IL13RA1	0.010106825057087793
5	gene	IRF8	0.006059798686388963
5	gene	KCNJ2	0.0548990388260819
5	gene	KDSR	0.1101181346635332
5	gene	KIF13B	0.12750195793541272
5	gene	KIF1C	0.16730524691701437
5	gene	LASS2	0.2082510131107489
5	gene	LCP1	0.038843480014321266
5	gene	LILRA1	0.04597511048691648
5	gene	LILRB4	0.06812471649282076
5	gene	LIMK2	0.12257929017160547
5	gene	LITAF	0.12650133051355825
5	gene	LMBRD1	0.07310872766170465
5	gene	LRP2	0.03789707539570145
5	gene	LRRC55	0.052969999282631214
5	gene	MAN2A1	0.00426533583274545
5	gene	MFAP3L	0.07528679560862439
5	gene	MNDA	0.008775470074007833
5	gene	MTUS1	-0.015902779074221583
5	gene	NARF	-0.07647583763117045
5	gene	NCF2	0.04090925938985427
5	gene	NFKBIL2	-5.69447998661085e-4
5	gene	OSTF1	0.06251726482825211
5	gene	PI16	0.11386685643188905
5	gene	PIP4K2A	0.03731342000481033
5	gene	PLEKHJ1	-0.05192249534795208
5	gene	PLEKHO2	0.08376082529487713
5	gene	PLEK	0.045283659478544167
5	gene	PPOX	-0.042317100027088016
5	gene	PREX1	0.008955442867093275
5	gene	PTPRC	0.01245837561080389
5	gene	RAB24	-0.06251495521665763
5	gene	RASGRP3	0.04448410278770811
5	gene	RASGRP4	0.003849764265965841
5	gene	RBM10	-0.09481918395026756
5	gene	RBP7	0.018546778739768094
5	gene	REXO1	-0.031616579427921246
5	gene	RHOT2	-0.03772493195526492
5	gene	RNASE1	0.026616470139121537
5	gene	RNFT2	-0.035243073879034345
5	gene	SAFB	-0.003913311127936904
5	gene	SAMD10	-0.11664719712447837
5	gene	SEMA6C	-0.058370379704280786
5	gene	SLC20A2	0.04903611546601718
5	gene	SLC44A1	0.017685030799382474
5	gene	SLC45A3	0.03197795606522813
5	gene	SLCO3A1	0.16738942264842152
5	gene	SMARCA4	-0.09507348296406493
5	gene	SOX12	-0.051761889819142516
5	gene	SPP1	0.04020890259139745
5	gene	STK11	-0.029856677656549754
5	gene	SUN2	0.009883400663503416
5	gene	SYNM	0.002398145024985491
5	gene	THOP1	-0.042307191649088874
5	gene	TMBIM1	0.03230458908089088
5	gene	TMC6	0.07268009179391821
5	gene	TMC7	0.07084875319609131
5	gene	TNFAIP8L2	0.032594169811984874
5	gene	TOP3B	-0.010162374140685534
5	gene	TRAP1	-0.06850015783085678
5	gene	TREM2	0.05417095473425677
5	gene	TSC2	-0.14583840368501277
5	gene	TSPAN8	0.05540296948341246
5	gene	UTRN	0.008419324539953098
5	gene	VPS37D	-0.06322536863937336
5	gene	WDFY4	0.009109119827016439
5	gene	ZMYND19	-0.12623121484605015
5	gene	ZNF219	-0.17349323892210688
5	gene	ZNF668	-0.02812134332944493
5	image	1	0.8751996898305828
5	image	2	-0.10324033507807695
5	image	3	0.4713186247182107
5	image	8	-0.0017201349667869878
5	image	21	-0.019486872647291216
5	image	47	0.02903434272162708
6	gene	ADK	-0.05104681598673706
6	gene	ARHGEF10L	-0.07361956697225178
6	gene	ATXN7L2	-0.059559388874123285
6	gene	BCORL1	-0.013144767746935416
6	gene	C18orf56	0.11558552986834776
6	gene	C1orf103	-0.12117484369637267
6	gene	C1orf152	-0.10331464512424442
6	gene	C2orf67	-0.08756758850172595
6	gene	C6orf138	0.09524859266578625
6	gene	C7orf4	-0.028304358679170572
6	gene	C8orf4	-0.01896710236575957
6	gene	CAMK4	0.0013477706378818674
6	gene	CCDC57	-0.05570347766631655
6	gene	CDK11B	-0.006077412880888831
6	gene	CDKN1A	0.016147188971107125
6	gene	CHST9	-0.21380257357396032
6	gene	CSMD2	-0.04403944789018704
6	gene	DFFB	-0.03108951615010616
6	gene	DGCR8	-0.028205404250129167
6	gene	DISP1	-0.012544002904333114
6	gene	DNAJC11	-0.03575795910139202
6	gene	DRG2	0.17331710173417275
6	gene	EDA2R	0.2166006040405239
6	gene	FAM149A	0.046168356811271294
6	gene	FBXO42	-0.1852734448358841
6	gene	FDXR	0.2059171830771546
6	gene	GBE1	-0.07328500488090062
6	gene	GFPT2	-0.13921167010799582
6	gene	GNL2	-0.02705888310939158
6	gene	GPATCH1	-0.14043958438243898
6	gene	GRAMD1A	-0.09716489612553712
6	gene	HECTD3	-0.016666314292943633
6	gene	HS3ST1	-0.024940881387790076
6	gene	IFT140	-0.006437396955016857
6	gene	INPP5B	-0.12767198619600145
6	gene	KDM4A	-0.17271042501224976
6	gene	KIAA0467	-0.17927995458997317
6	gene	KLHL17	-0.026259174163141726
6	gene	LOC100128292	-0.006785763514267376
6	gene	LOC148189	-0.11241387781833763
6	gene	LOC399959	-0.065556659272359
6	gene	LOC401127	-0.035742705270228846
6	gene	LOC643837	-0.046214934508638235
6	gene	LOC728989	-0.04095979549787366
6	gene	LRRC41	-0.045179833987934105
6	gene	LSM14A	-0.0081791514639055
6	gene	LTBP4	-0.05731565285954841
6	gene	MAST2	-0.015898485585424997
6	gene	MKL1	-0.1369958021955821
6	gene	MTF2	-0.020789993946919914
6	gene	NCRNA00115	-0.13572499345891678
6	gene	NEDD4	-0.049286699477517036
6	gene	NFRKB	-0.17515483890427272
6	gene	NOC2L	-0.022282445338504143
6	gene	NOL9	-0.043009044248319736
6	gene	NPHP4	-0.11224313020775964
6	gene	OR4F4	-0.002218559606730882
6	gene	OR4N2	-0.3284584934114671
6	gene	OVGP1	-0.007231957303116084
6	gene	PEX14	-0.008764914236664194
6	gene	PHACTR4	-0.002090082146794339
6	gene	PLXNA3	-0.013208245755202396
6	gene	PRDXDD1P	-0.017033122378621115
6	gene	PRPF38B	-0.09066083468052206
6	gene	PTPRS	-0.07483860103120808
6	gene	RBM33	-0.06990317780178038
6	gene	RCC2	-0.02858503306417442
6	gene	RIPK2	-0.05126349722451936
6	gene	RLF	-0.0297960545211307
6	gene	SFRS11	-0.024183259449661883
6	gene	SFRS4	-0.16865599420761462
6	gene	SLC35E2	-0.0426100978760746
6	gene	SNHG3.RCC1	-0.21162020094716308
6	gene	SPSB1	-0.10463807463101621
6	gene	SRRM1	-0.09466113173777357
6	gene	STRADA	-0.027707974849917587
6	gene	THAP3	-0.01865480094038346
6	gene	THRAP3	-0.0011637964413846015
6	gene	TLE3	-0.02095859358551744
6	gene	TMEM43	-0.015508962990356779
6	gene	TRIT1	-0.224882398387805
6	gene	TSPYL6	-0.09994161074990243
6	gene	TSSK3	-0.1285449190313384
6	gene	TTC4	-0.03405504494699012
6	gene	UBE4B	-0.007116593289964244
6	gene	UBIAD1	-0.0345873641595232
6	gene	UBR4	-0.03364762698895609
6	gene	WNT5A	-0.008048179238089518
6	gene	ZBTB17	-4.111778554961277e-4
6	gene	ZBTB48	-0.031026033494512294
6	gene	ZCCHC11	-0.0058125665250831435
6	gene	ZDHHC19	-0.1524767586790262
6	gene	ZNF146	-0.020962164870506603
6	gene	ZNF438	-0.26796423389103613
6	gene	ZNF546	-0.029384811499153615
6	gene	ZNF565	-0.014502663726445977
6	gene	ZNF566	-0.031148138178043985
6	gene	ZNF571	-0.04713060237963921
6	gene	ZNF607	-0.0013568266838049885
6	gene	ZNF781	-0.024386213546335595
6	gene	psiTPTE22	-0.2504543085422383
6	image	10	0.46242221218176593
6	image	67	-0.16673643555049172
6	image	79	0.8708413510742576
7	gene	ABI3BP	0.02593504201189026
7	gene	ACSL1	0.04471343492288027
7	gene	ACSM5	0.030201415623930635
7	gene	ADAM28	0.031706306980979294
7	gene	ADRB2	0.5689493960019252
7	gene	AIF1	0.03897758333032629
7	gene	ALOX5AP	0.022972355276132825
7	gene	ALOX5	0.03733381117005737
7	gene	ALPK1	0.019357424781867173
7	gene	AMOT	0.7174254719723469
7	gene	ANKS3	-0.018409376303849465
7	gene	ANXA13	0.011882971683754009
7	gene	AOAH	0.02776924204004476
7	gene	APBB1IP	0.031229763285439496
7	gene	ARHGAP30	0.032785201345909176
7	gene	ARL11	0.01352917864649828
7	gene	ATG4C	0.03628520166510236
7	gene	ATG4D	-0.030176697290079626
7	gene	BLNK	0.012109212945960676
7	gene	C11orf84	-0.0062035688205550246
7	gene	C11orf95	-0.007758502949125902
7	gene	C16orf7	-0.017881781737287737
7	gene	C16orf91	-0.023937170279701585
7	gene	C17orf60	0.023013159788986746
7	gene	C19orf38	0.01560636455657034
7	gene	C1orf38	0.029531781621352005
7	gene	C20orf201	-0.00787770016751628
7	gene	C21orf70	-0.02390303151740099
7	gene	C3AR1	0.01992393516910275
7	gene	C3	0.027504587715465025
7	gene	C9orf86	-0.01837971484815747
7	gene	CALCOCO2	0.006390707795881794
7	gene	CAPG	0.007656731093799972
7	gene	CAPN10	-0.012115067867879876
7	gene	CAST	0.03212655106702453
7	gene	CCDC163P	0.0010942250445387383
7	gene	CCDC69	0.019455516309902027
7	gene	CCDC85B	-0.026327244399988934
7	gene	CCNF	-0.0026958027993634025
7	gene	CCR1	0.02838429898251883
7	gene	CD22	0.032098028406207006
7	gene	CD33	0.021395671888875596
7	gene	CD37	0.03871734482325467
7	gene	CD68	0.03776388908270772
7	gene	CD99	0.0073488458949692815
7	gene	CDC34	-0.021947602333103205
7	gene	CDH24	-0.03535596899893117
7	gene	CDK10	-0.031087121742613553
7	gene	CDK5RAP1	-0.018164162724793372
7	gene	CEBPA	0.024891275569328186
7	gene	CECR1	0.002951232710576892
7	gene	CFL2	0.014877510425465377
7	gene	CHD3	-0.012192062321569839
7	gene	CHP2	0.008859444553590834
7	gene	CLCA4	0.02284548677180068
7	gene	CLEC7A	0.010791148407767254
7	gene	CLU	0.03020681922772055
7	gene	CNDP2	0.004535819105978902
7	gene	CNP	0.009952096643719486
7	gene	CNTF	0.026000484692191746
7	gene	COPZ2	0.028870811870667465
7	gene	CRB2	0.017541201138914265
7	gene	CRYBB1	0.014037221300749443
7	gene	CSF2RB	0.016372432550016667
7	gene	CSF3R	0.02964044299746129
7	gene	CTSS	0.030673959930591136
7	gene	CTU2	-0.004703681988744229
7	gene	CYBB	0.031619190485569146
7	gene	CYP27A1	0.037538316498830715
7	gene	CYP4F11	0.0046994526146518
7	gene	DAPP1	0.007713751113928246
7	gene	DBN1	-0.01214208096173056
7	gene	DBNDD2	0.02305337076627781
7	gene	DDX54	-0.004579992237738985
7	gene	DGAT1	-6.536548962530644e-4
7	gene	DOCK2	0.03310128239530354
7	gene	DPY19L2	-0.036164369401231855
7	gene	DUS3L	-0.0020591250929697913
7	gene	E4F1	-0.02569991933475711
7	gene	EBI3	0.006528504827318616
7	gene	EFHD1	0.022740168468027316
7	gene	EHMT2	-0.010414515248879465
7	gene	EIF2B5	-0.0312666459817866
7	gene	ELOVL1	0.03826467033227032
7	gene	ENPP2	0.029089578194947445
7	gene	ERBB2IP	0.027217380922457485
7	gene	EXD3	-0.010498055749685301
7	gene	FAM134C	-0.005607092093137564
7	gene	FAM158A	-0.043137960685546
7	gene	FAM178B	0.02176281410414694
7	gene	FAM189B	-0.0027492158595862634
7	gene	FAM59A	0.02093710579758885
7	gene	FASTK	-0.0033172470771894213
7	gene	FBRSL1	-0.03379570879547852
7	gene	FCER1G	0.00207298100812344
7	gene	FCGR1C	0.003846537149760497
7	gene	FEZ1	0.01724471119988994
7	gene	FGD1	-0.04744803885770666
7	gene	FNTA	0.009665361749805172
7	gene	FOXD4L1	-0.007929251101018163
7	gene	FTL	0.0036999528420763816
7	gene	GAL3ST3	-0.01932839126307539
7	gene	GCA	0.01249534576209949
7	gene	GGT7	-0.015147406101915343
7	gene	GIMAP4	0.004432365280486835
7	gene	GNB3	-0.013396754276800395
7	gene	GPR62	0.005921823301260172
7	gene	GPSM3	0.007466286013110662
7	gene	H1FX	-0.0034742463175932684
7	gene	HCK	0.041519128908807705
7	gene	HDAC8	-0.00974325407743365
7	gene	HEBP1	7.378936401649516e-4
7	gene	HLA.DMB	0.006959721751850214
7	gene	HLA.DOA	0.01306121485515185
7	gene	HLA.E	0.005442855066290062
7	gene	HMSD	0.03562897032604893
7	gene	HNRNPA0	-0.0021091263975182243
7	gene	HOOK2	-0.017471328076236053
7	gene	HPS3	0.013050147720196715
7	gene	HSPB8	0.02517392117987743
7	gene	IL12RB1	0.030148711997016547
7	gene	IL13RA1	0.01319773268803217
7	gene	IL16	0.04687410340554016
7	gene	IL6R	0.03862887538785574
7	gene	IMMP1L	-0.01895848883673451
7	gene	INO80B	-0.03142139225178182
7	gene	IP6K3	0.04460339724449659
7	gene	IRF5	0.005635569605784311
7	gene	IRF8	0.016848474927315626
7	gene	ITGB2	0.01941655844175766
7	gene	ITGB4	0.008225652046660925
7	gene	KIAA0664	-0.025958786882896916
7	gene	KIAA0895L	-0.02748480709624982
7	gene	KIF22	-7.130500402686403e-4
7	gene	KLK6	0.001043560314608411
7	gene	LAIR1	0.014016321232410254
7	gene	LAMP1	0.029465003771616177
7	gene	LAPTM5	0.037682715045469245
7	gene	LDB3	0.024725442081983812
7	gene	LDLRAP1	0.04143167357323828
7	gene	LILRA4	0.01889705317819033
7	gene	LOC338799	-0.002809781448370511
7	gene	LOC339047	-0.014033545635759655
7	gene	LOC349114	-0.023794286258274053
7	gene	LOC643008	0.04598022869309821
7	gene	LONP1	-0.013763226155587213
7	gene	LPXN	0.03627211739877399
7	gene	LRRC24	-0.020752854825306512
7	gene	LRRC33	0.025807370566717565
7	gene	LST1	0.009676481490708535
7	gene	LUC7L	-0.018795853684016216
7	gene	LY75	0.008368968113629367
7	gene	MAN2A1	0.03427196352564164
7	gene	MAP3K5	0.031890624864704786
7	gene	MBNL2	0.016583614263060497
7	gene	MESP1	-0.04846011708354533
7	gene	MNDA	0.016827448137558005
7	gene	MPEG1	0.004861946675072088
7	gene	MR1	0.0019288757266101124
7	gene	MRPL4	-0.03365363283184597
7	gene	MRPL9	-0.00901172937834501
7	gene	MRPS25	-0.027950558738858218
7	gene	MRPS26	-0.018859836947100972
7	gene	MRPS5	-0.003681519089644298
7	gene	MYLIP	0.023135574969994164
7	gene	MYO1A	0.02653809217694384
7	gene	MYO1D	0.0314895298839123
7	gene	MYO1E	0.036779100981803016
7	gene	NCKAP1L	0.03977947818079097
7	gene	NDRG1	0.032796031856538954
7	gene	NEURL4	-0.012136013199494769
7	gene	NFKBIL2	-0.047077351227411246
7	gene	NIPAL4	0.008141874840650817
7	gene	NOC4L	-0.0038875082893089336
7	gene	NOXO1	-0.030052475782758273
7	gene	NPC1	1.8858523197009167e-4
7	gene	NPC2	0.008787918943299812
7	gene	NSUN5P2	-0.011710016569247594
7	gene	NT5DC1	0.021631798765936253
7	gene	NUPL2	-0.028273439886163796
7	gene	ORC6L	-0.012317654001576533
7	gene	OTUD7B	0.039086210077910306
7	gene	PAOX	0.0017147778632127838
7	gene	PDE1C	0.010499334261306385
7	gene	PDE6B	0.002519777894756807
7	gene	PGCP	0.0073778767231728664
7	gene	PIK3CG	0.03183914447311732
7	gene	PIK3R2	-0.03091553629990041
7	gene	PIK3R5	0.035234769120099256
7	gene	PLIN3	0.007216246798198923
7	gene	PLS3	0.027782096653470985
7	gene	PLSCR4	0.0012114730660479419
7	gene	PMS2L3	-0.013626724564544751
7	gene	PODXL2	-0.03125066274663905
7	gene	POLE	-0.01009814579643518
7	gene	POLR2H	-0.009836849566214993
7	gene	POP7	-0.03125437196393156
7	gene	PPAP2A	0.025379473066069334
7	gene	PREX1	0.016862212063559832
7	gene	PRMT7	-0.02207651892323198
7	gene	PSEN1	0.012675843976413036
7	gene	PTGS1	0.004232095918650632
7	gene	PTP4A2	0.029628617572462337
7	gene	PTPN6	0.0038300705768502838
7	gene	PTPRC	7.430755018507578e-4
7	gene	RAP1A	2.2289353685406969e-4
7	gene	RARRES3	0.035822589989234904
7	gene	RASGRP4	0.03167341566708177
7	gene	RECQL4	-0.02567197029924412
7	gene	RFFL	0.007532281611851115
7	gene	RHBDF2	0.0042197922965363024
7	gene	RPS6KA1	0.03048375874107005
7	gene	S1PR5	1.2788593749755493e-4
7	gene	SAFB	-0.030036792202061242
7	gene	SAMSN1	0.02047402529813004
7	gene	SASH3	0.007631990716472953
7	gene	SEC11C	0.01659322686658798
7	gene	SEPT4	0.030142337398457328
7	gene	SERPINB1	0.03813839466505083
7	gene	SF3A2	-0.018361918064198672
7	gene	SF4	-0.00989971254968364
7	gene	SFT2D1	0.005142558617375893
7	gene	SH3TC2	0.028000582273080193
7	gene	SIRPB2	0.0025930304056812317
7	gene	SIRT6	-0.028151476126908485
7	gene	SLC13A3	0.0031948913251054964
7	gene	SLC26A10	-0.008381031917879362
7	gene	SLC5A11	0.022450249387111095
7	gene	SLC7A7	0.01578244809796663
7	gene	SLCO2B1	0.010135332274862565
7	gene	SNAPC4	-0.03799811985010484
7	gene	SNHG10	-0.009492119771557124
7	gene	SNX9	0.030871573848604072
7	gene	SORBS1	0.0023847256187056417
7	gene	SPATS2	-0.012155923682777686
7	gene	SPG7	-0.041740843169187886
7	gene	SPN	0.032123518697085254
7	gene	SPTLC3	0.03939084479201529
7	gene	SSPN	0.018926890330447144
7	gene	ST18	0.016542641722032368
7	gene	ST6GALNAC2	0.023044192078747985
7	gene	STOM	0.023340909036075837
7	gene	SUN2	0.01729150376818135
7	gene	SYK	7.577787969106046e-4
7	gene	SYNM	0.033491771478759445
7	gene	SYPL1	0.012382768840882635
7	gene	TAGAP	0.026357269112510597
7	gene	TBCD	-0.03637001824301253
7	gene	TBXAS1	0.03881052877724093
7	gene	TCP11L2	0.007119854531701086
7	gene	TIMM16	-0.012716483828453687
7	gene	TIMM44	-0.03315448386463511
7	gene	TLR1	0.021898891953504494
7	gene	TLR5	0.022488374143045
7	gene	TLR6	0.038135053927928944
7	gene	TMCC3	0.02270938972284822
7	gene	TMEM120B	-0.04186813098030872
7	gene	TMEM156	0.02373280376385885
7	gene	TNFSF8	0.04722928928961548
7	gene	TOP3B	-0.007712292007548594
7	gene	TP53INP2	0.011482290944767923
7	gene	TP53TG5	0.006021536213665695
7	gene	TPP1	0.012365851759845944
7	gene	TRAPPC2	-0.049045587442176124
7	gene	TRIM11	-0.014119842589074175
7	gene	TTC35	0.019326993493528344
7	gene	TXNRD2	-0.020990687077249392
7	gene	TYROBP	0.02253338975723673
7	gene	UNC5B	0.01294908412384898
7	gene	USF1	-0.01153545705936702
7	gene	UTRN	0.011665922723549545
7	gene	VAV1	0.030976246051240757
7	gene	VRK2	0.011590360228434017
7	gene	VSIG4	0.024297767843196535
7	gene	WASH2P	-0.012064768231237146
7	gene	WDFY2	0.007696533743297375
7	gene	WDFY4	0.011297899653380298
7	gene	WDR24	-0.008742322872459
7	gene	WDR49	0.004756491887746382
7	gene	WFIKKN1	-0.03809252425811988
7	gene	WIPF1	0.03019946969102328
7	gene	WWTR1	0.04140746087472658
7	gene	XAB2	-0.011795250708476335
7	gene	ZBTB7B	0.02626811311083904
7	gene	ZNF205	-0.03345068097699723
7	gene	ZNF414	-0.03697443125755182
7	gene	ZNF598	-0.024061785036941914
7	gene	ZNF653	-0.027723458099950214
7	gene	ZNF692	-0.004278495846807946
7	gene	ZNF768	-0.01813912641505191
7	gene	ZNF771	-0.03060408786709224
7	gene	ZNF775	-0.019906876457739656
7	gene	ZNF821	-0.013991200595398679
7	image	1	0.8420068104250421
7	image	2	-0.05532542375330286
7	image	3	0.5344351294868543
7	image	21	-0.03684346910200508
7	image	47	0.03138916754651896
8	gene	ABCA2	0.003293135231696038
8	gene	ACBD6	-0.02064481685703665
8	gene	ACD	-0.016090822298245717
8	gene	ADAMTS4	0.004398606856891532
8	gene	ADAP2	0.015706887254240846
8	gene	ADD3	0.017568683084425413
8	gene	ADRB2	-0.5319169675824817
8	gene	AHCYL1	0.021014260344792365
8	gene	AMOT	-0.7798894555233241
8	gene	ARFGAP1	-0.019838605183010123
8	gene	ARHGAP25	0.014738121708400161
8	gene	ARHGAP6	0.02432218182175005
8	gene	ARL6IP5	0.02326777375266185
8	gene	ARMC5	-0.005562817075103422
8	gene	AR	0.007364007189407042
8	gene	ASAH1	0.03667444578657771
8	gene	ATP10B	0.02987370183878364
8	gene	ATP13A1	-0.0271779912268441
8	gene	ATP6V1B1	-0.016756926312817097
8	gene	ATP8B4	0.01769362719529578
8	gene	ATXN2L	-0.02067054336223888
8	gene	B4GALT1	0.012596827678925133
8	gene	B4GALT3	-0.022221110932580557
8	gene	BACE1	0.01625973664658272
8	gene	BAG3	0.008667595479021854
8	gene	BCS1L	-0.011084140351168089
8	gene	BIN1	0.008746939995647119
8	gene	BLNK	0.0069216408032625205
8	gene	BOK	0.02051421057410077
8	gene	BTBD16	0.0012786416452317045
8	gene	BTK	0.014007898704983843
8	gene	C10orf54	0.025101006446552523
8	gene	C11orf80	-0.00928438850064615
8	gene	C11orf84	-0.017454463166715745
8	gene	C11orf9	0.016400024170183332
8	gene	C12orf59	0.025916862177441224
8	gene	C14orf80	-3.85106609720927e-4
8	gene	C19orf20	-0.005669965594777978
8	gene	C19orf29	-0.01575891340065291
8	gene	C19orf6	-0.00977281349383327
8	gene	C1orf35	-0.01279003972185492
8	gene	C22orf9	0.02012291310165923
8	gene	C2orf65	0.01618222955423044
8	gene	C3orf54	0.012667460807181717
8	gene	C3orf58	0.03436181302211563
8	gene	C4A	0.008770102605828877
8	gene	C4orf3	0.014605380054997804
8	gene	C7orf26	-0.016682520749243077
8	gene	C7orf30	-0.0081176980611252815
8	gene	C7orf41	0.022209768631350546
8	gene	C7orf47	-0.011318280560762568
8	gene	C7orf58	0.018734634603364112
8	gene	CAPG	0.0027159365079639157
8	gene	CAPN13	6.916319373705548e-4
8	gene	CAPN3	0.01774309936010779
8	gene	CARD11	0.0020529334477738612
8	gene	CARNS1	0.01388061289940235
8	gene	CCDC163P	0.03532708804338436
8	gene	CCHCR1	-0.003350997439591184
8	gene	CCNF	-0.02342240752198859
8	gene	CCT6P1	-0.014373476581839984
8	gene	CD164	0.006813999112060143
8	gene	CD180	0.012678875170377753
8	gene	CD300C	0.008632036809307896
8	gene	CD53	2.7459528807726374e-4
8	gene	CD84	0.01993731620142374
8	gene	CD9	0.003570928428739026
8	gene	CDC37	-0.02382609709412985
8	gene	CDK3	-0.015151120699215204
8	gene	CDT1	-0.010360722388993571
8	gene	CECR1	0.014307910217262498
8	gene	CECR5	-0.003550326101024994
8	gene	CHMP2B	0.029626479941411585
8	gene	CHP2	0.010777701406025084
8	gene	CHST12	-0.006170761833409583
8	gene	CHST6	0.024933451433905112
8	gene	CHTF18	-0.016495780215990977
8	gene	CLCA2	0.0200905574660504
8	gene	CLEC7A	3.741621284012033e-4
8	gene	CLEC9A	0.008429232268176932
8	gene	CLK2	-0.0065708794882450225
8	gene	CLMN	0.006655187783064408
8	gene	CLN8	0.016738916359152922
8	gene	CNDP1	0.022158107625353436
8	gene	CNDP2	0.025502564294928295
8	gene	CNP	0.013062021709454417
8	gene	CNTN2	0.013246716105682746
8	gene	CNTNAP4	0.01764114136230994
8	gene	CNTROB	-0.009416146140067668
8	gene	COBRA1	-0.005377794566126124
8	gene	COL8A2	0.017435099603104423
8	gene	CPEB1	7.614891439924009e-4
8	gene	CREG1	0.006423126699116253
8	gene	CRYBB1	0.01295556785249471
8	gene	CSF1	0.009369093401699951
8	gene	CSRP1	0.016116195601498615
8	gene	CTSZ	0.003912325933711144
8	gene	CTU2	-0.00488261092871328
8	gene	CX3CR1	0.03823686797983448
8	gene	CXCL16	0.003007420896867318
8	gene	CYB5R2	0.012317286325009794
8	gene	CYFIP1	0.00863043279776747
8	gene	CYLD	5.358539299445559e-4
8	gene	CYP4F11	0.01224270628139574
8	gene	CYP7B1	0.01449761659427051
8	gene	CYTH4	0.010423370961342484
8	gene	DAAM2	0.03241506459375417
8	gene	DAPP1	0.005146073065928544
8	gene	DAZAP1	-0.017426318030904903
8	gene	DAZAP2	0.009536282680816957
8	gene	DDX12	-0.010734489674250976
8	gene	DDX49	-0.014250060697995053
8	gene	DDX54	-0.01488694733126156
8	gene	DDX55	-0.004145511578139358
8	gene	DGAT1	-0.008289783705714772
8	gene	DLEC1	0.012589284499971579
8	gene	DNAH17	1.3983725535899913e-4
8	gene	DTNA	0.011028986663810265
8	gene	DUS3L	-0.01868988592958544
8	gene	DYNC1LI2	0.001044087929587034
8	gene	EBI3	0.010535651601633115
8	gene	EDC4	-0.0035977436538616107
8	gene	EDIL3	0.01893801425250836
8	gene	EHF	0.012016140436275538
8	gene	ENPP6	0.009794409149507051
8	gene	ESRRA	-0.017508168088130535
8	gene	EVI2B	0.0062886825816556
8	gene	FAM107A	0.02409757247498298
8	gene	FAM134C	-0.018309844974665673
8	gene	FAM170B	0.007885130438825667
8	gene	FAM189A2	0.003716129863132936
8	gene	FAM189B	-0.024109520838516463
8	gene	FAM193B	-0.017222988500118153
8	gene	FAM19A4	0.0016757632591886573
8	gene	FANCA	-0.006850696519234697
8	gene	FASTK	-0.014922302107932918
8	gene	FBXL6	-0.022224336847883264
8	gene	FCER1G	0.0062914883774631055
8	gene	FCGR1C	0.020282382781450888
8	gene	FEZ1	0.006281373426292623
8	gene	FGD4	0.0031947065337772423
8	gene	FGF20	0.012360103100235153
8	gene	FNBP1	0.016995942858834687
8	gene	FNTB	0.009485599882347184
8	gene	FOLH1	0.01516415192991671
8	gene	FPR1	0.02245504306096158
8	gene	FRK	0.0021539672909387537
8	gene	FTL	0.004910426545535237
8	gene	FYB	0.017388780352260352
8	gene	GALNT6	0.003996991132416936
8	gene	GAN	0.007118270106932249
8	gene	GCA	0.005671604901141516
8	gene	GIMAP4	4.897353662935082e-4
8	gene	GJA1	0.04054836740914283
8	gene	GJB1	0.02992745009925592
8	gene	GJC2	0.016792375109437464
8	gene	GNGT2	0.0020929044764162632
8	gene	GORASP1	0.030334976988998747
8	gene	GPR160	0.011389317197433553
8	gene	GPR62	0.021280270851905026
8	gene	GPSM3	0.001649655222593237
8	gene	GYPC	0.014750653819991544
8	gene	H1FX	-0.017138406578612257
8	gene	H2BFXP	-0.012519202090358318
8	gene	HAAO	0.02266120174350434
8	gene	HCLS1	0.006493037583221695
8	gene	HDAC8	-0.013477007706816152
8	gene	HEBP1	0.027517699187433933
8	gene	HEPH	0.017662820502038785
8	gene	HERPUD1	0.00568533028016278
8	gene	HEXDC	-0.0014423797194399357
8	gene	HHIP	0.007701283445284139
8	gene	HLA.DMB	0.0021021557389889083
8	gene	HLA.E	0.0012173895201213264
8	gene	HN1	-0.005940590842255554
8	gene	HNRNPA0	-0.010241566600559278
8	gene	HOXD1	0.006899400889994224
8	gene	HPN	0.025749541605808828
8	gene	HPSE	0.014860885836751981
8	gene	HSF1	-0.011832761589523955
8	gene	HTATIP2	0.007505872214139739
8	gene	HVCN1	0.004116712237456575
8	gene	IFITM1	0.0012830850457694841
8	gene	IFNGR1	0.007544455300836729
8	gene	IGHMBP2	-0.001055604784310458
8	gene	INTS1	-0.016640296026098886
8	gene	IRAK2	0.0196070464135263
8	gene	IRF5	0.012573140305940913
8	gene	IRF8	0.0022659748334247355
8	gene	ITGA2	0.005203451468863925
8	gene	ITGAX	0.01577882016465632
8	gene	ITGB5	0.004587118972298179
8	gene	ITPR2	0.021310195525473728
8	gene	KANK4	0.02615305479529639
8	gene	KAT2A	-0.00399229474117051
8	gene	KCNJ5	0.02129703470149275
8	gene	KCNK13	0.006336290737353446
8	gene	KCNMB4	0.005418644759356308
8	gene	KCNN3	0.026561023632457995
8	gene	KCNQ1DN	0.005934476722793997
8	gene	KCNQ1	0.007552538844397182
8	gene	KCTD21	0.016146618568354587
8	gene	KDM4B	-0.006602673776944815
8	gene	KIF22	-0.01552741531593724
8	gene	KLHL5	0.025001626430395565
8	gene	KLK6	0.03426637797108653
8	gene	KREMEN1	0.02505534610535795
8	gene	LHFPL2	0.014036724248074499
8	gene	LILRA4	0.0018831079609078556
8	gene	LILRB1	0.019084573018528447
8	gene	LLGL1	0.012530731279585502
8	gene	LMBR1L	-0.018415953902003585
8	gene	LOC100130933	0.027910612588405884
8	gene	LOC283999	0.016217059938628847
8	gene	LOC338799	-0.013481184953771288
8	gene	LOC645676	-0.008504032054743114
8	gene	LONP1	-0.0075664473860596075
8	gene	LRP10	0.013279831829575345
8	gene	LRRC45	-0.009209146242503238
8	gene	LRRC6	0.013544494522634063
8	gene	LRRK1	0.02158641284850355
8	gene	LST1	1.380722129337272e-4
8	gene	LY75	0.011056249708226789
8	gene	LY86	0.01939874809407613
8	gene	MAF	0.014597302544796496
8	gene	MAG	0.025712853986630122
8	gene	MAL	0.03629390844539932
8	gene	MAN1A1	0.016014184372516668
8	gene	MAP2K2	-0.009341544266318932
8	gene	MAZ	-0.003436432139116032
8	gene	MBP	0.03563938281949272
8	gene	MED16	-0.010011082329480472
8	gene	MED24	-0.012443778932139686
8	gene	MGST1	0.03137437311155821
8	gene	MIER2	-0.02388418342253875
8	gene	MOBP	0.007244504237087205
8	gene	MOSPD2	0.013995679743920329
8	gene	MPEG1	0.020334412583488688
8	gene	MPL	1.5189366142452908e-4
8	gene	MR1	0.010905636108258945
8	gene	MRPL12	-0.0039452260502197455
8	gene	MRPL9	-0.009407241915059922
8	gene	MRPS21	-0.016274374772439027
8	gene	MRPS5	-0.014647574473352567
8	gene	MTUS1	-0.01933529397131498
8	gene	MXD3	-0.0056177393688650575
8	gene	MYLK	0.016467085239365374
8	gene	NAA10	-0.00524156644549893
8	gene	NARFL	-0.020317745361428875
8	gene	NDP	0.028035313541129318
8	gene	NDUFAF2	-0.008087234861452137
8	gene	NDUFB11	-0.015821917649189183
8	gene	NEBL	0.02338131032669371
8	gene	NF2	-0.013767222289878468
8	gene	NFKBIL1	-0.006806300307674428
8	gene	NIPAL3	0.019522063002172314
8	gene	NIPAL4	0.006490421716533518
8	gene	NIPSNAP3A	0.0056243540425290365
8	gene	NLRP3	0.033116769271728054
8	gene	NOC4L	-0.022651542484860357
8	gene	NPC1	0.025125525364363435
8	gene	NPL	0.002527340057385239
8	gene	NSUN5P1	-0.015545317636908952
8	gene	NSUN5P2	-0.004877121388655804
8	gene	NUBP2	-0.008206532931837988
8	gene	ODZ4	0.022536324061301315
8	gene	OGFRL1	0.029927318906478265
8	gene	OPTN	0.00461334789329186
8	gene	PAIP2B	0.010103329008977058
8	gene	PAOX	0.03091859788451635
8	gene	PAQR8	0.02191901649136322
8	gene	PARP6	-0.0010337862089952639
8	gene	PBX4	-0.0271574458694369
8	gene	PCGF1	-0.007138146533857355
8	gene	PCGF5	0.014879051292084514
8	gene	PDE1C	0.0038775947248560344
8	gene	PDE6B	0.022034552581369868
8	gene	PELP1	-0.017863594335688883
8	gene	PEX5L	0.004909741795427456
8	gene	PFKFB3	0.016763274275162866
8	gene	PGCP	0.01127385398053804
8	gene	PHF11	0.0033107262549595964
8	gene	PICALM	0.014672637751671274
8	gene	PIF1	-0.02607219154810323
8	gene	PIGP	0.009134157205227918
8	gene	PILRA	0.007531532366991544
8	gene	PIRT	0.014830620513236708
8	gene	PLCG2	0.006824275658496142
8	gene	PLD4	0.034084860570181445
8	gene	PLEKHB1	0.024773156926881135
8	gene	PLSCR4	0.022478577147815305
8	gene	PMP22	0.006572878244097093
8	gene	POC1B	0.00833307598808066
8	gene	POLE	-0.0032568834665056244
8	gene	POLR2H	-0.01401061139385031
8	gene	POLRMT	-0.010269611903373858
8	gene	PPAP2C	0.0030991658346345183
8	gene	PPP2R3B	-0.014064359890829105
8	gene	PRCC	-0.004969546448878408
8	gene	PRIMA1	0.014166401777968166
8	gene	PRKCD	0.021088557913767042
8	gene	PRR14	-0.022441943303460943
8	gene	PRR18	0.008052681420588936
8	gene	PSAP	0.0036931306217777163
8	gene	PSEN1	0.007093484858176743
8	gene	PSMG3	-0.003125834275502692
8	gene	PTGS1	0.02251651371691894
8	gene	PTPLAD2	0.02402082559591978
8	gene	PTPN6	0.007942847489414132
8	gene	PTPRC	0.022997980308148036
8	gene	PTPRH	0.010274502757246331
8	gene	PXK	0.014156810797733954
8	gene	QDPR	0.012851120152662994
8	gene	QTRT1	-0.014522413445462002
8	gene	RAB7L1	0.02508474921573272
8	gene	RAP1A	0.024707698969232608
8	gene	RBM47	0.0013042659659123009
8	gene	RBP7	0.007403458013492803
8	gene	RCAN3	0.02267998258608676
8	gene	REPIN1	-0.007297569064648003
8	gene	RETSAT	0.017955431170669542
8	gene	RFFL	0.005870389697997362
8	gene	RGS18	0.01105404800204548
8	gene	RHBDF2	0.016165773790178032
8	gene	RHBDL2	0.014784131930876274
8	gene	RNASE6	0.011287931484421454
8	gene	RNF113A	-6.830206772986411e-5
8	gene	RNF19A	0.0070607395287468535
8	gene	RP9P	-0.004617305651627127
8	gene	RPAIN	-0.02372627014237827
8	gene	RPUSD1	-0.007822900737773582
8	gene	RRP1	-0.0013134574730263096
8	gene	RTEL1	-0.016027943733304566
8	gene	RYR1	0.02971055386375308
8	gene	S1PR5	0.027662112735212598
8	gene	SAC3D1	-0.0032763086386054874
8	gene	SAR1B	0.007372031170949707
8	gene	SART1	-0.0035954517221487847
8	gene	SASH3	0.002387948347102722
8	gene	SCAND1	-0.011079452864346986
8	gene	SCIN	0.014133256671208228
8	gene	SCNN1D	-0.013947281173008867
8	gene	SEC14L5	0.010308420700357045
8	gene	SEC62	0.023597856624786865
8	gene	SELO	-0.022917395340599528
8	gene	SF4	-0.006643247112998902
8	gene	SFI1	-0.026502784701384664
8	gene	SFMBT2	0.009259868008774753
8	gene	SFT2D1	0.011652401675520487
8	gene	SGK2	0.009485716435767176
8	gene	SGK3	0.0013561249852931975
8	gene	SH2B1	-0.0034018786117347333
8	gene	SH3GL1	-0.01792627932176935
8	gene	SHISA2	8.616096874295753e-4
8	gene	SIGLEC11	0.02851625596037646
8	gene	SIGLEC14	0.011000810709410643
8	gene	SIGLEC9	0.003033811354988003
8	gene	SIRPB1	0.0022140546954221864
8	gene	SIRPB2	0.0048820015897468195
8	gene	SLC13A3	0.02119329867797138
8	gene	SLC15A3	0.009565179134846545
8	gene	SLC1A5	0.0014257490389717256
8	gene	SLC22A15	0.004291952676138261
8	gene	SLC26A10	-0.0036814359881738924
8	gene	SLC26A9	0.01525296390637841
8	gene	SLC27A6	2.872774174489962e-4
8	gene	SLC2A5	0.028072395768644513
8	gene	SLC39A11	0.004188108293917311
8	gene	SLC44A1	0.01696397951583968
8	gene	SLC48A1	0.010575180045559239
8	gene	SLC6A9	0.0023568413376001364
8	gene	SLCO1A2	0.02174572559133804
8	gene	SLCO2B1	0.00906763065964215
8	gene	SNX18	0.02657064048486554
8	gene	SOLH	-0.02391845044843461
8	gene	SORBS1	0.029810726509314815
8	gene	SPOCK3	0.008375652974633078
8	gene	SSH3	0.017969965254992257
8	gene	ST18	0.0022799844513078315
8	gene	STAT5A	0.004516808282805405
8	gene	SUCNR1	0.012278839089467853
8	gene	SUSD3	0.014101143605490092
8	gene	SUZ12P	-0.001164758236303266
8	gene	SWAP70	0.009938400951180797
8	gene	SYK	0.017718707930487517
8	gene	SYNJ2	0.008223545255949776
8	gene	SYNPO2	0.0023123992321165757
8	gene	SYPL1	0.007258755258134603
8	gene	TAL1	0.018093139546354928
8	gene	TBC1D12	0.016264871892253733
8	gene	TCP11L2	0.014883208486968834
8	gene	TDRD7	0.019015564216859248
8	gene	TEX2	0.027843924825666933
8	gene	TFEC	0.009070148023605146
8	gene	TF	0.002044491931303725
8	gene	TIGD5	-0.00673758752963657
8	gene	TIMM16	-0.0062005924774779795
8	gene	TLR10	0.023454653392701138
8	gene	TLR2	0.005680525874106784
8	gene	TLR3	0.018262346867342523
8	gene	TMC8	2.1025538012921685e-5
8	gene	TMEM106A	0.012407841710343209
8	gene	TMEM125	0.03146950288966382
8	gene	TMEM47	0.016618783799690697
8	gene	TMEM63A	0.009343996542435744
8	gene	TMEM90B	0.004865913674136547
8	gene	TOP3B	-0.01021970640993617
8	gene	TP53TG5	0.012341587288520448
8	gene	TPST2	0.01190302189292867
8	gene	TRAF3IP3	0.010004442903419812
8	gene	TRAK2	0.002472495768345768
8	gene	TRIM34	0.013800945297924954
8	gene	TRIM59	0.022235691826189223
8	gene	TRMT1	-0.01564272914378386
8	gene	TRO	-1.4792782570628257e-4
8	gene	TRPM6	0.013038607853640763
8	gene	TRPV3	0.0052788019545485804
8	gene	TRPV5	0.025153403943200897
8	gene	TTC35	0.0033263083414888125
8	gene	UCN	-0.003340608345297561
8	gene	UNC5C	0.027557233960944203
8	gene	UTRN	0.004985175346900354
8	gene	VARS	-0.018107200425702286
8	gene	WASH2P	-0.00539106756735839
8	gene	WASH7P	-0.006136131315452984
8	gene	WDFY2	0.01602451448654875
8	gene	WDFY4	0.006060708944954012
8	gene	WDR18	-0.002302346812440869
8	gene	WDR24	-0.010925181955350041
8	gene	WDR27	-0.0054381944850245955
8	gene	WDR49	0.028790432573724954
8	gene	WDR74	-0.013295666385316382
8	gene	WDR85	-0.007044837302015635
8	gene	XAB2	-0.011276837074270176
8	gene	YPEL2	0.007116672484819383
8	gene	ZFP57	0.02378642683502079
8	gene	ZFPM1	-0.024918337685192464
8	gene	ZGLP1	-0.0034856990881527465
8	gene	ZNF133	-0.022014359109039476
8	gene	ZNF536	0.007610314393996168
8	gene	ZNF692	-0.018068008971878935
8	gene	ZNF695	-0.00903518212371001
8	gene	ZNF74	-0.013545626015462124
8	image	1	0.9011385435039693
8	image	2	-0.17183857613625209
8	image	3	0.39687795697433254
8	image	21	-0.030144923799707797
9	gene	ABCA2	-0.010280729415176031
9	gene	ABCC9	-0.014459668590964623
9	gene	ABLIM1	-0.01649016456295074
9	gene	ABR	-0.054457203758037954
9	gene	ACY3	-0.0668383300015699
9	gene	ADARB2	-0.013793621786758288
9	gene	ADCYAP1R1	-0.02125208515600745
9	gene	ADC	-0.041856366111220324
9	gene	ADD3	-0.03787244033321166
9	gene	ADRB2	-0.39232723851824036
9	gene	AGPAT3	-0.03658590688626265
9	gene	AGXT2L1	-0.009531363424242816
9	gene	AKTIP	-0.01990439818601497
9	gene	ALAD	-0.003126715482701805
9	gene	ALDH4A1	-0.047026682902718456
9	gene	AMOT	-0.8222627607407437
9	gene	ANK2	-0.009299950515707514
9	gene	ANLN	-0.01504608568166971
9	gene	ANXA11	-0.002998619443964923
9	gene	ANXA7	-0.011254429448027499
9	gene	ARL8B	-0.00558208110622094
9	gene	ARRB1	-0.06587589197000851
9	gene	ARRDC2	-0.017307887849856325
9	gene	ATG3	-0.010258076793949553
9	gene	ATG7	-0.005907757884920591
9	gene	ATP1A2	-0.017199528810883206
9	gene	BBOX1	-0.03747763677438409
9	gene	BBX	-0.003302945133347018
9	gene	BCL2	-0.028228365505980218
9	gene	BDH2	-2.851775092788604e-4
9	gene	BIN1	-0.01885101947410513
9	gene	BTBD8	-0.005672842570778954
9	gene	C10orf107	-0.017664802996522126
9	gene	C11orf92	-0.020482217840369323
9	gene	C12orf39	-0.013703406889328171
9	gene	C18orf1	-0.035640377196289215
9	gene	C19orf43	0.0019718487197736352
9	gene	C20orf194	-0.04446931171910574
9	gene	C4orf19	-0.05645195099626165
9	gene	C4orf3	-0.016833789311947397
9	gene	C7orf47	0.013232730586271049
9	gene	CAMK2G	-0.014692289736636447
9	gene	CARD11	-4.560781704198562e-4
9	gene	CARNS1	-0.005628738496428298
9	gene	CASC2	-3.936536321839475e-4
9	gene	CBR1	-0.002574226575145122
9	gene	CCDC130	1.1817003508632438e-4
9	gene	CCDC69	-0.0016906128218235343
9	gene	CCDC91	-0.03498668492354418
9	gene	CCHCR1	0.017298991331861996
9	gene	CCNB1IP1	0.003429503436028409
9	gene	CCPG1	-0.009590125392975444
9	gene	CHN2	-0.02097648306627441
9	gene	CHST12	0.013181960970207907
9	gene	CHST15	-0.03352045085896556
9	gene	CLCA4	-0.00981834585455355
9	gene	CLEC9A	-0.020782473724277217
9	gene	CLMN	-0.0019293289586534096
9	gene	CLN8	-0.004432109082408313
9	gene	CMTM4	-0.004735045769759915
9	gene	CNTN2	-0.005363898594515008
9	gene	CNTNAP4	-0.028810937454943116
9	gene	COBL	-0.020184788183051722
9	gene	CORO1A	-0.006833550752123427
9	gene	CPEB1	-0.02537694807838061
9	gene	CPSF3	0.0056583616923415415
9	gene	CRB2	-0.010069590343063733
9	gene	CRHBP	-0.013316326070410178
9	gene	CXCL5	-0.011295599709842521
9	gene	CYLD	-0.023835760970005487
9	gene	CYP2J2	-0.0366394034006805
9	gene	CYP7B1	-0.02193349546922383
9	gene	DAAM2	-6.016104115136813e-4
9	gene	DAPK1	-1.0455099334174884e-4
9	gene	DCLK1	-0.06194542580814592
9	gene	DGUOK	0.002426395342800522
9	gene	DIXDC1	-0.005876035453891225
9	gene	DKK3	-0.018612772595363238
9	gene	DNAH17	-0.005388122334641358
9	gene	DOCK1	-0.0135488643262367
9	gene	DOCK4	-0.0537820040262919
9	gene	DPYSL2	-0.012400917277769498
9	gene	DULLARD	0.010986470063790443
9	gene	DYNC1LI2	-0.013411106398600704
9	gene	EDIL3	-0.01055585181937248
9	gene	EFHD1	-0.018218290469362453
9	gene	EIF3B	0.004028209244753239
9	gene	EIF4E3	-0.005743159700917604
9	gene	ENPP2	-0.003108479255974454
9	gene	EPB41L3	-0.002256170045583371
9	gene	EPM2A	-0.028503653856795187
9	gene	EPS15	-0.03845169254647031
9	gene	EZR	-0.026423582424137112
9	gene	FAM105A	-0.017171908688340794
9	gene	FAM167A	-0.019629031045261598
9	gene	FAM171A1	-0.04843259563460072
9	gene	FAM189A2	-0.02670887262183455
9	gene	FAM198B	-0.03604734862550644
9	gene	FAM19A4	-0.024978316918394177
9	gene	FAM55C	-9.921356908158968e-4
9	gene	FAM59A	-0.022181406574807265
9	gene	FAM69A	-0.04397794263845453
9	gene	FBXL5	-0.014540789327746816
9	gene	FBXO2	-0.007412670819655862
9	gene	FEZ1	-0.008693778302168085
9	gene	FEZ2	-0.012492388477655434
9	gene	FGD4	-0.017667649344115056
9	gene	FGFR3	-0.0011739063250057842
9	gene	FMN2	-0.003170741791472785
9	gene	FMNL2	-0.032853578169700075
9	gene	FRK	-0.007531681298044837
9	gene	FSD1L	-0.003463288950746893
9	gene	FSTL5	-1.279347019495986e-4
9	gene	FXYD1	-8.536480337066434e-4
9	gene	GABRG1	-0.03512593534702112
9	gene	GALC	-0.001414026882381629
9	gene	GAN	-0.029730494395690345
9	gene	GAS7	-0.00341815160468709
9	gene	GATM	-0.023278910813336173
9	gene	GCA	-0.0015184115009918087
9	gene	GMDS	0.020651727330960348
9	gene	GORASP1	-0.006204422827844558
9	gene	GPM6B	-0.041788572641442645
9	gene	GPR75	-0.004666004303394174
9	gene	GRM3	-0.017215013985257963
9	gene	HADHB	-0.0069105104648738225
9	gene	HCG11	-3.1718900247274537e-4
9	gene	HDAC11	-0.03702473907645661
9	gene	HEPH	-0.00200519202221838
9	gene	HHATL	-0.03181848725432238
9	gene	HIAT1	-0.013315756585788555
9	gene	HIST1H2BO	0.009036778522724375
9	gene	HPS1	-0.0292820325900046
9	gene	HS3ST4	-0.025047795473392736
9	gene	HS3ST5	-0.001993707578775901
9	gene	HSDL2	-0.038105107064253914
9	gene	HSF1	0.006779662131578153
9	gene	IFNGR1	-0.0063317436614341105
9	gene	IGSF10	-0.03194477158000102
9	gene	IGSF1	-0.03849875060684812
9	gene	IPCEF1	-0.011379115955554965
9	gene	IPO13	-0.0011457552681293475
9	gene	ITGB5	-0.01843652052499268
9	gene	ITM2B	-0.019479763799518476
9	gene	ITM2C	-0.01822848118231758
9	gene	KBTBD11	-0.01882168233365933
9	gene	KCNH2	0.0029549417943380662
9	gene	KCNMB4	-0.011080551940308193
9	gene	KCNN3	-0.012137117524777061
9	gene	KIAA0494	-0.022383264010385436
9	gene	KIAA1671	-0.046554754484795104
9	gene	KIF6	-5.72119903153526e-4
9	gene	KLHL32	-0.013705904655003393
9	gene	LANCL1	-0.0204431072443096
9	gene	LASS1	-0.006745562415225444
9	gene	LDB3	-0.019719536784413638
9	gene	LHFPL1	-0.023721051145052418
9	gene	LILRA4	-0.016319434602200963
9	gene	LIX1	-0.03789936419138727
9	gene	LLGL1	-0.01491408025202679
9	gene	LOC283999	-0.0039040320197867673
9	gene	LOC729234	-1.0923555434795734e-4
9	gene	LOC80054	-0.03998012963185566
9	gene	LRRC3B	-0.020896754737538242
9	gene	LRRC6	-0.006310604522713391
9	gene	MAN1A1	-0.0013788309538470278
9	gene	MAOB	-0.009918523551898782
9	gene	MAP3K5	-0.011295416011911398
9	gene	MAP6D1	-0.010792196095304397
9	gene	MAPRE2	-0.0033498347057031117
9	gene	MBNL2	-0.015483781560051264
9	gene	MEGF10	-0.030054739717135407
9	gene	MEN1	0.007277499558854605
9	gene	MEP1A	-0.012062236003716616
9	gene	MGAT4C	-0.03425051631100468
9	gene	MIF	0.0017821947121050194
9	gene	MINK1	-0.011514873427993103
9	gene	MLC1	-0.0077788550219775035
9	gene	MOBP	-0.014780698258450858
9	gene	MOGS	0.01892282062185806
9	gene	MOG	-0.019150531899695542
9	gene	MPL	-0.016724065742670678
9	gene	MRAS	-0.04141557133427314
9	gene	MRO	-0.01980351363359758
9	gene	MRVI1	-9.843764364651432e-4
9	gene	MSH5	4.0688129277911627e-4
9	gene	MYBPC1	-0.055758429697413625
9	gene	MYL3	-0.014115105224078413
9	gene	MYLIP	-0.006149299209976199
9	gene	NAV3	-0.03951389392233675
9	gene	NDST1	-0.024153886102697437
9	gene	NDUFAF2	0.01772315386832051
9	gene	NFKBIL1	5.674716853101941e-4
9	gene	NHLRC1	-0.016089372452159342
9	gene	NIPAL3	-0.019814279611418423
9	gene	NIPSNAP3A	-0.03717762735632943
9	gene	NKAPL	-0.013915949866344125
9	gene	NPM3	0.012760746115064012
9	gene	NR3C2	-0.01840121939351475
9	gene	NT5DC1	-0.025849084660733705
9	gene	NTRK2	-0.009722636953619017
9	gene	NTSR2	-0.022942581444908256
9	gene	NWD1	-0.025962306818575236
9	gene	OAZ2	-0.0047719793084742956
9	gene	OPALIN	-0.044485661977538574
9	gene	OPTN	-0.017296030970461108
9	gene	OSBPL1A	-0.033364039721199425
9	gene	OTUD1	-0.019606755536575125
9	gene	PAIP2B	-0.002575346619732689
9	gene	PAQR6	-0.03331491278760641
9	gene	PAQR8	-0.029804476037489574
9	gene	PCDH9	-0.06080001425269214
9	gene	PCSK6	-0.02317439976200406
9	gene	PEBP4	-0.039759159720291516
9	gene	PEX11A	-0.005859346908664708
9	gene	PEX5L	-0.03965575406357177
9	gene	PFKFB2	-0.027655637412231752
9	gene	PHACTR2	-0.031202959667033653
9	gene	PHF11	-0.0046715367781591365
9	gene	PHKG1	-0.004212589211426297
9	gene	PLCXD3	-0.006988592254901644
9	gene	PLEKHH1	-0.019738342895400683
9	gene	PLEKHH3	0.013696635616066714
9	gene	PLIN1	-0.010310554411998126
9	gene	PLLP	-1.6514508476174857e-4
9	gene	POC1B	-0.0016841616104647202
9	gene	PON2	-0.014018303285773637
9	gene	PPAP2B	-0.03317014993763667
9	gene	PPARA	-0.02785850253628576
9	gene	PPIL2	0.002040209883790793
9	gene	PRKCD	-0.005193993586556002
9	gene	PRKCSH	0.003774490146860036
9	gene	PRKG1	-0.017129149743402933
9	gene	PRNP	-0.03307392457209451
9	gene	PRR18	-0.02280550835331475
9	gene	PSAT1	-0.0564854788438562
9	gene	PTPLAD1	-0.028509237651585886
9	gene	PTPRD	-0.027203769097921444
9	gene	QDPR	-0.018029122988608873
9	gene	RAD23A	5.51397420520209e-4
9	gene	RANBP3L	-0.03322977975429915
9	gene	RAP1GDS1	-0.001372427232932063
9	gene	RAPGEF5	-0.020932630976621954
9	gene	RASGEF1A	-0.005970078980084412
9	gene	RASGRF1	-0.002765533386580545
9	gene	RASL12	-0.0011090938231599306
9	gene	RAVER1	0.030386918137523936
9	gene	RGL1	-0.03554475720894021
9	gene	RNF113A	0.020349341746129294
9	gene	RPL13	0.00770220703913744
9	gene	RPS15	0.01940550054008827
9	gene	RPS27	0.005450074211575709
9	gene	RYR1	-0.007520017415856928
9	gene	S100A1	-0.0034684832965506296
9	gene	S1PR1	-0.046851407663959205
9	gene	SAC3D1	0.006515062990163269
9	gene	SART1	0.009339187028843877
9	gene	SCARF2	0.024568315310351373
9	gene	SCHIP1	-0.023289795804079326
9	gene	SCNM1	0.011311673782499953
9	gene	SDC4	-0.001710137671541616
9	gene	SEC14L5	-0.028153995113405262
9	gene	SECISBP2L	-0.01007717017682175
9	gene	SELENBP1	-0.03414714235023937
9	gene	SEPW1	-0.029449166561466872
9	gene	SERPINB9	-0.005148411151575725
9	gene	SF3A2	0.009203114165417315
9	gene	SFMBT2	-0.006051355543842008
9	gene	SGK3	-0.003865437150216336
9	gene	SIDT1	-0.008082445115972054
9	gene	SIRPA	-0.04943753027985635
9	gene	SIRPB1	-0.04525986239582026
9	gene	SLC15A2	-0.042989794254911735
9	gene	SLC1A4	-0.0013202891857859995
9	gene	SLC22A15	-0.031989690948345
9	gene	SLC24A2	-0.013177084110726616
9	gene	SLC39A11	-7.33654517152158e-4
9	gene	SLC44A3	-0.014745253546030304
9	gene	SLC48A1	-0.005272597170903824
9	gene	SLC5A11	-0.002506859295598224
9	gene	SLC6A9	-0.044812917754010875
9	gene	SLC7A11	-0.03100122340084568
9	gene	SLC7A2	-0.030076498219729502
9	gene	SLCO1C1	-0.01392402381935743
9	gene	SMAP2	-1.4575638227196254e-4
9	gene	SNN	-0.0013011996856275162
9	gene	SNX29	-0.013012865372759582
9	gene	SNX30	-0.006844333194374075
9	gene	SNX5	-0.004395509206463241
9	gene	SOCS6	-0.017281122946221965
9	gene	SPATA2	-0.007015243470414857
9	gene	SPOCK3	-0.04597162913640888
9	gene	SPTBN1	-0.019398351922080073
9	gene	SREBF1	-0.01222191030305534
9	gene	SSPN	-0.016541264397007198
9	gene	SSR2	0.0022937400231184206
9	gene	ST18	-0.012857244174094671
9	gene	SYNJ2	-0.02509697349438074
9	gene	SYNPO2	-0.0016486364578415266
9	gene	SYPL1	-6.418412734733593e-4
9	gene	TACC1	-0.026236836218589483
9	gene	TAL1	-0.02317394286036687
9	gene	TBL3	0.015481243769050449
9	gene	TCFL5	-0.02309910935637796
9	gene	TDRD7	-0.00420681035098193
9	gene	TECPR2	-0.021728225932305327
9	gene	TF	-0.02249692257734071
9	gene	THOC6	0.018818070713989877
9	gene	TIAM1	-0.006297209489195117
9	gene	TLN2	-0.008390887217037082
9	gene	TM6SF1	-0.01410777221060078
9	gene	TMC1	-0.030931809203798784
9	gene	TMCC3	-0.01634827425420184
9	gene	TMEM144	-0.008836216830466787
9	gene	TMEM150C	-0.014465165910592057
9	gene	TMEM232	-0.015579983053426635
9	gene	TMEM47	-0.043196931653303225
9	gene	TMEM56	-0.01973451038419431
9	gene	TMEM90B	-0.018958218173023175
9	gene	TNFAIP8L3	-0.03183134908069286
9	gene	TPPP	-0.011722230976294403
9	gene	TRIM2	-0.016380082504515333
9	gene	TRPV3	-0.03716892205782449
9	gene	TTC35	-0.0300456632915844
9	gene	TTLL11	-0.016899029633644664
9	gene	TTLL7	-0.017164289642773427
9	gene	TTPA	-0.018710627267423095
9	gene	UCN	0.0032549441047640035
9	gene	USP53	-0.010253030607105522
9	gene	UTRN	-0.0030276564076371906
9	gene	VPS13D	-0.010463100645889878
9	gene	WDR31	-0.011603178850420358
9	gene	WDR74	0.004311559425187864
9	gene	WFS1	-0.01870805392405112
9	gene	WWC1	-0.02608828870945963
9	gene	XAB2	5.144730573466444e-4
9	gene	YAP1	-0.010358090269101498
9	gene	YPEL2	-0.01859900147210635
9	gene	ZNF536	-0.018133653811393504
9	gene	ZNF768	0.003687123066809972
9	image	1	-0.941548035201131
9	image	2	0.3199831560825306
9	image	4	-0.02915613200891682
9	image	14	0.02422254908325298
9	image	25	-0.056823911411621596
9	image	35	0.043278920152714485
9	image	48	0.02072413496680783
9	image	57	0.0642631597940635
10	gene	A2ML1	-0.009025142132801577
10	gene	ABCA2	-0.006217362215773559
10	gene	ABCA8	-0.010220229027927318
10	gene	ACAA2	-0.006381784933464631
10	gene	ACSBG1	-0.0015237666110375606
10	gene	ACSM5	-0.011982624225662795
10	gene	ADRB2	0.2089039576902388
10	gene	AGMAT	-0.007177774855326732
10	gene	AGXT2L1	-0.001800816852890218
10	gene	AHCYL1	-0.00855433354410065
10	gene	AK5	-0.008970283697281912
10	gene	AKAP8L	0.0016464663762175437
10	gene	ALAD	-0.015767581712253488
10	gene	ALDH1A1	-0.004071226650800627
10	gene	ALDH6A1	-0.017371972089791052
10	gene	ALOX5AP	-5.347861535307944e-4
10	gene	AMD1	-0.013735933589422844
10	gene	AMOT	0.9339578343165807
10	gene	ANGPT1	-0.009278385749705206
10	gene	ANK2	-0.0075060973572502665
10	gene	ANKRD13B	0.005547434292305999
10	gene	ANKS3	0.006950504812598955
10	gene	ANKZF1	1.9933832034699624e-4
10	gene	ANXA11	-0.012703519610414753
10	gene	ANXA7	-2.1709762543363438e-4
10	gene	APBB1IP	-0.003998944132641644
10	gene	APOC2	-0.0162269767635643
10	gene	ARHGAP21	-0.004366520777155327
10	gene	ARHGEF10	-0.01575857558954298
10	gene	ARL8B	-0.012770437394089075
10	gene	AR	-0.012813262181179683
10	gene	ASPA	-0.0030759934428566888
10	gene	ATG3	-0.009275567353939043
10	gene	ATG4C	-0.004276588905344697
10	gene	ATG7	-0.011723094915826711
10	gene	ATP10B	-0.00987993490840152
10	gene	ATRIP	0.009146662783138429
10	gene	ATXN2L	0.0029209812327924602
10	gene	AXIN1	0.014651812179199473
10	gene	B4GALT3	0.013556769122801226
10	gene	BACE1	-0.016422760417691085
10	gene	BBX	-0.01988658428659659
10	gene	BCAS1	-0.006826004038876114
10	gene	BCO2	-4.25378212704886e-4
10	gene	BDH2	-0.014498249762234423
10	gene	BGLAP	0.011184430871679588
10	gene	BIRC3	-0.003973119830563021
10	gene	BLNK	-0.006139767718408737
10	gene	BMPR1B	-0.01549151074291418
10	gene	BOK	-0.009329139061309187
10	gene	BTBD16	-0.0054796935182941445
10	gene	BTBD3	-0.002734228685748923
10	gene	BTBD8	-0.014360120185194091
10	gene	C10orf116	-0.006471607059038568
10	gene	C11orf45	-0.017023988311958265
10	gene	C11orf9	-0.021220646070431642
10	gene	C12orf59	-5.82453394432397e-4
10	gene	C14orf132	-0.015943057780819107
10	gene	C14orf86	-0.0025255195129657362
10	gene	C18orf16	-0.01334627382518673
10	gene	C19orf43	0.0166532304724062
10	gene	C19orf57	0.016179896875996955
10	gene	C1GALT1	-0.005379177951255552
10	gene	C1orf198	-0.014728422817359853
10	gene	C1orf35	0.0022540044115859966
10	gene	C1orf95	-0.005435553023515413
10	gene	C21orf130	-0.016672888357353827
10	gene	C21orf131	-0.009161441709161321
10	gene	C21orf45	0.010920888937172768
10	gene	C21orf58	6.757640870136352e-4
10	gene	C22orf25	-0.002212129303872526
10	gene	C22orf9	-0.01795766183849167
10	gene	C2CD2	-0.008929679753959736
10	gene	C2orf48	0.0011632373410426686
10	gene	C2orf65	-0.004668051148811552
10	gene	C3AR1	-0.019895893086828077
10	gene	C3orf47	0.003941155714138046
10	gene	C3orf50	5.427361746039948e-4
10	gene	C3orf54	-0.0208678570893779
10	gene	C3orf58	-0.017659415264865894
10	gene	C4orf12	-0.009269355666305339
10	gene	C4orf34	-0.004403196223644269
10	gene	C5orf33	-0.0031596541869390996
10	gene	C6orf191	-0.01748443769676447
10	gene	C6orf225	-0.016285698407749873
10	gene	C7orf11	0.010473972498747685
10	gene	C7orf27	0.014029594255501817
10	gene	C7orf30	0.004791926993843087
10	gene	C7orf41	-0.015061707685899671
10	gene	C7orf47	1.742162472645781e-4
10	gene	C7orf58	-0.00978719180479085
10	gene	C9orf103	-0.0033145114165124487
10	gene	C9orf66	-0.014674866960253026
10	gene	CAPN13	-0.012163042886269515
10	gene	CAPN3	-2.9867951839757556e-4
10	gene	CARD11	-0.019608524394680568
10	gene	CARNS1	-0.014450227665437845
10	gene	CASC2	-0.01627616814555036
10	gene	CBR1	-0.01606506779406776
10	gene	CCDC124	1.3858016151011392e-4
10	gene	CCDC130	0.019990116816910295
10	gene	CCDC152	-0.014114541448937378
10	gene	CCDC69	-0.018738659807539006
10	gene	CCNB1IP1	0.015539069360864
10	gene	CCPG1	-0.006453938422978516
10	gene	CD47	-0.01896729058816771
10	gene	CD59	-0.0193436122308051
10	gene	CD83	-0.01437860803798267
10	gene	CD9	-0.007404299366317032
10	gene	CDC42EP2	-0.006601987645819609
10	gene	CDC42SE2	-0.010464332618790229
10	gene	CDK18	-0.0077115667063722615
10	gene	CELSR2	-6.473113727115864e-4
10	gene	CH25H	-0.011966927930862573
10	gene	CHCHD7	-0.005057919466262341
10	gene	CHMP2B	-0.014420880452765022
10	gene	CHP2	-0.0071278870327560724
10	gene	CLCA4	-0.004379453716443838
10	gene	CLCN4	-0.019555434221908433
10	gene	CLK2	0.013622440022528189
10	gene	CLMN	-0.016500726660299368
10	gene	CLN8	-0.020346065014830807
10	gene	CMTM4	-0.012376453083263107
10	gene	CNDP1	-0.01930516300245692
10	gene	CNP	-0.012413123892863831
10	gene	CNTN2	-0.015233623732325612
10	gene	CNTROB	0.008856726302706577
10	gene	CORO1A	-0.010505255467108806
10	gene	CPE	-0.014070377325164432
10	gene	CPNE1	0.0034291469526408942
10	gene	CPOX	-0.00888123782656871
10	gene	CPSF3	0.007679847183457962
10	gene	CREBL2	-0.012706633066413908
10	gene	CREG1	-0.013396571676398307
10	gene	CRHBP	-8.828086060403677e-4
10	gene	CRYBB1	-0.017421394159420688
10	gene	CSF2RA	-0.006553115792133487
10	gene	CSRP1	-0.012688278129632347
10	gene	CTNNBL1	0.020843509321699295
10	gene	CTSH	-0.006371357003816116
10	gene	CXorf50B	0.002811064932365361
10	gene	CYB5R2	-0.004431546608218288
10	gene	CYFIP1	-0.022540113657099917
10	gene	CYP4F11	-2.3390271208806752e-4
10	gene	DAAM2	-0.016688252728010465
10	gene	DAPK1	-0.013850382054236771
10	gene	DAZAP2	-0.021226273254364412
10	gene	DBNDD2	-0.009216725828922866
10	gene	DDAH1	-0.017228884788962843
10	gene	DDO	-0.0200021213589537
10	gene	DDX49	9.362351811411921e-4
10	gene	DDX55	0.004304697874615635
10	gene	DDX56	0.009335408310147803
10	gene	DEPDC6	-0.01751390855373268
10	gene	DGUOK	0.01415928015690079
10	gene	DHRS3	-0.01613302658654354
10	gene	DIRC2	-9.410193009473361e-5
10	gene	DIXDC1	-0.01108858662338575
10	gene	DLEU2	0.004573736248088002
10	gene	DLEU7	-0.01145400347948774
10	gene	DLG1	-0.0038207621510649914
10	gene	DMD	-0.0075543547057906595
10	gene	DMKN	-0.010733548183391171
10	gene	DNAH17	-0.014552006439561694
10	gene	DNAJC17	0.007570982267082416
10	gene	DOCK10	-0.002138145158006045
10	gene	DOCK1	-4.656984902322688e-4
10	gene	DOM3Z	0.008633813282323174
10	gene	DPH3B	-0.01999099562945294
10	gene	DPYSL2	-0.006862706872924225
10	gene	DTNA	-0.014478008400913536
10	gene	DUS1L	1.3817153905254653e-4
10	gene	DUSP18	-0.012967773114419571
10	gene	DUSP22	-0.0021886582695513435
10	gene	DYNC1I2	-0.018281357704031297
10	gene	EBP	0.008950263010211209
10	gene	EDIL3	-0.005834858661380083
10	gene	EDNRB	-0.01793241867271905
10	gene	EGLN3	-0.0076032539988412015
10	gene	EHMT2	0.002072591666860471
10	gene	EIF2B4	0.02122764060803366
10	gene	EIF3B	0.011940312322692617
10	gene	EIF3G	0.006761691489725138
10	gene	EIF4E3	-0.012375760771565374
10	gene	EIF5	-0.00807133910347725
10	gene	ELMO2	-0.002134633226490856
10	gene	ELOVL7	-0.009707137605951094
10	gene	ENPP2	-0.017250865009382
10	gene	ENPP6	-6.215266250874033e-4
10	gene	EPB41L3	-0.018582077002175592
10	gene	EPO	1.759263908162778e-4
10	gene	ERMN	-0.010738138509505484
10	gene	EXOC3L	0.0015856687018076718
10	gene	FADS2	-4.127039341308851e-4
10	gene	FAH	-0.013532245260110173
10	gene	FAIM	-0.0014570465226948325
10	gene	FAM102A	-0.02651558298979605
10	gene	FAM125B	-5.473715082005096e-4
10	gene	FAM134B	-0.004393010765290869
10	gene	FAM181A	-0.001905423752087158
10	gene	FAM196B	-0.009150235636436306
10	gene	FAM38B	-0.021603321673711637
10	gene	FAM49B	-5.325786118530795e-4
10	gene	FAM53B	-0.010190275079549276
10	gene	FAM55C	-0.026743312373574312
10	gene	FAM69C	-0.0021415557308667376
10	gene	FAM73A	-0.020125585849989018
10	gene	FAM7A2	-0.0025037818510642977
10	gene	FAM7A3	-0.009911314746344924
10	gene	FANCG	0.011042727845666457
10	gene	FAR2	-3.701302710884081e-4
10	gene	FBXL8	0.02067278282274068
10	gene	FBXO2	-0.00831888639095897
10	gene	FBXO36	-0.01999490911649365
10	gene	FCHO1	-0.022431556213356928
10	gene	FEZ1	-0.01074372067549674
10	gene	FEZ2	-0.010047214876560705
10	gene	FGD2	-0.012819829074880334
10	gene	FGFR3	-0.013088497566900828
10	gene	FICD	-0.01610198498800735
10	gene	FLAD1	0.007405806101288283
10	gene	FLNB	-0.0013812731984712097
10	gene	FLYWCH2	0.018792549882840095
10	gene	FMN2	-0.015587930122723765
10	gene	FN3KRP	-0.017026651383222572
10	gene	FNBP1	-0.019687669802788778
10	gene	FOLH1	-0.013802453892544324
10	gene	FOLR2	-0.0074733619067194725
10	gene	FRK	-0.0032958038737601393
10	gene	FRMPD2	-3.6875548488442386e-4
10	gene	FRYL	-0.013638688601029
10	gene	FSD1L	-0.015349101777091843
10	gene	FSTL5	-0.018575030256552657
10	gene	FUT10	-0.021815799198645156
10	gene	FXYD1	-0.019632172627117955
10	gene	FXYD4	-0.012956033300808804
10	gene	GALC	-0.019348957040074236
10	gene	GALNT4	-0.017806663435560574
10	gene	GAS7	-0.017575021986997272
10	gene	GCA	-0.018794113282007887
10	gene	GDE1	-0.010394045968568378
10	gene	GFER	0.006552119815312324
10	gene	GGTA1	-0.0016766016748075274
10	gene	GJC2	-0.008304188250597236
10	gene	GNAQ	-0.01764202498484151
10	gene	GNB3	0.002375134113775717
10	gene	GORASP1	-0.00790994679592691
10	gene	GPR137B	-0.0010640977703464125
10	gene	GPR62	-0.0030028925145296837
10	gene	GPR75	-0.013926757340040716
10	gene	GREM1	-0.004162714988928786
10	gene	GRIA1	-0.005405311106281079
10	gene	GSTO2	-0.004816983331725435
10	gene	HADHB	-0.008435598326455218
10	gene	HAPLN2	-0.012694064731603144
10	gene	HAUS7	0.01380172392015797
10	gene	HCG11	-0.020747614318568027
10	gene	HDAC8	0.003472634869180235
10	gene	HEG1	-0.006827449101241988
10	gene	HELLS	0.010939515506660443
10	gene	HEPH	-0.016380121546892588
10	gene	HES7	0.0054048705905616334
10	gene	HGS	0.007453467660589752
10	gene	HHIP	-0.011248781380912658
10	gene	HIST1H2BO	0.0034857654602641615
10	gene	HMSD	-0.010704428668519152
10	gene	HOXD1	-0.012497144063169168
10	gene	HPSE2	-0.013535115780921857
10	gene	HRASLS5	-0.014443664664381075
10	gene	HS3ST5	-0.020260945637662026
10	gene	HSD17B4	-0.005757805066290287
10	gene	HSF1	0.009125905052008951
10	gene	HSPB8	-0.01248318079476223
10	gene	HVCN1	-0.005812782561037398
10	gene	IFNGR1	-0.013074686872265198
10	gene	IL12A	-0.006148834069828495
10	gene	IL1A	-0.01685966949511586
10	gene	IL28RA	-0.004055527280200401
10	gene	INO80B	0.0035946721035981163
10	gene	INSM1	0.0021187027282918705
10	gene	IPCEF1	-0.0028809986866540314
10	gene	IPO13	-0.019804335528016616
10	gene	IRAK2	-0.007291386197143513
10	gene	IRF8	-0.02001857541594221
10	gene	ITGA2	-4.6782217966655784e-4
10	gene	ITGA6	-0.0017678354149128924
10	gene	ITPR2	-0.01839485485895177
10	gene	KAL1	-0.013561531376141673
10	gene	KBTBD12	-0.004619152648955544
10	gene	KBTBD3	-0.00405967935803169
10	gene	KCNH2	0.012184253586998177
10	gene	KCNK13	-0.004606701788079018
10	gene	KCNMB4	-0.008483469188995747
10	gene	KCNQ1DN	-0.011718025230818588
10	gene	KCTD21	-0.006243657972539207
10	gene	KDELC1	0.012671519877395374
10	gene	KIAA0907	0.004118381658260968
10	gene	KIAA1737	-0.007753203613328373
10	gene	KIF16B	-0.003305774340026449
10	gene	KIF6	-0.017159808091464956
10	gene	KIR3DX1	-3.6911868966069795e-4
10	gene	KLHDC4	0.014390824228907122
10	gene	KLHL2	-0.00849948328678219
10	gene	KLHL32	-0.0016886583838904806
10	gene	KLHL5	-0.01303143868620768
10	gene	L3MBTL4	-0.0017547852443005317
10	gene	LARP6	-0.0072255014219422915
10	gene	LASS1	-0.008254600822313456
10	gene	LEMD1	0.008499140358749241
10	gene	LEPREL2	0.019016029223440423
10	gene	LGI3	-0.0105094275155797
10	gene	LGI4	-0.008717971676773701
[truncated: 38,439 more rows]
