# Supplementary material for: Joint analysis of expression levels and histological images identifies genes associated with tissue morphology
Source: Nat Commun. 2021 Mar 11;12:1609. doi: 10.1038/s41467-021-21727-x (PMC7952575; doi:10.1038/s41467-021-21727-x)
Supplement: Supplementary file 9 — Supplementary Data 6 [file 41467_2021_21727_MOESM9_ESM.txt]

CCA var  ontology  GO ID  term  annotated  selected  expected  p-value 
1  BP  GO:0006396  RNA processing  725  13  3.2  1.40E-05 
1  BP  GO:0034389  lipid particle organization  14  3  0.06  2.90E-05 
1  BP  GO:0051052  regulation of DNA metabolic process  313  8  1.38  6.70E-05 
1  BP  GO:0051054  positive regulation of DNA metabolic pro...  165  6  0.73  8.60E-05 
1  BP  GO:0006303  double-strand break repair via nonhomolo...  64  4  0.28  1.80E-04 
1  BP  GO:0044260  cellular macromolecule metabolic process  7812  49  34.43  2.20E-04 
1  BP  GO:0000726  non-recombinational repair  68  4  0.3  2.30E-04 
1  BP  GO:0006282  regulation of DNA repair  70  4  0.31  2.50E-04 
1  BP  GO:2001020  regulation of response to DNA damage sti...  134  5  0.59  3.10E-04 
1  BP  GO:0080135  regulation of cellular response to stres...  619  10  2.73  3.60E-04 
1  CC  GO:0043231  intracellular membrane-bounded organelle  9783  62  41.65  2.60E-08 
1  CC  GO:0043229  intracellular organelle  10658  63  45.38  4.10E-07 
1  CC  GO:0044428  nuclear part  3503  33  14.91  1.10E-06 
1  CC  GO:0043227  membrane-bounded organelle  10865  63  46.26  1.10E-06 
1  CC  GO:0044446  intracellular organelle part  7161  50  30.49  1.40E-06 
1  CC  GO:0044422  organelle part  7358  50  31.33  3.80E-06 
1  CC  GO:0031981  nuclear lumen  3178  30  13.53  4.90E-06 
1  CC  GO:0044424  intracellular part  12330  66  52.5  4.90E-06 
1  CC  GO:0043226  organelle  11619  64  49.47  7.40E-06 
1  CC  GO:0005654  nucleoplasm  2598  26  11.06  1.10E-05 
1  MF  GO:0003723  RNA binding  1461  17  6.15  7.90E-05 
1  MF  GO:0003676  nucleic acid binding  3620  28  15.23  3.40E-04 
1  MF  GO:0019783  ubiquitin-like protein-specific protease...  96  4  0.4  7.10E-04 
1  MF  GO:0042800  histone methyltransferase activity (H3-K...  15  2  0.06  0.00177 
1  MF  GO:0019899  enzyme binding  1637  15  6.89  0.00275 
1  MF  GO:0004843  thiol-dependent ubiquitin-specific prote...  71  3  0.3  0.00331 
1  MF  GO:0008234  cysteine-type peptidase activity  154  4  0.65  0.00401 
1  MF  GO:0051020  GTPase binding  258  5  1.09  0.00456 
1  MF  GO:0044822  poly(A) RNA binding  1082  11  4.55  0.0051 
1  MF  GO:0036459  thiol-dependent ubiquitinyl hydrolase ac...  85  3  0.36  0.00549 
2  BP  GO:0007268  synaptic transmission  697  31  3.16  1.30E-23 
2  BP  GO:0099536  synaptic signaling  697  31  3.16  1.30E-23 
2  BP  GO:0099537  trans-synaptic signaling  697  31  3.16  1.30E-23 
2  BP  GO:0007267  cell-cell signaling  1179  32  5.35  5.60E-18 
2  BP  GO:0099504  synaptic vesicle cycle  83  13  0.38  4.30E-17 
2  BP  GO:0017156  calcium ion regulated exocytosis  95  13  0.43  2.80E-16 
2  BP  GO:0007269  neurotransmitter secretion  134  14  0.61  8.80E-16 
2  BP  GO:0006836  neurotransmitter transport  176  15  0.8  1.60E-15 
2  BP  GO:0099531  presynaptic process involved in synaptic...  142  14  0.64  2.00E-15 
2  BP  GO:0045055  regulated exocytosis  163  14  0.74  1.40E-14 
2  CC  GO:0044456  synapse part  584  37  2.67  0 
2  CC  GO:0045202  synapse  725  38  3.31  0 
2  CC  GO:0098793  presynapse  257  27  1.17  3.70E-30 
2  CC  GO:0097458  neuron part  1225  40  5.6  7.10E-26 
2  CC  GO:0043005  neuron projection  909  33  4.15  3.40E-22 
2  CC  GO:0008021  synaptic vesicle  130  17  0.59  1.20E-20 
2  CC  GO:0070382  exocytic vesicle  142  17  0.65  5.90E-20 
2  CC  GO:0030672  synaptic vesicle membrane  55  12  0.25  1.20E-17 
2  CC  GO:0099501  exocytic vesicle membrane  55  12  0.25  1.20E-17 
2  CC  GO:0044306  neuron projection terminus  132  15  0.6  2.50E-17 
2  MF  GO:0000149  SNARE binding  115  13  0.51  2.90E-15 
2  MF  GO:0019905  syntaxin binding  83  11  0.37  7.70E-14 
2  MF  GO:0017075  syntaxin-1 binding  18  5  0.08  1.30E-08 
2  MF  GO:0046873  metal ion transmembrane transporter acti...  396  12  1.77  1.60E-07 
2  MF  GO:0030276  clathrin binding  57  6  0.25  1.90E-07 
2  MF  GO:0022890  inorganic cation transmembrane transport...  492  12  2.2  1.60E-06 
2  MF  GO:0048306  calcium-dependent protein binding  60  5  0.27  6.90E-06 
2  MF  GO:0015075  ion transmembrane transporter activity  789  14  3.53  8.20E-06 
2  MF  GO:0008324  cation transmembrane transporter activit...  582  12  2.6  9.00E-06 
2  MF  GO:0005215  transporter activity  1191  17  5.32  1.40E-05 
3  BP  GO:0007272  ensheathment of neurons  106  8  0.53  5.40E-08 
3  BP  GO:0008366  axon ensheathment  106  8  0.53  5.40E-08 
3  BP  GO:0042552  myelination  103  7  0.51  8.00E-07 
3  BP  GO:0032060  bleb assembly  10  3  0.05  1.40E-05 
3  BP  GO:0007399  nervous system development  2285  25  11.42  7.40E-05 
3  BP  GO:0031344  regulation of cell projection organizati...  490  10  2.45  1.60E-04 
3  BP  GO:0030334  regulation of cell migration  628  11  3.14  2.70E-04 
3  BP  GO:2000145  regulation of cell motility  664  11  3.32  4.40E-04 
3  BP  GO:0048017  inositol lipid-mediated signaling  197  6  0.98  4.50E-04 
3  BP  GO:0030030  cell projection organization  1412  17  7.06  4.90E-04 
3  CC  GO:0043209  myelin sheath  164  11  0.85  8.20E-10 
3  CC  GO:0044425  membrane part  5868  51  30.5  4.00E-06 
3  CC  GO:0071944  cell periphery  4672  44  24.28  4.70E-06 
3  CC  GO:0016021  integral component of membrane  4729  44  24.58  6.70E-06 
3  CC  GO:0031224  intrinsic component of membrane  4845  44  25.18  1.30E-05 
3  CC  GO:0005905  coated pit  62  5  0.32  1.70E-05 
3  CC  GO:0005886  plasma membrane  4570  42  23.75  1.90E-05 
3  CC  GO:0005768  endosome  722  14  3.75  1.90E-05 
3  CC  GO:0055037  recycling endosome  115  6  0.6  2.90E-05 
3  CC  GO:0044304  main axon  61  4  0.32  2.80E-04 
3  MF  GO:0045125  bioactive lipid receptor activity  14  2  0.07  0.002 
3  MF  GO:0005198  structural molecule activity  670  9  3.26  0.0051 
3  MF  GO:0030544  Hsp70 protein binding  28  2  0.14  0.0081 
3  MF  GO:0004620  phospholipase activity  86  3  0.42  0.0085 
3  MF  GO:0016298  lipase activity  99  3  0.48  0.0124 
3  MF  GO:0046915  transition metal ion transmembrane trans...  36  2  0.18  0.0132 
3  MF  GO:0016810  hydrolase activity, acting on carbon-nit...  122  3  0.59  0.0216 
3  MF  GO:0022857  transmembrane transporter activity  935  9  4.55  0.037 
3  MF  GO:0016813  hydrolase activity, acting on carbon-nit...  11  1  0.05  0.0522 
3  MF  GO:0098632  protein binding involved in cell-cell ad...  11  1  0.05  0.0522 
4  BP  GO:0006396  RNA processing  725  20  3.39  6.50E-11 
4  BP  GO:0090304  nucleic acid metabolic process  4633  47  21.64  5.50E-10 
4  BP  GO:0034641  cellular nitrogen compound metabolic pro...  5998  52  28.01  7.50E-09 
4  BP  GO:0006807  nitrogen compound metabolic process  6275  53  29.31  1.10E-08 
4  BP  GO:0046483  heterocycle metabolic process  5351  48  24.99  2.60E-08 
4  BP  GO:0006725  cellular aromatic compound metabolic pro...  5370  48  25.08  3.00E-08 
4  BP  GO:0006139  nucleobase-containing compound metabolic...  5177  47  24.18  3.10E-08 
4  BP  GO:1901360  organic cyclic compound metabolic proces...  5577  48  26.05  1.10E-07 
4  BP  GO:0006397  mRNA processing  395  12  1.84  2.60E-07 
4  BP  GO:0016070  RNA metabolic process  4185  40  19.55  3.00E-07 
4  CC  GO:0043231  intracellular membrane-bounded organelle  9783  68  45.33  2.30E-09 
4  CC  GO:0005622  intracellular  12618  74  58.46  2.60E-08 
4  CC  GO:0005634  nucleus  6219  52  28.82  4.50E-08 
4  CC  GO:0031974  membrane-enclosed lumen  3938  40  18.25  5.40E-08 
4  CC  GO:0043229  intracellular organelle  10658  69  49.38  5.50E-08 
4  CC  GO:0031981  nuclear lumen  3178  35  14.72  9.90E-08 
4  CC  GO:0044424  intracellular part  12330  73  57.13  1.10E-07 
4  CC  GO:0070013  intracellular organelle lumen  3840  38  17.79  3.40E-07 
4  CC  GO:0043233  organelle lumen  3893  38  18.04  4.90E-07 
4  CC  GO:0043227  membrane-bounded organelle  10865  68  50.34  9.70E-07 
4  MF  GO:0003676  nucleic acid binding  3620  44  18.08  1.90E-10 
4  MF  GO:0003723  RNA binding  1461  27  7.3  7.20E-10 
4  MF  GO:1901363  heterocyclic compound binding  5415  53  27.05  1.40E-09 
4  MF  GO:0097159  organic cyclic compound binding  5495  53  27.45  2.50E-09 
4  MF  GO:0044822  poly(A) RNA binding  1082  22  5.41  8.00E-09 
4  MF  GO:0005488  binding  12891  74  64.4  3.60E-04 
4  MF  GO:0000166  nucleotide binding  2189  22  10.94  7.80E-04 
4  MF  GO:1901265  nucleoside phosphate binding  2190  22  10.94  7.80E-04 
4  MF  GO:0003677  DNA binding  2289  22  11.44  0.00142 
4  MF  GO:0070182  DNA polymerase binding  12  2  0.06  0.00157 
5  BP  GO:0035589  G-protein coupled purinergic nucleotide ...  14  4  0.06  2.80E-07 
5  BP  GO:0035590  purinergic nucleotide receptor signaling...  22  4  0.09  2.00E-06 
5  BP  GO:0035588  G-protein coupled purinergic receptor si...  23  4  0.1  2.40E-06 
5  BP  GO:0035587  purinergic receptor signaling pathway  31  4  0.13  8.30E-06 
5  BP  GO:0050900  leukocyte migration  347  9  1.46  1.40E-05 
5  BP  GO:0002275  myeloid cell activation involved in immu...  66  4  0.28  1.70E-04 
5  BP  GO:0002274  myeloid leukocyte activation  151  5  0.64  4.30E-04 
5  BP  GO:0097529  myeloid leukocyte migration  152  5  0.64  4.40E-04 
5  BP  GO:0002886  regulation of myeloid leukocyte mediated...  36  3  0.15  4.60E-04 
5  BP  GO:0043300  regulation of leukocyte degranulation  36  3  0.15  4.60E-04 
5  CC  GO:0031226  intrinsic component of plasma membrane  1499  16  5.82  1.40E-04 
5  CC  GO:0005887  integral component of plasma membrane  1441  15  5.59  3.20E-04 
5  CC  GO:0044459  plasma membrane part  2368  20  9.19  4.20E-04 
5  CC  GO:0016020  membrane  8112  44  31.49  9.70E-04 
5  CC  GO:0031224  intrinsic component of membrane  4845  30  18.81  0.00212 
5  CC  GO:0045335  phagocytic vesicle  75  3  0.29  0.00308 
5  CC  GO:0016021  integral component of membrane  4729  29  18.36  0.00315 
5  CC  GO:0005773  vacuole  559  7  2.17  0.00576 
5  CC  GO:0044425  membrane part  5868  33  22.78  0.00583 
5  CC  GO:0005886  plasma membrane  4570  27  17.74  0.00843 
5  MF  GO:0001608  G-protein coupled nucleotide receptor ac...  14  4  0.06  3.30E-07 
5  MF  GO:0045028  G-protein coupled purinergic nucleotide ...  14  4  0.06  3.30E-07 
5  MF  GO:0001614  purinergic nucleotide receptor activity  21  4  0.09  1.90E-06 
5  MF  GO:0016502  nucleotide receptor activity  21  4  0.09  1.90E-06 
5  MF  GO:0035586  purinergic receptor activity  25  4  0.11  4.10E-06 
5  MF  GO:0015929  hexosaminidase activity  14  2  0.06  0.0017 
5  MF  GO:0016722  oxidoreductase activity, oxidizing metal...  15  2  0.07  0.0019 
5  MF  GO:0004896  cytokine receptor activity  85  3  0.37  0.0062 
5  MF  GO:0004693  cyclin-dependent protein serine/threonin...  31  2  0.14  0.0082 
5  MF  GO:0097472  cyclin-dependent protein kinase activity  31  2  0.14  0.0082 
6  BP  GO:0044802  single-organism membrane organization  861  16  4.25  3.60E-06 
6  BP  GO:0006810  transport  4214  39  20.79  7.30E-06 
6  BP  GO:1902578  single-organism localization  3873  37  19.11  7.30E-06 
6  BP  GO:0044765  single-organism transport  3708  36  18.29  7.40E-06 
6  BP  GO:0061024  membrane organization  1045  17  5.16  9.90E-06 
6  BP  GO:0051234  establishment of localization  4338  39  21.4  1.50E-05 
6  BP  GO:1902580  single-organism cellular localization  1206  18  5.95  1.70E-05 
6  BP  GO:0006470  protein dephosphorylation  304  9  1.5  1.80E-05 
6  BP  GO:0051179  localization  5285  44  26.07  1.90E-05 
6  BP  GO:1902582  single-organism intracellular transport  1617  21  7.98  2.30E-05 
6  CC  GO:0005737  cytoplasm  9697  69  48.57  5.00E-07 
6  CC  GO:0043209  myelin sheath  164  8  0.82  1.60E-06 
6  CC  GO:0044444  cytoplasmic part  7370  55  36.92  3.60E-05 
6  CC  GO:0031090  organelle membrane  2822  29  14.14  5.60E-05 
6  CC  GO:0030424  axon  410  9  2.05  2.10E-04 
6  CC  GO:0016020  membrane  8112  56  40.63  3.70E-04 
6  CC  GO:0098796  membrane protein complex  933  13  4.67  7.00E-04 
6  CC  GO:0019866  organelle inner membrane  485  9  2.43  7.00E-04 
6  CC  GO:0031966  mitochondrial membrane  601  10  3.01  8.10E-04 
6  CC  GO:0043198  dendritic shaft  37  3  0.19  8.30E-04 
6  MF  GO:0000166  nucleotide binding  2189  26  11.51  3.20E-05 
6  MF  GO:1901265  nucleoside phosphate binding  2190  26  11.52  3.20E-05 
6  MF  GO:0035639  purine ribonucleoside triphosphate bindi...  1720  22  9.04  5.30E-05 
6  MF  GO:0032550  purine ribonucleoside binding  1729  22  9.09  5.70E-05 
6  MF  GO:0001883  purine nucleoside binding  1731  22  9.1  5.80E-05 
6  MF  GO:0032549  ribonucleoside binding  1732  22  9.11  5.90E-05 
6  MF  GO:0001882  nucleoside binding  1738  22  9.14  6.20E-05 
6  MF  GO:0032555  purine ribonucleotide binding  1760  22  9.26  7.50E-05 
6  MF  GO:0017076  purine nucleotide binding  1769  22  9.3  8.10E-05 
6  MF  GO:0032553  ribonucleotide binding  1776  22  9.34  8.60E-05 
7  BP  GO:0006811  ion transport  1456  20  6.03  8.90E-07 
7  BP  GO:0030029  actin filament-based process  605  13  2.51  9.30E-07 
7  BP  GO:0044765  single-organism transport  3708  33  15.37  1.50E-06 
7  BP  GO:0048771  tissue remodeling  148  7  0.61  2.50E-06 
7  BP  GO:1902578  single-organism localization  3873  33  16.05  4.30E-06 
7  BP  GO:0034103  regulation of tissue remodeling  62  5  0.26  5.60E-06 
7  BP  GO:0051049  regulation of transport  1688  20  7  8.80E-06 
7  BP  GO:0030036  actin cytoskeleton organization  525  11  2.18  9.10E-06 
7  BP  GO:0006810  transport  4214  34  17.46  9.70E-06 
7  BP  GO:0051050  positive regulation of transport  880  14  3.65  1.10E-05 
7  CC  GO:0098794  postsynapse  376  12  1.62  6.40E-08 
7  CC  GO:0005886  plasma membrane  4570  40  19.74  3.20E-07 
7  CC  GO:0097481  neuronal postsynaptic density  65  6  0.28  3.50E-07 
7  CC  GO:0071944  cell periphery  4672  40  20.18  6.10E-07 
7  CC  GO:0014069  postsynaptic density  188  8  0.81  1.40E-06 
7  CC  GO:0099572  postsynaptic specialization  188  8  0.81  1.40E-06 
7  CC  GO:0060076  excitatory synapse  200  8  0.86  2.30E-06 
7  CC  GO:0044456  synapse part  584  12  2.52  6.70E-06 
7  CC  GO:0016020  membrane  8112  53  35.05  7.90E-06 
7  CC  GO:0044459  plasma membrane part  2368  25  10.23  9.00E-06 
7  MF  GO:0003779  actin binding  377  11  1.56  3.60E-07 
7  MF  GO:0008092  cytoskeletal protein binding  787  12  3.26  7.90E-05 
7  MF  GO:0005516  calmodulin binding  175  6  0.72  8.40E-05 
7  MF  GO:0001664  G-protein coupled receptor binding  245  6  1.01  5.20E-04 
7  MF  GO:0031701  angiotensin receptor binding  12  2  0.05  0.00108 
7  MF  GO:0004872  receptor activity  1478  14  6.12  0.00247 
7  MF  GO:0060089  molecular transducer activity  1478  14  6.12  0.00247 
7  MF  GO:0022891  substrate-specific transmembrane transpo...  855  10  3.54  0.00253 
7  MF  GO:0016301  kinase activity  739  9  3.06  0.00323 
7  MF  GO:0004871  signal transducer activity  1561  14  6.46  0.00407 
8  BP  GO:0010001  glial cell differentiation  174  7  0.81  1.60E-05 
8  BP  GO:0048709  oligodendrocyte differentiation  78  5  0.36  3.10E-05 
8  BP  GO:0042063  gliogenesis  226  7  1.06  8.70E-05 
8  BP  GO:0042552  myelination  103  5  0.48  1.20E-04 
8  BP  GO:0007272  ensheathment of neurons  106  5  0.5  1.40E-04 
8  BP  GO:0008366  axon ensheathment  106  5  0.5  1.40E-04 
8  BP  GO:0021782  glial cell development  74  4  0.35  3.90E-04 
8  BP  GO:0014003  oligodendrocyte development  32  3  0.15  4.40E-04 
8  BP  GO:0022010  central nervous system myelination  10  2  0.05  9.40E-04 
8  BP  GO:0032291  axon ensheathment in central nervous sys...  10  2  0.05  9.40E-04 
8  CC  GO:0043209  myelin sheath  164  7  0.75  9.80E-06 
8  CC  GO:0005922  connexon complex  20  2  0.09  0.0037 
8  CC  GO:0005911  cell-cell junction  369  6  1.69  0.0068 
8  CC  GO:0005921  gap junction  29  2  0.13  0.0077 
8  CC  GO:0044425  membrane part  5868  37  26.82  0.0102 
8  CC  GO:0071944  cell periphery  4672  31  21.35  0.0108 
8  CC  GO:0016021  integral component of membrane  4729  31  21.62  0.013 
8  CC  GO:0005886  plasma membrane  4570  30  20.89  0.0147 
8  CC  GO:0031224  intrinsic component of membrane  4845  31  22.15  0.0185 
8  CC  GO:0016020  membrane  8112  46  37.08  0.0236 
8  MF  GO:0016805  dipeptidase activity  13  2  0.06  0.0014 
8  MF  GO:0005215  transporter activity  1191  13  5.25  0.0018 
8  MF  GO:0005243  gap junction channel activity  16  2  0.07  0.0022 
8  MF  GO:0022829  wide pore channel activity  23  2  0.1  0.0046 
8  MF  GO:0004112  cyclic-nucleotide phosphodiesterase acti...  25  2  0.11  0.0054 
8  MF  GO:0016645  oxidoreductase activity, acting on the C...  25  2  0.11  0.0054 
8  MF  GO:0005501  retinoid binding  31  2  0.14  0.0082 
8  MF  GO:0008238  exopeptidase activity  97  3  0.43  0.009 
8  MF  GO:0019840  isoprenoid binding  33  2  0.15  0.0092 
8  MF  GO:0004180  carboxypeptidase activity  37  2  0.16  0.0115 
9  BP  GO:0006955  immune response  1579  53  9.45  3.90E-29 
9  BP  GO:0002376  immune system process  2460  61  14.73  1.90E-27 
9  BP  GO:0006952  defense response  1712  47  10.25  2.00E-21 
9  BP  GO:0002682  regulation of immune system process  1440  43  8.62  1.10E-20 
9  BP  GO:0001775  cell activation  909  35  5.44  5.90E-20 
9  BP  GO:0045321  leukocyte activation  677  30  4.05  1.20E-18 
9  BP  GO:0002684  positive regulation of immune system pro...  866  33  5.18  1.30E-18 
9  BP  GO:0050776  regulation of immune response  935  34  5.6  1.40E-18 
9  BP  GO:0046649  lymphocyte activation  579  28  3.47  2.30E-18 
9  BP  GO:0007159  leukocyte cell-cell adhesion  457  24  2.74  1.50E-16 
9  CC  GO:0005886  plasma membrane  4570  64  26.9  2.20E-15 
9  CC  GO:0071944  cell periphery  4672  64  27.5  6.90E-15 
9  CC  GO:0016020  membrane  8112  78  47.74  6.90E-11 
9  CC  GO:0044425  membrane part  5868  63  34.54  2.30E-09 
9  CC  GO:0044459  plasma membrane part  2368  35  13.94  7.10E-08 
9  CC  GO:0016021  integral component of membrane  4729  50  27.83  1.40E-06 
9  CC  GO:0005887  integral component of plasma membrane  1441  24  8.48  2.10E-06 
9  CC  GO:0031224  intrinsic component of membrane  4845  50  28.52  3.10E-06 
9  CC  GO:0031226  intrinsic component of plasma membrane  1499  24  8.82  4.10E-06 
9  CC  GO:0098802  plasma membrane receptor complex  167  8  0.98  6.30E-06 
9  MF  GO:0004872  receptor activity  1478  26  8.74  2.40E-07 
9  MF  GO:0060089  molecular transducer activity  1478  26  8.74  2.40E-07 
9  MF  GO:0004871  signal transducer activity  1561  23  9.23  2.70E-05 
9  MF  GO:0038023  signaling receptor activity  1247  20  7.38  3.20E-05 
9  MF  GO:0004888  transmembrane signaling receptor activit...  1148  19  6.79  3.40E-05 
9  MF  GO:0099600  transmembrane receptor activity  1190  19  7.04  5.50E-05 
9  MF  GO:0005088  Ras guanyl-nucleotide exchange factor ac...  119  5  0.7  7.00E-04 
9  MF  GO:0005085  guanyl-nucleotide exchange factor activi...  184  6  1.09  7.70E-04 
9  MF  GO:0008289  lipid binding  601  11  3.56  8.20E-04 
9  MF  GO:0019955  cytokine binding  83  4  0.49  0.00147 
10  BP  GO:2000737  negative regulation of stem cell differe...  41  3  0.13  2.70E-04 
10  BP  GO:2000736  regulation of stem cell differentiation  115  3  0.36  0.00537 
10  BP  GO:0051568  histone H3-K4 methylation  45  2  0.14  0.00851 
10  BP  GO:0071320  cellular response to cAMP  47  2  0.15  0.00926 
10  BP  GO:0032922  circadian regulation of gene expression  57  2  0.18  0.0134 
10  BP  GO:0043401  steroid hormone mediated signaling pathw...  167  3  0.52  0.01483 
10  BP  GO:0071407  cellular response to organic cyclic comp...  489  5  1.51  0.01704 
10  BP  GO:0006805  xenobiotic metabolic process  186  3  0.58  0.01971 
10  BP  GO:0071466  cellular response to xenobiotic stimulus  190  3  0.59  0.02083 
10  BP  GO:0007018  microtubule-based movement  193  3  0.6  0.0217 
10  CC  GO:0048188  Set1C/COMPASS complex  11  2  0.04  5.60E-04 
10  CC  GO:0005929  cilium  426  6  1.39  0.00251 
10  CC  GO:0044447  axoneme part  28  2  0.09  0.00372 
10  CC  GO:0030286  dynein complex  42  2  0.14  0.00824 
10  CC  GO:0016021  integral component of membrane  4729  24  15.4  0.00845 
10  CC  GO:0031224  intrinsic component of membrane  4845  24  15.77  0.01162 
10  CC  GO:0035097  histone methyltransferase complex  63  2  0.21  0.01789 
10  CC  GO:0034708  methyltransferase complex  82  2  0.27  0.02926 
10  CC  GO:0005930  axoneme  83  2  0.27  0.02992 
10  CC  GO:0097014  ciliary plasm  83  2  0.27  0.02992 
10  MF  GO:0042800  histone methyltransferase activity (H3-K...  15  2  0.05  0.0011 
10  MF  GO:0018024  histone-lysine N-methyltransferase activ...  36  2  0.12  0.0065 
10  MF  GO:0016278  lysine N-methyltransferase activity  40  2  0.13  0.0079 
10  MF  GO:0016279  protein-lysine N-methyltransferase activ...  40  2  0.13  0.0079 
10  MF  GO:0003774  motor activity  130  3  0.44  0.0094 
10  MF  GO:0042054  histone methyltransferase activity  49  2  0.16  0.0117 
10  MF  GO:0008170  N-methyltransferase activity  63  2  0.21  0.0189 
10  MF  GO:0008276  protein methyltransferase activity  63  2  0.21  0.0189 
10  MF  GO:0003777  microtubule motor activity  75  2  0.25  0.0262 
10  MF  GO:0017111  nucleoside-triphosphatase activity  713  6  2.39  0.0312 
11  BP  GO:0045165  cell fate commitment  253  14  1.03  1.20E-12 
11  BP  GO:0045944  positive regulation of transcription fro...  992  21  4.05  1.50E-10 
11  BP  GO:0006357  regulation of transcription from RNA pol...  1736  26  7.08  9.00E-10 
11  BP  GO:0045893  positive regulation of transcription, DN...  1380  23  5.63  1.70E-09 
11  BP  GO:1903508  positive regulation of nucleic acid-temp...  1380  23  5.63  1.70E-09 
11  BP  GO:0007389  pattern specification process  444  14  1.81  2.20E-09 
11  BP  GO:1902680  positive regulation of RNA biosynthetic ...  1405  23  5.73  2.40E-09 
11  BP  GO:0051254  positive regulation of RNA metabolic pro...  1443  23  5.89  4.00E-09 
11  BP  GO:0006366  transcription from RNA polymerase II pro...  1925  26  7.85  8.30E-09 
11  BP  GO:0003002  regionalization  334  12  1.36  8.40E-09 
11  CC  GO:0044459  plasma membrane part  2368  20  9.79  0.001 
11  CC  GO:0005667  transcription factor complex  292  6  1.21  0.0013 
11  CC  GO:0005887  integral component of plasma membrane  1441  14  5.95  0.002 
11  CC  GO:0031226  intrinsic component of plasma membrane  1499  14  6.19  0.0028 
11  CC  GO:0005578  proteinaceous extracellular matrix  349  5  1.44  0.0146 
11  CC  GO:0016324  apical plasma membrane  274  4  1.13  0.0266 
11  CC  GO:0031012  extracellular matrix  410  5  1.69  0.0271 
11  CC  GO:0032426  stereocilium tip  10  1  0.04  0.0406 
11  CC  GO:0017146  NMDA selective glutamate receptor comple...  11  1  0.05  0.0445 
11  CC  GO:0031045  dense core granule  12  1  0.05  0.0485 
11  MF  GO:0043565  sequence-specific DNA binding  972  20  4.03  1.00E-09 
11  MF  GO:0000981  RNA polymerase II transcription factor a...  601  15  2.49  1.60E-08 
11  MF  GO:0003677  DNA binding  2289  28  9.48  2.30E-08 
11  MF  GO:0044212  transcription regulatory region DNA bind...  773  15  3.2  4.20E-07 
11  MF  GO:0000975  regulatory region DNA binding  776  15  3.21  4.40E-07 
11  MF  GO:0001067  regulatory region nucleic acid binding  777  15  3.22  4.50E-07 
11  MF  GO:0001228  transcriptional activator activity, RNA ...  318  10  1.32  6.60E-07 
11  MF  GO:0003690  double-stranded DNA binding  724  14  3  1.20E-06 
11  MF  GO:0000976  transcription regulatory region sequence...  633  13  2.62  1.50E-06 
11  MF  GO:0001071  nucleic acid binding transcription facto...  1118  17  4.63  1.90E-06 
12  BP  GO:0006955  immune response  1579  81  19.84  0 
12  BP  GO:0002376  immune system process  2460  98  30.91  1.60E-29 
12  BP  GO:0002682  regulation of immune system process  1440  71  18.09  1.80E-25 
12  BP  GO:0050776  regulation of immune response  935  57  11.75  1.60E-24 
12  BP  GO:0002252  immune effector process  727  49  9.13  7.90E-23 
12  BP  GO:0002443  leukocyte mediated immunity  270  32  3.39  3.00E-22 
12  BP  GO:0002684  positive regulation of immune system pro...  866  52  10.88  5.60E-22 
12  BP  GO:0006952  defense response  1712  70  21.51  2.40E-20 
12  BP  GO:0045087  innate immune response  1037  53  13.03  3.10E-19 
12  BP  GO:0001775  cell activation  909  49  11.42  1.10E-18 
12  CC  GO:0071944  cell periphery  4672  102  58.8  1.00E-10 
12  CC  GO:0031982  vesicle  3456  83  43.49  2.20E-10 
12  CC  GO:0031988  membrane-bounded vesicle  3336  81  41.98  2.50E-10 
12  CC  GO:0005886  plasma membrane  4570  99  57.51  4.20E-10 
12  CC  GO:0043230  extracellular organelle  2622  67  33  2.60E-09 
12  CC  GO:1903561  extracellular vesicle  2622  67  33  2.60E-09 
12  CC  GO:0065010  extracellular membrane-bounded organelle  2609  66  32.84  5.60E-09 
12  CC  GO:0070062  extracellular exosome  2609  66  32.84  5.60E-09 
12  CC  GO:0016020  membrane  8112  142  102.09  6.70E-09 
12  CC  GO:0098797  plasma membrane protein complex  472  23  5.94  3.00E-08 
12  MF  GO:0004896  cytokine receptor activity  85  8  1.03  8.90E-06 
12  MF  GO:0004871  signal transducer activity  1561  39  18.98  9.40E-06 
12  MF  GO:0042287  MHC protein binding  25  5  0.3  1.10E-05 
12  MF  GO:0004872  receptor activity  1478  36  17.97  3.80E-05 
12  MF  GO:0060089  molecular transducer activity  1478  36  17.97  3.80E-05 
12  MF  GO:1901981  phosphatidylinositol phosphate binding  108  8  1.31  5.10E-05 
12  MF  GO:0032403  protein complex binding  881  25  10.71  6.60E-05 
12  MF  GO:0017124  SH3 domain binding  115  8  1.4  8.00E-05 
12  MF  GO:0043325  phosphatidylinositol-3,4-bisphosphate bi...  20  4  0.24  8.80E-05 
12  MF  GO:0035091  phosphatidylinositol binding  189  10  2.3  1.10E-04 
13  BP  GO:0007601  visual perception  206  12  0.69  2.80E-12 
13  BP  GO:0050953  sensory perception of light stimulus  210  12  0.7  3.50E-12 
13  BP  GO:0007600  sensory perception  882  14  2.96  7.60E-07 
13  BP  GO:0050877  neurological system process  1207  14  4.05  2.90E-05 
13  BP  GO:0007602  phototransduction  113  5  0.38  3.70E-05 
13  BP  GO:0009584  detection of visible light  114  5  0.38  3.90E-05 
13  BP  GO:0007423  sensory organ development  518  9  1.74  4.90E-05 
13  BP  GO:0009583  detection of light stimulus  128  5  0.43  6.70E-05 
13  BP  GO:0001895  retina homeostasis  67  4  0.22  7.40E-05 
13  BP  GO:0003008  system process  1891  17  6.34  8.60E-05 
13  CC  GO:0001750  photoreceptor outer segment  76  5  0.24  4.20E-06 
13  CC  GO:0031513  nonmotile primary cilium  136  6  0.43  4.50E-06 
13  CC  GO:0060170  ciliary membrane  79  5  0.25  5.10E-06 
13  CC  GO:0097381  photoreceptor disc membrane  18  3  0.06  2.40E-05 
13  CC  GO:0072372  primary cilium  196  6  0.63  3.60E-05 
13  CC  GO:0031253  cell projection membrane  292  7  0.93  3.70E-05 
13  CC  GO:0001917  photoreceptor inner segment  39  3  0.12  2.60E-04 
13  CC  GO:0044441  ciliary part  287  6  0.92  2.90E-04 
13  CC  GO:0005929  cilium  426  7  1.36  3.80E-04 
13  CC  GO:0097458  neuron part  1225  10  3.91  0.00479 
13  MF  GO:0047555  3',5'-cyclic-GMP phosphodiesterase activ...  10  2  0.03  4.70E-04 
13  MF  GO:0001077  transcriptional activator activity, RNA ...  226  5  0.74  8.50E-04 
13  MF  GO:0004114  3',5'-cyclic-nucleotide phosphodiesteras...  24  2  0.08  0.00279 
13  MF  GO:0004112  cyclic-nucleotide phosphodiesterase acti...  25  2  0.08  0.00303 
13  MF  GO:0001228  transcriptional activator activity, RNA ...  318  5  1.05  0.00379 
13  MF  GO:0000982  transcription factor activity, RNA polym...  322  5  1.06  0.004 
13  MF  GO:0015020  glucuronosyltransferase activity  32  2  0.11  0.00493 
13  MF  GO:0005179  hormone activity  110  3  0.36  0.00563 
13  MF  GO:0015081  sodium ion transmembrane transporter act...  124  3  0.41  0.00784 
13  MF  GO:0046873  metal ion transmembrane transporter acti...  396  5  1.3  0.00945 
14  BP  GO:0072358  cardiovascular system development  935  24  3.75  4.30E-14 
14  BP  GO:0072359  circulatory system development  935  24  3.75  4.30E-14 
14  BP  GO:0001944  vasculature development  603  20  2.42  9.30E-14 
14  BP  GO:0048514  blood vessel morphogenesis  491  16  1.97  5.80E-11 
14  BP  GO:0001525  angiogenesis  414  15  1.66  5.90E-11 
14  BP  GO:0001568  blood vessel development  580  17  2.33  6.90E-11 
14  BP  GO:0001974  blood vessel remodeling  45  6  0.18  2.30E-08 
14  BP  GO:0001945  lymph vessel development  23  5  0.09  2.80E-08 
14  BP  GO:0016477  cell migration  1148  19  4.61  5.80E-08 
14  BP  GO:0045765  regulation of angiogenesis  204  9  0.82  1.10E-07 
14  CC  GO:0009897  external side of plasma membrane  227  9  0.95  4.20E-07 
14  CC  GO:0071944  cell periphery  4672  39  19.6  7.30E-07 
14  CC  GO:0005886  plasma membrane  4570  38  19.17  1.30E-06 
14  CC  GO:0009986  cell surface  700  13  2.94  5.60E-06 
14  CC  GO:0005576  extracellular region  4142  33  17.38  3.50E-05 
14  CC  GO:0098552  side of membrane  396  9  1.66  3.90E-05 
14  CC  GO:0030054  cell junction  1107  14  4.64  1.70E-04 
14  CC  GO:0044421  extracellular region part  3543  28  14.86  2.50E-04 
14  CC  GO:0031224  intrinsic component of membrane  4845  34  20.33  3.70E-04 
14  CC  GO:0044459  plasma membrane part  2368  21  9.93  4.70E-04 
14  MF  GO:0019199  transmembrane receptor protein kinase ac...  81  5  0.32  1.60E-05 
14  MF  GO:0015238  drug transmembrane transporter activity  16  3  0.06  3.10E-05 
14  MF  GO:0090484  drug transporter activity  19  3  0.07  5.40E-05 
14  MF  GO:0019838  growth factor binding  119  5  0.47  1.00E-04 
14  MF  GO:0004714  transmembrane receptor protein tyrosine ...  64  4  0.25  1.20E-04 
14  MF  GO:0004177  aminopeptidase activity  37  3  0.15  4.10E-04 
14  MF  GO:0008238  exopeptidase activity  97  4  0.38  5.80E-04 
14  MF  GO:0008237  metallopeptidase activity  173  5  0.68  5.90E-04 
14  MF  GO:0008235  metalloexopeptidase activity  45  3  0.18  7.40E-04 
14  MF  GO:0070006  metalloaminopeptidase activity  13  2  0.05  0.00116 
15  BP  GO:0030216  keratinocyte differentiation  120  12  0.48  4.20E-14 
15  BP  GO:0031424  keratinization  46  9  0.18  1.40E-13 
15  BP  GO:0043588  skin development  243  14  0.98  5.60E-13 
15  BP  GO:0008544  epidermis development  301  15  1.21  6.20E-13 
15  BP  GO:0009913  epidermal cell differentiation  175  12  0.7  4.00E-12 
15  BP  GO:0018149  peptide cross-linking  52  8  0.21  2.70E-11 
15  BP  GO:0030855  epithelial cell differentiation  574  17  2.3  5.80E-11 
15  BP  GO:0060429  epithelium development  1080  22  4.33  6.70E-11 
15  BP  GO:0009888  tissue development  1717  25  6.89  2.70E-09 
15  BP  GO:0045104  intermediate filament cytoskeleton organ...  42  5  0.17  6.70E-07 
15  CC  GO:0005882  intermediate filament  100  11  0.44  5.30E-13 
15  CC  GO:0045095  keratin filament  35  8  0.15  1.90E-12 
15  CC  GO:0001533  cornified envelope  42  8  0.18  9.50E-12 
15  CC  GO:0045111  intermediate filament cytoskeleton  142  11  0.62  2.60E-11 
15  CC  GO:0065010  extracellular membrane-bounded organelle  2609  35  11.44  6.80E-11 
15  CC  GO:0070062  extracellular exosome  2609  35  11.44  6.80E-11 
15  CC  GO:0043230  extracellular organelle  2622  35  11.49  7.90E-11 
15  CC  GO:1903561  extracellular vesicle  2622  35  11.49  7.90E-11 
15  CC  GO:0044421  extracellular region part  3543  40  15.53  2.30E-10 
15  CC  GO:0005576  extracellular region  4142  41  18.15  7.50E-09 
15  MF  GO:0005198  structural molecule activity  670  20  2.99  6.40E-12 
15  MF  GO:0005200  structural constituent of cytoskeleton  98  5  0.44  7.60E-05 
15  MF  GO:0005154  epidermal growth factor receptor binding  30  3  0.13  3.20E-04 
15  MF  GO:0036312  phosphatidylinositol 3-kinase regulatory...  10  2  0.04  8.70E-04 
15  MF  GO:0005504  fatty acid binding  27  2  0.12  0.00643 
15  MF  GO:0005509  calcium ion binding  649  8  2.9  0.00814 
15  MF  GO:0043548  phosphatidylinositol 3-kinase binding  31  2  0.14  0.00842 
15  MF  GO:0015301  anion:anion antiporter activity  33  2  0.15  0.00951 
15  MF  GO:0008375  acetylglucosaminyltransferase activity  43  2  0.19  0.0158 
15  MF  GO:0070851  growth factor receptor binding  122  3  0.55  0.01728 
16  BP  GO:0006955  immune response  1579  73  36.46  4.50E-09 
16  BP  GO:0002443  leukocyte mediated immunity  270  23  6.23  7.70E-08 
16  BP  GO:0002376  immune system process  2460  95  56.8  1.20E-07 
16  BP  GO:0045087  innate immune response  1037  50  23.94  5.40E-07 
16  BP  GO:0002252  immune effector process  727  39  16.79  8.40E-07 
16  BP  GO:0007015  actin filament organization  305  22  7.04  2.50E-06 
16  BP  GO:0002253  activation of immune response  482  29  11.13  2.60E-06 
16  BP  GO:0002684  positive regulation of immune system pro...  866  42  20  4.20E-06 
16  BP  GO:0002449  lymphocyte mediated immunity  201  17  4.64  4.30E-06 
16  BP  GO:0002460  adaptive immune response based on somati...  204  17  4.71  5.30E-06 
16  CC  GO:0016023  cytoplasmic, membrane-bounded vesicle  1058  50  23.78  4.60E-07 
16  CC  GO:0031410  cytoplasmic vesicle  1159  53  26.05  5.50E-07 
16  CC  GO:0031988  membrane-bounded vesicle  3336  114  74.99  7.20E-07 
16  CC  GO:0031982  vesicle  3456  117  77.68  7.80E-07 
16  CC  GO:0065010  extracellular membrane-bounded organelle  2609  93  58.65  2.00E-06 
16  CC  GO:0070062  extracellular exosome  2609  93  58.65  2.00E-06 
16  CC  GO:0043230  extracellular organelle  2622  93  58.94  2.50E-06 
16  CC  GO:1903561  extracellular vesicle  2622  93  58.94  2.50E-06 
16  CC  GO:0005768  endosome  722  37  16.23  2.60E-06 
16  CC  GO:0000323  lytic vacuole  474  28  10.65  3.40E-06 
16  MF  GO:0001618  virus receptor activity  62  7  1.39  4.50E-04 
16  MF  GO:0061134  peptidase regulator activity  199  13  4.45  5.50E-04 
16  MF  GO:0005522  profilin binding  10  3  0.22  0.00118 
16  MF  GO:0004197  cysteine-type endopeptidase activity  73  7  1.63  0.0012 
16  MF  GO:0005178  integrin binding  104  8  2.32  0.0023 
16  MF  GO:0030414  peptidase inhibitor activity  166  10  3.71  0.00418 
16  MF  GO:0005154  epidermal growth factor receptor binding  30  4  0.67  0.00424 
16  MF  GO:0008236  serine-type peptidase activity  167  10  3.73  0.00436 
16  MF  GO:0017171  serine hydrolase activity  169  10  3.78  0.00474 
16  MF  GO:0003779  actin binding  377  17  8.43  0.00496 
17  BP  GO:0022008  neurogenesis  1634  76  46.43  9.60E-06 
17  BP  GO:0007399  nervous system development  2285  98  64.93  1.20E-05 
17  BP  GO:0034341  response to interferon-gamma  142  15  4.04  1.30E-05 
17  BP  GO:0035456  response to interferon-beta  21  6  0.6  1.90E-05 
17  BP  GO:0032879  regulation of localization  2288  97  65.02  2.20E-05 
17  BP  GO:0002252  immune effector process  727  40  20.66  5.00E-05 
17  BP  GO:0032880  regulation of protein localization  917  47  26.06  6.30E-05 
17  BP  GO:0065008  regulation of biological quality  3419  131  97.16  8.00E-05 
17  BP  GO:0042063  gliogenesis  226  18  6.42  8.30E-05 
17  BP  GO:0046903  secretion  1038  51  29.5  8.80E-05 
17  CC  GO:0016023  cytoplasmic, membrane-bounded vesicle  1058  58  29.74  7.30E-07 
17  CC  GO:0031982  vesicle  3456  140  97.16  1.20E-06 
17  CC  GO:0031988  membrane-bounded vesicle  3336  135  93.79  2.10E-06 
17  CC  GO:0031410  cytoplasmic vesicle  1159  60  32.58  3.00E-06 
17  CC  GO:0005737  cytoplasm  9697  317  272.62  6.00E-06 
17  CC  GO:0009986  cell surface  700  40  19.68  1.70E-05 
17  CC  GO:0071944  cell periphery  4672  172  131.35  1.80E-05 
17  CC  GO:0005886  plasma membrane  4570  168  128.48  2.70E-05 
17  CC  GO:0043230  extracellular organelle  2622  105  73.71  7.00E-05 
17  CC  GO:1903561  extracellular vesicle  2622  105  73.71  7.00E-05 
17  MF  GO:0004859  phospholipase inhibitor activity  11  5  0.31  7.10E-06 
17  MF  GO:0005515  protein binding  9857  317  278.61  3.70E-05 
17  MF  GO:0055102  lipase inhibitor activity  16  5  0.45  5.90E-05 
17  MF  GO:0005544  calcium-dependent phospholipid binding  44  7  1.24  2.10E-04 
17  MF  GO:0044548  S100 protein binding  13  4  0.37  3.70E-04 
17  MF  GO:0005154  epidermal growth factor receptor binding  30  5  0.85  0.0014 
17  MF  GO:0050839  cell adhesion molecule binding  177  13  5  0.00158 
17  MF  GO:0005488  binding  12891  385  364.37  0.00217 
17  MF  GO:0017128  phospholipid scramblase activity  10  3  0.28  0.00232 
17  MF  GO:0030234  enzyme regulator activity  890  40  25.16  0.00251 
18  BP  GO:0090304  nucleic acid metabolic process  4633  160  90.21  1.50E-17 
18  BP  GO:0006139  nucleobase-containing compound metabolic...  5177  169  100.8  2.30E-16 
18  BP  GO:0046483  heterocycle metabolic process  5351  172  104.19  4.30E-16 
18  BP  GO:0006725  cellular aromatic compound metabolic pro...  5370  172  104.56  6.30E-16 
18  BP  GO:0034641  cellular nitrogen compound metabolic pro...  5998  184  116.79  1.40E-15 
18  BP  GO:0006807  nitrogen compound metabolic process  6275  188  122.18  6.00E-15 
18  BP  GO:1901360  organic cyclic compound metabolic proces...  5577  172  108.59  3.40E-14 
18  BP  GO:0006396  RNA processing  725  47  14.12  2.80E-13 
18  BP  GO:0006259  DNA metabolic process  884  51  17.21  2.10E-12 
18  BP  GO:0044260  cellular macromolecule metabolic process  7812  210  152.11  3.70E-12 
18  CC  GO:0005634  nucleus  6219  210  117.21  8.60E-28 
18  CC  GO:0031981  nuclear lumen  3178  139  59.89  2.60E-25 
18  CC  GO:0044428  nuclear part  3503  147  66.02  2.70E-25 
18  CC  GO:0070013  intracellular organelle lumen  3840  154  72.37  1.00E-24 
18  CC  GO:0031974  membrane-enclosed lumen  3938  156  74.22  1.40E-24 
18  CC  GO:0043233  organelle lumen  3893  154  73.37  4.60E-24 
18  CC  GO:0043231  intracellular membrane-bounded organelle  9783  259  184.38  1.10E-21 
18  CC  GO:0043229  intracellular organelle  10658  267  200.87  4.60E-19 
18  CC  GO:0005654  nucleoplasm  2598  110  48.96  6.50E-18 
18  CC  GO:0044446  intracellular organelle part  7161  206  134.96  6.50E-17 
18  MF  GO:0003676  nucleic acid binding  3620  141  69.72  4.90E-20 
18  MF  GO:0003723  RNA binding  1461  77  28.14  8.70E-17 
18  MF  GO:1901363  heterocyclic compound binding  5415  167  104.29  4.10E-14 
18  MF  GO:0044822  poly(A) RNA binding  1082  60  20.84  5.50E-14 
18  MF  GO:0097159  organic cyclic compound binding  5495  167  105.83  1.80E-13 
18  MF  GO:0003677  DNA binding  2289  83  44.09  3.10E-09 
18  MF  GO:0005488  binding  12891  278  248.28  3.40E-08 
18  MF  GO:0008168  methyltransferase activity  164  14  3.16  3.50E-06 
18  MF  GO:0016741  transferase activity, transferring one-c...  173  14  3.33  6.60E-06 
18  MF  GO:0005515  protein binding  9857  221  189.84  5.10E-05 
19  BP  GO:0050907  detection of chemical stimulus involved ...  401  12  0.76  3.30E-12 
19  BP  GO:0009593  detection of chemical stimulus  437  12  0.83  9.10E-12 
19  BP  GO:0007606  sensory perception of chemical stimulus  449  12  0.86  1.30E-11 
19  BP  GO:0050906  detection of stimulus involved in sensor...  453  12  0.86  1.40E-11 
19  BP  GO:0050911  detection of chemical stimulus involved ...  361  11  0.69  2.70E-11 
19  BP  GO:0007608  sensory perception of smell  387  11  0.74  5.80E-11 
19  BP  GO:0051606  detection of stimulus  665  13  1.27  6.80E-11 
19  BP  GO:0007600  sensory perception  882  12  1.68  2.80E-08 
19  BP  GO:0007186  G-protein coupled receptor signaling pat...  1145  12  2.18  4.90E-07 
19  BP  GO:0050877  neurological system process  1207  12  2.3  8.60E-07 
19  CC  GO:0000795  synaptonemal complex  32  2  0.06  0.0019 
19  CC  GO:0000794  condensed nuclear chromosome  76  2  0.15  0.0101 
19  CC  GO:0005886  plasma membrane  4570  15  9.16  0.0214 
19  CC  GO:0005845  mRNA cap binding complex  11  1  0.02  0.0218 
19  CC  GO:0034518  RNA cap binding complex  11  1  0.02  0.0218 
19  CC  GO:0033391  chromatoid body  13  1  0.03  0.0257 
19  CC  GO:0071944  cell periphery  4672  15  9.36  0.0261 
19  CC  GO:0016021  integral component of membrane  4729  15  9.48  0.0291 
19  CC  GO:0043186  P granule  16  1  0.03  0.0316 
19  CC  GO:0045495  pole plasm  16  1  0.03  0.0316 
19  MF  GO:0004984  olfactory receptor activity  361  11  0.76  9.50E-11 
19  MF  GO:0004930  G-protein coupled receptor activity  754  10  1.59  2.00E-06 
19  MF  GO:0004888  transmembrane signaling receptor activit...  1148  11  2.41  1.30E-05 
19  MF  GO:0099600  transmembrane receptor activity  1190  11  2.5  1.80E-05 
19  MF  GO:0038023  signaling receptor activity  1247  11  2.62  2.80E-05 
19  MF  GO:0004871  signal transducer activity  1561  12  3.28  4.20E-05 
19  MF  GO:0004872  receptor activity  1478  11  3.11  1.30E-04 
19  MF  GO:0060089  molecular transducer activity  1478  11  3.11  1.30E-04 
19  MF  GO:0015926  glucosidase activity  10  1  0.02  0.02084 
19  MF  GO:0045295  gamma-catenin binding  12  1  0.03  0.02496 
20  BP  GO:0006396  RNA processing  725  45  17.5  5.60E-09 
20  BP  GO:0034641  cellular nitrogen compound metabolic pro...  5998  189  144.8  1.50E-06 
20  BP  GO:0006260  DNA replication  306  23  7.39  1.60E-06 
20  BP  GO:0022613  ribonucleoprotein complex biogenesis  334  24  8.06  2.00E-06 
20  BP  GO:0016071  mRNA metabolic process  560  33  13.52  2.20E-06 
20  BP  GO:0006807  nitrogen compound metabolic process  6275  195  151.49  2.40E-06 
20  BP  GO:0022402  cell cycle process  1197  55  28.9  2.60E-06 
20  BP  GO:0034470  ncRNA processing  295  22  7.12  3.00E-06 
20  BP  GO:0006412  translation  610  34  14.73  5.20E-06 
20  BP  GO:0008380  RNA splicing  330  23  7.97  5.50E-06 
20  CC  GO:0044446  intracellular organelle part  7161  244  173.07  1.60E-13 
20  CC  GO:0044422  organelle part  7358  247  177.83  5.90E-13 
20  CC  GO:0043229  intracellular organelle  10658  317  257.59  6.10E-12 
20  CC  GO:0044424  intracellular part  12330  349  298  6.30E-12 
20  CC  GO:0043228  non-membrane-bounded organelle  3470  141  83.87  1.30E-11 
20  CC  GO:0043232  intracellular non-membrane-bounded organ...  3470  141  83.87  1.30E-11 
20  CC  GO:0044428  nuclear part  3503  139  84.66  1.20E-10 
20  CC  GO:0031974  membrane-enclosed lumen  3938  151  95.18  1.50E-10 
20  CC  GO:0070013  intracellular organelle lumen  3840  148  92.81  1.80E-10 
20  CC  GO:0031981  nuclear lumen  3178  128  76.81  3.90E-10 
20  MF  GO:0003723  RNA binding  1461  90  35.44  3.70E-17 
20  MF  GO:0044822  poly(A) RNA binding  1082  69  26.24  7.60E-14 
20  MF  GO:0003676  nucleic acid binding  3620  130  87.81  3.70E-07 
20  MF  GO:1901363  heterocyclic compound binding  5415  170  131.34  1.80E-05 
20  MF  GO:0008135  translation factor activity, RNA binding  82  10  1.99  2.80E-05 
20  MF  GO:0097159  organic cyclic compound binding  5495  171  133.28  2.90E-05 
20  MF  GO:0005488  binding  12891  336  312.68  1.90E-04 
20  MF  GO:0030515  snoRNA binding  24  5  0.58  2.40E-04 
20  MF  GO:0070034  telomerase RNA binding  14  4  0.34  2.80E-04 
20  MF  GO:0005515  protein binding  9857  268  239.09  7.10E-04 
21  BP  GO:0050907  detection of chemical stimulus involved ...  401  12  0.87  2.10E-11 
21  BP  GO:0051606  detection of stimulus  665  14  1.44  3.10E-11 
21  BP  GO:0009593  detection of chemical stimulus  437  12  0.95  5.60E-11 
21  BP  GO:0007606  sensory perception of chemical stimulus  449  12  0.97  7.70E-11 
21  BP  GO:0050906  detection of stimulus involved in sensor...  453  12  0.98  8.50E-11 
21  BP  GO:0050911  detection of chemical stimulus involved ...  361  11  0.78  1.40E-10 
21  BP  GO:0007608  sensory perception of smell  387  11  0.84  3.00E-10 
21  BP  GO:0007600  sensory perception  882  12  1.91  1.50E-07 
21  BP  GO:0007186  G-protein coupled receptor signaling pat...  1145  12  2.49  2.50E-06 
21  BP  GO:0050877  neurological system process  1207  12  2.62  4.40E-06 
21  CC  GO:0000795  synaptonemal complex  32  2  0.07  0.0025 
21  CC  GO:0000794  condensed nuclear chromosome  76  2  0.18  0.0134 
21  CC  GO:0005845  mRNA cap binding complex  11  1  0.03  0.0252 
21  CC  GO:0034518  RNA cap binding complex  11  1  0.03  0.0252 
21  CC  GO:0033391  chromatoid body  13  1  0.03  0.0297 
21  CC  GO:0043186  P granule  16  1  0.04  0.0364 
21  CC  GO:0045495  pole plasm  16  1  0.04  0.0364 
21  CC  GO:0060293  germ plasm  16  1  0.04  0.0364 
21  CC  GO:0001673  male germ cell nucleus  17  1  0.04  0.0387 
21  CC  GO:0005886  plasma membrane  4570  16  10.59  0.0404 
21  MF  GO:0004984  olfactory receptor activity  361  11  0.85  4.10E-10 
21  MF  GO:0004930  G-protein coupled receptor activity  754  10  1.78  6.60E-06 
21  MF  GO:0004888  transmembrane signaling receptor activit...  1148  11  2.72  4.40E-05 
21  MF  GO:0099600  transmembrane receptor activity  1190  11  2.82  6.20E-05 
21  MF  GO:0038023  signaling receptor activity  1247  11  2.95  9.50E-05 
21  MF  GO:0004871  signal transducer activity  1561  12  3.69  1.60E-04 
21  MF  GO:0004872  receptor activity  1478  11  3.5  4.30E-04 
21  MF  GO:0060089  molecular transducer activity  1478  11  3.5  4.30E-04 
21  MF  GO:0033764  steroid dehydrogenase activity, acting o...  24  2  0.06  0.00145 
21  MF  GO:0016229  steroid dehydrogenase activity  27  2  0.06  0.00184 
22  BP  GO:0007268  synaptic transmission  697  50  15.82  3.90E-13 
22  BP  GO:0099536  synaptic signaling  697  50  15.82  3.90E-13 
22  BP  GO:0099537  trans-synaptic signaling  697  50  15.82  3.90E-13 
22  BP  GO:0007267  cell-cell signaling  1179  58  26.76  1.50E-08 
22  BP  GO:0007202  activation of phospholipase C activity  59  10  1.34  7.40E-07 
22  BP  GO:0007270  neuron-neuron synaptic transmission  125  14  2.84  9.30E-07 
22  BP  GO:0048011  neurotrophin TRK receptor signaling path...  395  26  8.96  1.20E-06 
22  BP  GO:0019932  second-messenger-mediated signaling  230  19  5.22  1.30E-06 
22  BP  GO:0038179  neurotrophin signaling pathway  398  26  9.03  1.40E-06 
22  BP  GO:0032409  regulation of transporter activity  189  17  4.29  1.50E-06 
22  CC  GO:0097458  neuron part  1225  74  27.77  3.80E-15 
22  CC  GO:0044456  synapse part  584  48  13.24  7.90E-15 
22  CC  GO:0045202  synapse  725  54  16.43  8.80E-15 
22  CC  GO:0098794  postsynapse  376  35  8.52  1.30E-12 
22  CC  GO:0043005  neuron projection  909  52  20.6  6.10E-10 
22  CC  GO:0042995  cell projection  1688  73  38.26  3.70E-08 
22  CC  GO:0014069  postsynaptic density  188  19  4.26  5.60E-08 
22  CC  GO:0099572  postsynaptic specialization  188  19  4.26  5.60E-08 
22  CC  GO:0060076  excitatory synapse  200  19  4.53  1.50E-07 
22  CC  GO:0097481  neuronal postsynaptic density  65  11  1.47  2.10E-07 
22  MF  GO:0098772  molecular function regulator  1179  53  26.66  1.10E-06 
22  MF  GO:0008179  adenylate cyclase binding  10  4  0.23  4.80E-05 
22  MF  GO:0016247  channel regulator activity  126  11  2.85  1.30E-04 
22  MF  GO:0043168  anion binding  2511  83  56.78  1.60E-04 
22  MF  GO:0005216  ion channel activity  394  21  8.91  2.60E-04 
22  MF  GO:0046873  metal ion transmembrane transporter acti...  396  21  8.95  2.80E-04 
22  MF  GO:0022838  substrate-specific channel activity  406  21  9.18  3.90E-04 
22  MF  GO:0015081  sodium ion transmembrane transporter act...  124  10  2.8  5.10E-04 
22  MF  GO:0005516  calmodulin binding  175  12  3.96  6.40E-04 
22  MF  GO:0004890  GABA-A receptor activity  19  4  0.43  7.60E-04 
23  BP  GO:0008104  protein localization  2278  24  10.64  6.00E-05 
23  BP  GO:0016197  endosomal transport  223  7  1.04  8.00E-05 
23  BP  GO:0016482  cytoplasmic transport  1176  16  5.49  8.10E-05 
23  BP  GO:0048193  Golgi vesicle transport  315  8  1.47  1.10E-04 
23  BP  GO:0046907  intracellular transport  1765  20  8.24  1.10E-04 
23  BP  GO:0010256  endomembrane system organization  518  10  2.42  1.40E-04 
23  BP  GO:0007032  endosome organization  58  4  0.27  1.50E-04 
23  BP  GO:0090114  COPII-coated vesicle budding  62  4  0.29  2.00E-04 
23  BP  GO:0001881  receptor recycling  25  3  0.12  2.10E-04 
23  BP  GO:0045184  establishment of protein localization  1877  20  8.77  2.70E-04 
23  CC  GO:0005768  endosome  722  12  3.62  2.40E-04 
23  CC  GO:0000139  Golgi membrane  624  11  3.13  2.70E-04 
23  CC  GO:0055037  recycling endosome  115  5  0.58  2.80E-04 
23  CC  GO:0044431  Golgi apparatus part  806  12  4.04  6.40E-04 
23  CC  GO:0030670  phagocytic vesicle membrane  48  3  0.24  0.00178 
23  CC  GO:0030134  ER to Golgi transport vesicle  50  3  0.25  0.002 
23  CC  GO:0005794  Golgi apparatus  1324  15  6.63  0.00216 
23  CC  GO:0012505  endomembrane system  3451  28  17.29  0.00402 
23  CC  GO:0030666  endocytic vesicle membrane  131  4  0.66  0.00423 
23  CC  GO:0045335  phagocytic vesicle  75  3  0.38  0.00631 
23  MF  GO:0035639  purine ribonucleoside triphosphate bindi...  1720  19  8.03  2.50E-04 
23  MF  GO:0032550  purine ribonucleoside binding  1729  19  8.07  2.60E-04 
23  MF  GO:0001883  purine nucleoside binding  1731  19  8.08  2.70E-04 
23  MF  GO:0032549  ribonucleoside binding  1732  19  8.08  2.70E-04 
23  MF  GO:0001882  nucleoside binding  1738  19  8.11  2.80E-04 
23  MF  GO:0032555  purine ribonucleotide binding  1760  19  8.21  3.30E-04 
23  MF  GO:0017076  purine nucleotide binding  1769  19  8.26  3.60E-04 
23  MF  GO:0032553  ribonucleotide binding  1776  19  8.29  3.70E-04 
23  MF  GO:0017016  Ras GTPase binding  218  6  1.02  5.30E-04 
23  MF  GO:0000166  nucleotide binding  2189  21  10.22  7.40E-04 
24  BP  GO:0007268  synaptic transmission  697  75  12.33  0 
24  BP  GO:0099536  synaptic signaling  697  75  12.33  0 
24  BP  GO:0099537  trans-synaptic signaling  697  75  12.33  0 
24  BP  GO:0007267  cell-cell signaling  1179  86  20.86  0 
24  BP  GO:0006811  ion transport  1456  72  25.76  2.70E-16 
24  BP  GO:0048666  neuron development  1199  60  21.22  9.50E-14 
24  BP  GO:0043269  regulation of ion transport  575  40  10.17  9.60E-14 
24  BP  GO:0098660  inorganic ion transmembrane transport  695  44  12.3  1.30E-13 
24  BP  GO:0030001  metal ion transport  768  46  13.59  2.50E-13 
24  BP  GO:0034220  ion transmembrane transport  961  50  17  4.00E-12 
24  CC  GO:0097458  neuron part  1225  80  21.71  1.20E-25 
24  CC  GO:0045202  synapse  725  60  12.85  3.50E-24 
24  CC  GO:0044456  synapse part  584  49  10.35  5.50E-20 
24  CC  GO:0043005  neuron projection  909  60  16.11  3.20E-19 
24  CC  GO:0005886  plasma membrane  4570  149  80.98  9.70E-18 
24  CC  GO:0071944  cell periphery  4672  151  82.79  1.10E-17 
24  CC  GO:0044459  plasma membrane part  2368  98  41.96  4.80E-17 
24  CC  GO:0034702  ion channel complex  270  29  4.78  6.70E-15 
24  CC  GO:0042995  cell projection  1688  75  29.91  2.40E-14 
24  CC  GO:0036477  somatodendritic compartment  632  43  11.2  2.60E-14 
24  MF  GO:0022836  gated channel activity  305  31  5.23  1.30E-15 
24  MF  GO:0022843  voltage-gated cation channel activity  145  21  2.49  5.90E-14 
24  MF  GO:0005244  voltage-gated ion channel activity  185  23  3.17  1.00E-13 
24  MF  GO:0022832  voltage-gated channel activity  185  23  3.17  1.00E-13 
24  MF  GO:0005216  ion channel activity  394  32  6.76  2.50E-13 
24  MF  GO:0046873  metal ion transmembrane transporter acti...  396  32  6.79  2.80E-13 
24  MF  GO:0022838  substrate-specific channel activity  406  32  6.97  5.60E-13 
24  MF  GO:0015267  channel activity  435  33  7.46  6.80E-13 
24  MF  GO:0022803  passive transmembrane transporter activi...  435  33  7.46  6.80E-13 
24  MF  GO:0022890  inorganic cation transmembrane transport...  492  34  8.44  4.10E-12 
25  BP  GO:0051649  establishment of localization in cell  2455  27  11.79  1.30E-05 
25  BP  GO:0051589  negative regulation of neurotransmitter ...  13  3  0.06  2.90E-05 
25  BP  GO:0045184  establishment of protein localization  1877  22  9.01  4.40E-05 
25  BP  GO:0015031  protein transport  1738  21  8.35  4.40E-05 
25  BP  GO:1902582  single-organism intracellular transport  1617  20  7.76  5.10E-05 
25  BP  GO:0051641  cellular localization  2825  28  13.57  5.90E-05 
25  BP  GO:0016192  vesicle-mediated transport  1285  17  6.17  9.60E-05 
25  BP  GO:0046907  intracellular transport  1765  20  8.48  1.70E-04 
25  BP  GO:0008104  protein localization  2278  23  10.94  2.80E-04 
25  BP  GO:0033036  macromolecule localization  2602  25  12.49  3.00E-04 
25  CC  GO:0012505  endomembrane system  3451  40  16.42  2.80E-09 
25  CC  GO:0005794  Golgi apparatus  1324  23  6.3  2.60E-08 
25  CC  GO:0098588  bounding membrane of organelle  2145  29  10.21  5.80E-08 
25  CC  GO:0005768  endosome  722  16  3.44  2.20E-07 
25  CC  GO:0044431  Golgi apparatus part  806  16  3.84  9.60E-07 
25  CC  GO:0031090  organelle membrane  2822  31  13.43  1.90E-06 
25  CC  GO:0000139  Golgi membrane  624  13  2.97  6.90E-06 
25  CC  GO:0010008  endosome membrane  348  9  1.66  3.90E-05 
25  CC  GO:0005769  early endosome  271  8  1.29  4.30E-05 
25  CC  GO:0044422  organelle part  7358  52  35.01  6.70E-05 
25  MF  GO:0005096  GTPase activator activity  242  6  1.21  0.0013 
25  MF  GO:0030695  GTPase regulator activity  271  6  1.35  0.0023 
25  MF  GO:0060589  nucleoside-triphosphatase regulator acti...  294  6  1.47  0.0035 
25  MF  GO:0004190  aspartic-type endopeptidase activity  23  2  0.11  0.0058 
25  MF  GO:0070001  aspartic-type peptidase activity  24  2  0.12  0.0063 
25  MF  GO:0045296  cadherin binding  28  2  0.14  0.0086 
25  MF  GO:0043531  ADP binding  30  2  0.15  0.0098 
25  MF  GO:0030165  PDZ domain binding  89  3  0.44  0.01 
25  MF  GO:0016409  palmitoyltransferase activity  32  2  0.16  0.0111 
25  MF  GO:0019213  deacetylase activity  37  2  0.18  0.0147 
26  BP  GO:0007268  synaptic transmission  697  89  15.08  0 
26  BP  GO:0099536  synaptic signaling  697  89  15.08  0 
26  BP  GO:0099537  trans-synaptic signaling  697  89  15.08  0 
26  BP  GO:0007267  cell-cell signaling  1179  105  25.52  0 
26  BP  GO:0099531  presynaptic process involved in synaptic...  142  28  3.07  2.90E-19 
26  BP  GO:0007269  neurotransmitter secretion  134  27  2.9  7.20E-19 
26  BP  GO:0006836  neurotransmitter transport  176  30  3.81  1.10E-18 
26  BP  GO:0050804  modulation of synaptic transmission  280  36  6.06  5.10E-18 
26  BP  GO:0050806  positive regulation of synaptic transmis...  123  25  2.66  1.20E-17 
26  BP  GO:0023061  signal release  424  43  9.18  2.10E-17 
26  CC  GO:0045202  synapse  725  83  15.93  0 
26  CC  GO:0044456  synapse part  584  73  12.83  0 
26  CC  GO:0097458  neuron part  1225  99  26.92  0 
26  CC  GO:0043005  neuron projection  909  74  19.98  2.60E-23 
26  CC  GO:0098793  presynapse  257  39  5.65  8.50E-22 
26  CC  GO:0097060  synaptic membrane  254  35  5.58  2.80E-18 
26  CC  GO:0042995  cell projection  1688  94  37.1  5.50E-18 
26  CC  GO:0036477  somatodendritic compartment  632  53  13.89  2.90E-17 
26  CC  GO:1902495  transmembrane transporter complex  303  36  6.66  1.20E-16 
26  CC  GO:0034702  ion channel complex  270  34  5.93  1.50E-16 
26  MF  GO:0022836  gated channel activity  305  31  6.56  6.40E-13 
26  MF  GO:0005261  cation channel activity  285  28  6.13  2.00E-11 
26  MF  GO:0022843  voltage-gated cation channel activity  145  20  3.12  3.80E-11 
26  MF  GO:0005244  voltage-gated ion channel activity  185  22  3.98  7.80E-11 
26  MF  GO:0022832  voltage-gated channel activity  185  22  3.98  7.80E-11 
26  MF  GO:0005216  ion channel activity  394  32  8.47  1.10E-10 
26  MF  GO:0022838  substrate-specific channel activity  406  32  8.73  2.30E-10 
26  MF  GO:0015267  channel activity  435  32  9.35  1.30E-09 
26  MF  GO:0022803  passive transmembrane transporter activi...  435  32  9.35  1.30E-09 
26  MF  GO:0046873  metal ion transmembrane transporter acti...  396  30  8.51  2.20E-09 
27  BP  GO:0007268  synaptic transmission  697  99  19.53  0 
27  BP  GO:0099536  synaptic signaling  697  99  19.53  0 
27  BP  GO:0099537  trans-synaptic signaling  697  99  19.53  0 
27  BP  GO:0007267  cell-cell signaling  1179  116  33.04  0 
27  BP  GO:0044708  single-organism behavior  423  54  11.85  4.50E-21 
27  BP  GO:0050804  modulation of synaptic transmission  280  44  7.85  7.00E-21 
27  BP  GO:0007611  learning or memory  228  37  6.39  3.40E-18 
27  BP  GO:0050890  cognition  259  39  7.26  6.00E-18 
27  BP  GO:0007399  nervous system development  2285  130  64.03  1.70E-16 
27  BP  GO:0007610  behavior  727  63  20.37  8.00E-16 
27  CC  GO:0045202  synapse  725  91  20.65  0 
27  CC  GO:0097458  neuron part  1225  118  34.9  0 
27  CC  GO:0044456  synapse part  584  77  16.64  2.50E-30 
27  CC  GO:0043005  neuron projection  909  92  25.9  2.30E-27 
27  CC  GO:0042995  cell projection  1688  114  48.09  4.10E-19 
27  CC  GO:0097060  synaptic membrane  254  40  7.24  8.10E-19 
27  CC  GO:0036477  somatodendritic compartment  632  61  18.01  3.80E-17 
27  CC  GO:0098794  postsynapse  376  46  10.71  5.20E-17 
27  CC  GO:0045211  postsynaptic membrane  201  33  5.73  2.90E-16 
27  CC  GO:0098793  presynapse  257  36  7.32  2.20E-15 
27  MF  GO:0043274  phospholipase binding  18  8  0.49  1.00E-08 
27  MF  GO:0022836  gated channel activity  305  28  8.34  2.20E-08 
27  MF  GO:0016917  GABA receptor activity  22  8  0.6  6.70E-08 
27  MF  GO:0005216  ion channel activity  394  31  10.77  1.40E-07 
27  MF  GO:0022838  substrate-specific channel activity  406  31  11.1  2.60E-07 
27  MF  GO:0022891  substrate-specific transmembrane transpo...  855  50  23.38  3.00E-07 
27  MF  GO:0035254  glutamate receptor binding  36  9  0.98  3.80E-07 
27  MF  GO:0015267  channel activity  435  32  11.9  3.90E-07 
27  MF  GO:0022803  passive transmembrane transporter activi...  435  32  11.9  3.90E-07 
27  MF  GO:0015075  ion transmembrane transporter activity  789  47  21.58  4.10E-07 
28  BP  GO:0042552  myelination  103  5  0.43  7.20E-05 
28  BP  GO:0007272  ensheathment of neurons  106  5  0.45  8.20E-05 
28  BP  GO:0008366  axon ensheathment  106  5  0.45  8.20E-05 
28  BP  GO:0022008  neurogenesis  1634  16  6.88  9.60E-04 
28  BP  GO:0048699  generation of neurons  1556  15  6.55  0.00168 
28  BP  GO:0000045  autophagosome assembly  64  3  0.27  0.00247 
28  BP  GO:0007399  nervous system development  2285  18  9.62  0.00512 
28  BP  GO:0030030  cell projection organization  1412  13  5.94  0.00533 
28  BP  GO:0042982  amyloid precursor protein metabolic proc...  29  2  0.12  0.00658 
28  BP  GO:0030182  neuron differentiation  1451  13  6.11  0.00669 
28  CC  GO:0071944  cell periphery  4672  34  19.31  1.20E-04 
28  CC  GO:0005886  plasma membrane  4570  33  18.89  1.90E-04 
28  CC  GO:0009925  basal plasma membrane  31  3  0.13  2.80E-04 
28  CC  GO:0045178  basal part of cell  51  3  0.21  0.00122 
28  CC  GO:0016020  membrane  8112  46  33.52  0.00139 
28  CC  GO:0043218  compact myelin  14  2  0.06  0.00148 
28  CC  GO:0098589  membrane region  1098  12  4.54  0.00162 
28  CC  GO:0016323  basolateral plasma membrane  209  5  0.86  0.00171 
28  CC  GO:0044304  main axon  61  3  0.25  0.00204 
28  CC  GO:0098590  plasma membrane region  906  10  3.74  0.00384 
28  MF  GO:0008237  metallopeptidase activity  173  5  0.68  5.90E-04 
28  MF  GO:0043495  protein anchor  13  2  0.05  0.00116 
28  MF  GO:0005229  intracellular calcium activated chloride...  14  2  0.06  0.00135 
28  MF  GO:0004114  3',5'-cyclic-nucleotide phosphodiesteras...  24  2  0.09  0.00399 
28  MF  GO:0004112  cyclic-nucleotide phosphodiesterase acti...  25  2  0.1  0.00433 
28  MF  GO:0005216  ion channel activity  394  6  1.55  0.00447 
28  MF  GO:0008081  phosphoric diester hydrolase activity  87  3  0.34  0.00489 
28  MF  GO:0022838  substrate-specific channel activity  406  6  1.6  0.00517 
28  MF  GO:0070011  peptidase activity, acting on L-amino ac...  545  7  2.15  0.00544 
28  MF  GO:0022892  substrate-specific transporter activity  1021  10  4.03  0.00621 
29  BP  GO:0048193  Golgi vesicle transport  315  10  1.6  4.10E-06 
29  BP  GO:0061024  membrane organization  1045  17  5.29  1.40E-05 
29  BP  GO:0006996  organelle organization  3385  33  17.15  4.30E-05 
29  BP  GO:0070647  protein modification by small protein co...  964  15  4.88  8.30E-05 
29  BP  GO:0043412  macromolecule modification  3841  35  19.46  9.30E-05 
29  BP  GO:0006464  cellular protein modification process  3682  34  18.65  9.60E-05 
29  BP  GO:0036211  protein modification process  3682  34  18.65  9.60E-05 
29  BP  GO:0032446  protein modification by small protein co...  864  14  4.38  9.70E-05 
29  BP  GO:1902582  single-organism intracellular transport  1617  20  8.19  1.20E-04 
29  BP  GO:0046907  intracellular transport  1765  21  8.94  1.30E-04 
29  CC  GO:0005794  Golgi apparatus  1324  20  6.55  4.70E-06 
29  CC  GO:0044446  intracellular organelle part  7161  53  35.42  5.30E-05 
29  CC  GO:0044444  cytoplasmic part  7370  54  36.46  5.40E-05 
29  CC  GO:0016591  DNA-directed RNA polymerase II, holoenzy...  94  5  0.46  1.00E-04 
29  CC  GO:0044422  organelle part  7358  53  36.4  1.30E-04 
29  CC  GO:0044431  Golgi apparatus part  806  13  3.99  1.50E-04 
29  CC  GO:0005654  nucleoplasm  2598  26  12.85  2.00E-04 
29  CC  GO:0032991  macromolecular complex  4239  36  20.97  2.10E-04 
29  CC  GO:0048471  perinuclear region of cytoplasm  621  11  3.07  2.30E-04 
29  CC  GO:0000139  Golgi membrane  624  11  3.09  2.40E-04 
29  MF  GO:0003676  nucleic acid binding  3620  34  18.56  9.10E-05 
29  MF  GO:0003723  RNA binding  1461  19  7.49  1.10E-04 
29  MF  GO:0001098  basal transcription machinery binding  22  3  0.11  1.90E-04 
29  MF  GO:0001099  basal RNA polymerase II transcription ma...  22  3  0.11  1.90E-04 
29  MF  GO:0044822  poly(A) RNA binding  1082  14  5.55  0.00109 
29  MF  GO:0005515  protein binding  9857  63  50.54  0.00153 
29  MF  GO:1901363  heterocyclic compound binding  5415  41  27.76  0.00155 
29  MF  GO:0097159  organic cyclic compound binding  5495  41  28.17  0.00213 
29  MF  GO:0000993  RNA polymerase II core binding  15  2  0.08  0.00261 
29  MF  GO:0001671  ATPase activator activity  15  2  0.08  0.00261 
30  BP  GO:0007268  synaptic transmission  697  85  21.27  6.80E-29 
30  BP  GO:0099536  synaptic signaling  697  85  21.27  6.80E-29 
30  BP  GO:0099537  trans-synaptic signaling  697  85  21.27  6.80E-29 
30  BP  GO:0007267  cell-cell signaling  1179  102  35.99  1.20E-22 
30  BP  GO:0007399  nervous system development  2285  135  69.74  3.10E-15 
30  BP  GO:0044708  single-organism behavior  423  43  12.91  4.00E-12 
30  BP  GO:0048666  neuron development  1199  79  36.6  4.20E-11 
30  BP  GO:0031175  neuron projection development  1066  73  32.54  4.50E-11 
30  BP  GO:0007610  behavior  727  56  22.19  1.50E-10 
30  BP  GO:0050890  cognition  259  30  7.91  3.50E-10 
30  CC  GO:0044456  synapse part  584  77  18.03  5.90E-28 
30  CC  GO:0045202  synapse  725  85  22.38  3.40E-27 
30  CC  GO:0097458  neuron part  1225  112  37.81  2.00E-26 
30  CC  GO:0043005  neuron projection  909  84  28.06  5.90E-20 
30  CC  GO:0098794  postsynapse  376  51  11.61  3.20E-19 
30  CC  GO:0034702  ion channel complex  270  41  8.33  2.10E-17 
30  CC  GO:0097060  synaptic membrane  254  39  7.84  8.70E-17 
30  CC  GO:1902495  transmembrane transporter complex  303  41  9.35  1.30E-15 
30  CC  GO:0036477  somatodendritic compartment  632  61  19.51  1.80E-15 
30  CC  GO:1990351  transporter complex  308  41  9.51  2.30E-15 
30  MF  GO:0005216  ion channel activity  394  39  12.04  9.80E-11 
30  MF  GO:0022838  substrate-specific channel activity  406  39  12.41  2.40E-10 
30  MF  GO:0015267  channel activity  435  40  13.3  5.10E-10 
30  MF  GO:0022803  passive transmembrane transporter activi...  435  40  13.3  5.10E-10 
30  MF  GO:0005261  cation channel activity  285  31  8.71  8.90E-10 
30  MF  GO:0022836  gated channel activity  305  32  9.32  1.20E-09 
30  MF  GO:0046873  metal ion transmembrane transporter acti...  396  36  12.1  5.30E-09 
30  MF  GO:0022843  voltage-gated cation channel activity  145  20  4.43  1.70E-08 
30  MF  GO:0005244  voltage-gated ion channel activity  185  22  5.65  5.30E-08 
30  MF  GO:0022832  voltage-gated channel activity  185  22  5.65  5.30E-08 
31  BP  GO:0006955  immune response  1579  102  47.57  4.10E-14 
31  BP  GO:0050776  regulation of immune response  935  68  28.17  9.00E-12 
31  BP  GO:0002376  immune system process  2460  130  74.11  1.80E-11 
31  BP  GO:0006952  defense response  1712  97  51.58  3.90E-10 
31  BP  GO:0001775  cell activation  909  62  27.39  1.10E-09 
31  BP  GO:0002682  regulation of immune system process  1440  84  43.38  2.00E-09 
31  BP  GO:0050778  positive regulation of immune response  606  47  18.26  2.60E-09 
31  BP  GO:0002684  positive regulation of immune system pro...  866  58  26.09  8.00E-09 
31  BP  GO:0045087  innate immune response  1037  65  31.24  1.20E-08 
31  BP  GO:0048583  regulation of response to stimulus  3499  157  105.42  1.80E-08 
31  CC  GO:0005886  plasma membrane  4570  185  137.35  1.20E-06 
31  CC  GO:0071944  cell periphery  4672  187  140.41  2.30E-06 
31  CC  GO:0031988  membrane-bounded vesicle  3336  142  100.26  3.10E-06 
31  CC  GO:0031982  vesicle  3456  144  103.87  8.50E-06 
31  CC  GO:0061702  inflammasome complex  11  5  0.33  9.60E-06 
31  CC  GO:0016023  cytoplasmic, membrane-bounded vesicle  1058  56  31.8  2.50E-05 
31  CC  GO:0044459  plasma membrane part  2368  104  71.17  3.00E-05 
31  CC  GO:0016020  membrane  8112  287  243.8  3.60E-05 
31  CC  GO:0031410  cytoplasmic vesicle  1159  58  34.83  8.50E-05 
31  CC  GO:0065010  extracellular membrane-bounded organelle  2609  109  78.41  1.50E-04 
31  MF  GO:0098772  molecular function regulator  1179  63  35.11  3.80E-06 
31  MF  GO:0019864  IgG binding  11  5  0.33  9.10E-06 
31  MF  GO:0030234  enzyme regulator activity  890  48  26.5  4.80E-05 
31  MF  GO:0004197  cysteine-type endopeptidase activity  73  10  2.17  5.80E-05 
31  MF  GO:0061134  peptidase regulator activity  199  17  5.93  9.70E-05 
31  MF  GO:0032403  protein complex binding  881  46  26.23  1.50E-04 
31  MF  GO:0004857  enzyme inhibitor activity  353  24  10.51  1.50E-04 
31  MF  GO:0004866  endopeptidase inhibitor activity  157  14  4.68  2.50E-04 
31  MF  GO:0042802  identical protein binding  1146  55  34.12  2.90E-04 
31  MF  GO:0019865  immunoglobulin binding  21  5  0.63  3.10E-04 
32  BP  GO:0050907  detection of chemical stimulus involved ...  401  20  1.66  7.90E-17 
32  BP  GO:0009593  detection of chemical stimulus  437  20  1.81  4.20E-16 
32  BP  GO:0007606  sensory perception of chemical stimulus  449  20  1.86  7.00E-16 
32  BP  GO:0050906  detection of stimulus involved in sensor...  453  20  1.88  8.30E-16 
32  BP  GO:0050911  detection of chemical stimulus involved ...  361  18  1.5  3.70E-15 
32  BP  GO:0051606  detection of stimulus  665  22  2.76  8.70E-15 
32  BP  GO:0007608  sensory perception of smell  387  18  1.6  1.20E-14 
32  BP  GO:0007600  sensory perception  882  20  3.66  1.90E-10 
32  BP  GO:0050877  neurological system process  1207  21  5  7.20E-09 
32  BP  GO:0007186  G-protein coupled receptor signaling pat...  1145  20  4.75  1.70E-08 
32  CC  GO:0016021  integral component of membrane  4729  31  19.25  0.0016 
32  CC  GO:0031224  intrinsic component of membrane  4845  31  19.72  0.0024 
32  CC  GO:0005886  plasma membrane  4570  28  18.6  0.0088 
32  CC  GO:0000788  nuclear nucleosome  38  2  0.15  0.0104 
32  CC  GO:0071944  cell periphery  4672  28  19.01  0.0121 
32  CC  GO:0044425  membrane part  5868  33  23.88  0.0143 
32  CC  GO:0032993  protein-DNA complex  159  3  0.65  0.027 
32  CC  GO:0000346  transcription export complex  10  1  0.04  0.04 
32  CC  GO:0035686  sperm fibrous sheath  10  1  0.04  0.04 
32  CC  GO:0034709  methylosome  12  1  0.05  0.0478 
32  MF  GO:0004984  olfactory receptor activity  361  18  1.54  6.70E-15 
32  MF  GO:0004930  G-protein coupled receptor activity  754  20  3.22  2.10E-11 
32  MF  GO:0038023  signaling receptor activity  1247  22  5.33  4.10E-09 
32  MF  GO:0004888  transmembrane signaling receptor activit...  1148  21  4.91  5.50E-09 
32  MF  GO:0099600  transmembrane receptor activity  1190  21  5.08  1.00E-08 
32  MF  GO:0004872  receptor activity  1478  22  6.31  9.10E-08 
32  MF  GO:0060089  molecular transducer activity  1478  22  6.31  9.10E-08 
32  MF  GO:0004871  signal transducer activity  1561  22  6.67  2.40E-07 
32  MF  GO:0005549  odorant binding  77  4  0.33  3.30E-04 
32  MF  GO:0042974  retinoic acid receptor binding  40  3  0.17  6.60E-04 
33  BP  GO:0043170  macromolecule metabolic process  8415  183  152.78  1.20E-04 
33  BP  GO:0008152  metabolic process  10895  220  197.8  0.00131 
33  BP  GO:0010556  regulation of macromolecule biosynthetic...  3722  89  67.57  0.00199 
33  BP  GO:0019222  regulation of metabolic process  6250  137  113.47  0.00237 
33  BP  GO:0010447  response to acidic pH  16  3  0.29  0.00278 
33  BP  GO:0031323  regulation of cellular metabolic process  5481  122  99.51  0.00298 
33  BP  GO:0009889  regulation of biosynthetic process  3938  92  71.5  0.00335 
33  BP  GO:0031326  regulation of cellular biosynthetic proc...  3890  91  70.62  0.00342 
33  BP  GO:0010468  regulation of gene expression  3955  92  71.81  0.00382 
33  BP  GO:0044260  cellular macromolecule metabolic process  7812  164  141.83  0.00413 
33  CC  GO:0031312  extrinsic component of organelle membran...  21  3  0.38  0.006 
33  CC  GO:0032580  Golgi cisterna membrane  71  5  1.27  0.0088 
33  CC  GO:0015030  Cajal body  47  4  0.84  0.0098 
33  CC  GO:0032153  cell division site  54  4  0.97  0.0158 
33  CC  GO:0032155  cell division site part  54  4  0.97  0.0158 
33  CC  GO:0031985  Golgi cisterna  88  5  1.58  0.0209 
33  CC  GO:0005622  intracellular  12618  240  225.96  0.0212 
33  CC  GO:0005634  nucleus  6219  128  111.37  0.0248 
33  CC  GO:0036019  endolysosome  15  2  0.27  0.0288 
33  CC  GO:0043229  intracellular organelle  10658  206  190.86  0.0305 
33  MF  GO:0052742  phosphatidylinositol kinase activity  17  3  0.31  0.0033 
33  MF  GO:0003677  DNA binding  2289  58  41.38  0.0042 
33  MF  GO:0046872  metal ion binding  3815  88  68.96  0.0054 
33  MF  GO:0003676  nucleic acid binding  3620  84  65.44  0.0058 
33  MF  GO:1901363  heterocyclic compound binding  5415  118  97.89  0.0068 
33  MF  GO:0004175  endopeptidase activity  372  14  6.72  0.0079 
33  MF  GO:0003730  mRNA 3'-UTR binding  46  4  0.83  0.0094 
33  MF  GO:0097110  scaffold protein binding  46  4  0.83  0.0094 
33  MF  GO:0043169  cation binding  3896  88  70.43  0.0098 
33  MF  GO:0070011  peptidase activity, acting on L-amino ac...  545  18  9.85  0.0104 
34  BP  GO:0006457  protein folding  218  11  1.49  2.80E-07 
34  BP  GO:0002474  antigen processing and presentation of p...  98  7  0.67  4.80E-06 
34  BP  GO:0002479  antigen processing and presentation of e...  69  6  0.47  7.50E-06 
34  BP  GO:0042590  antigen processing and presentation of e...  73  6  0.5  1.00E-05 
34  BP  GO:0043687  post-translational protein modification  460  13  3.15  1.50E-05 
34  BP  GO:0042254  ribosome biogenesis  213  9  1.46  1.50E-05 
34  BP  GO:0022613  ribonucleoprotein complex biogenesis  334  11  2.28  1.80E-05 
34  BP  GO:0045454  cell redox homeostasis  85  6  0.58  2.50E-05 
34  BP  GO:0050911  detection of chemical stimulus involved ...  361  11  2.47  3.60E-05 
34  BP  GO:0018279  protein N-linked glycosylation via aspar...  242  9  1.66  4.20E-05 
34  CC  GO:0044446  intracellular organelle part  7161  79  50.67  5.70E-08 
34  CC  GO:0044422  organelle part  7358  80  52.06  8.30E-08 
34  CC  GO:0005789  endoplasmic reticulum membrane  857  21  6.06  5.30E-07 
34  CC  GO:0042175  nuclear outer membrane-endoplasmic retic...  873  21  6.18  7.10E-07 
34  CC  GO:0044432  endoplasmic reticulum part  1031  23  7.29  7.20E-07 
34  CC  GO:0044428  nuclear part  3503  46  24.78  5.20E-06 
34  CC  GO:0005730  nucleolus  772  18  5.46  7.60E-06 
34  CC  GO:0005783  endoplasmic reticulum  1467  26  10.38  8.90E-06 
34  CC  GO:0030529  intracellular ribonucleoprotein complex  659  16  4.66  1.60E-05 
34  CC  GO:1990904  ribonucleoprotein complex  659  16  4.66  1.60E-05 
34  MF  GO:0044822  poly(A) RNA binding  1082  28  7.82  1.90E-09 
34  MF  GO:0003723  RNA binding  1461  31  10.56  2.40E-08 
34  MF  GO:0003756  protein disulfide isomerase activity  20  4  0.14  1.10E-05 
34  MF  GO:0016864  intramolecular oxidoreductase activity, ...  20  4  0.14  1.10E-05 
34  MF  GO:0004984  olfactory receptor activity  361  11  2.61  6.00E-05 
34  MF  GO:0004004  ATP-dependent RNA helicase activity  63  5  0.46  9.10E-05 
34  MF  GO:0008186  RNA-dependent ATPase activity  63  5  0.46  9.10E-05 
34  MF  GO:0003724  RNA helicase activity  65  5  0.47  1.10E-04 
34  MF  GO:0016860  intramolecular oxidoreductase activity  45  4  0.33  3.10E-04 
34  MF  GO:0051082  unfolded protein binding  92  5  0.67  5.40E-04 
35  BP  GO:0002376  immune system process  2460  92  51.46  5.80E-09 
35  BP  GO:0009605  response to external stimulus  2401  90  50.22  8.20E-09 
35  BP  GO:0001775  cell activation  909  46  19.01  2.20E-08 
35  BP  GO:0006955  immune response  1579  65  33.03  6.30E-08 
35  BP  GO:0008219  cell death  1899  73  39.72  1.30E-07 
35  BP  GO:0016265  death  1899  73  39.72  1.30E-07 
35  BP  GO:0001816  cytokine production  610  34  12.76  2.00E-07 
35  BP  GO:0006915  apoptotic process  1783  69  37.3  2.40E-07 
35  BP  GO:0006952  defense response  1712  67  35.81  2.50E-07 
35  BP  GO:0010033  response to organic substance  2897  98  60.6  2.60E-07 
35  CC  GO:0030054  cell junction  1107  47  23.57  4.30E-06 
35  CC  GO:0005925  focal adhesion  377  23  8.03  6.40E-06 
35  CC  GO:0005924  cell-substrate adherens junction  382  23  8.13  7.90E-06 
35  CC  GO:0030055  cell-substrate junction  385  23  8.2  9.00E-06 
35  CC  GO:0005912  adherens junction  451  25  9.6  1.30E-05 
35  CC  GO:0098802  plasma membrane receptor complex  167  14  3.56  1.40E-05 
35  CC  GO:0009986  cell surface  700  33  14.9  1.70E-05 
35  CC  GO:0070161  anchoring junction  469  25  9.98  2.60E-05 
35  CC  GO:0009897  external side of plasma membrane  227  16  4.83  3.00E-05 
35  CC  GO:0098552  side of membrane  396  22  8.43  4.30E-05 
35  MF  GO:0004859  phospholipase inhibitor activity  11  4  0.23  5.40E-05 
35  MF  GO:0097153  cysteine-type endopeptidase activity inv...  11  4  0.23  5.40E-05 
35  MF  GO:0055102  lipase inhibitor activity  16  4  0.33  2.70E-04 
35  MF  GO:0003924  GTPase activity  210  13  4.36  4.60E-04 
35  MF  GO:0017124  SH3 domain binding  115  9  2.39  6.60E-04 
35  MF  GO:0005515  protein binding  9857  231  204.75  9.00E-04 
35  MF  GO:0004857  enzyme inhibitor activity  353  17  7.33  0.00118 
35  MF  GO:0019904  protein domain specific binding  619  25  12.86  0.0012 
35  MF  GO:0005544  calcium-dependent phospholipid binding  44  5  0.91  0.00209 
35  MF  GO:0005525  GTP binding  341  16  7.08  0.00212 
36  BP  GO:0006805  xenobiotic metabolic process  186  17  0.7  1.30E-19 
36  BP  GO:0071466  cellular response to xenobiotic stimulus  190  17  0.71  1.90E-19 
36  BP  GO:0009410  response to xenobiotic stimulus  195  17  0.73  3.00E-19 
36  BP  GO:0052696  flavonoid glucuronidation  20  9  0.07  1.20E-17 
36  BP  GO:0052695  cellular glucuronidation  25  9  0.09  1.50E-16 
36  BP  GO:0009812  flavonoid metabolic process  27  9  0.1  3.40E-16 
36  BP  GO:0009813  flavonoid biosynthetic process  18  8  0.07  9.90E-16 
36  BP  GO:0006063  uronic acid metabolic process  30  9  0.11  1.00E-15 
36  BP  GO:0019585  glucuronate metabolic process  30  9  0.11  1.00E-15 
36  BP  GO:0072378  blood coagulation, fibrin clot formation  25  8  0.09  2.40E-14 
36  CC  GO:0072562  blood microparticle  113  18  0.42  2.40E-25 
36  CC  GO:0005615  extracellular space  1259  31  4.65  2.80E-19 
36  CC  GO:0044421  extracellular region part  3543  35  13.09  7.70E-10 
36  CC  GO:0065010  extracellular membrane-bounded organelle  2609  30  9.64  9.20E-10 
36  CC  GO:0070062  extracellular exosome  2609  30  9.64  9.20E-10 
36  CC  GO:0043230  extracellular organelle  2622  30  9.69  1.00E-09 
36  CC  GO:1903561  extracellular vesicle  2622  30  9.69  1.00E-09 
36  CC  GO:0005576  extracellular region  4142  37  15.3  2.90E-09 
36  CC  GO:0031093  platelet alpha granule lumen  47  6  0.17  1.90E-08 
36  CC  GO:0042627  chylomicron  12  4  0.04  8.10E-08 
36  MF  GO:0015020  glucuronosyltransferase activity  32  9  0.12  2.00E-15 
36  MF  GO:0004857  enzyme inhibitor activity  353  15  1.32  2.10E-12 
36  MF  GO:0004867  serine-type endopeptidase inhibitor acti...  87  9  0.33  3.10E-11 
36  MF  GO:0004866  endopeptidase inhibitor activity  157  10  0.59  2.90E-10 
36  MF  GO:0061135  endopeptidase regulator activity  163  10  0.61  4.20E-10 
36  MF  GO:0030414  peptidase inhibitor activity  166  10  0.62  5.10E-10 
36  MF  GO:0008194  UDP-glycosyltransferase activity  125  9  0.47  8.20E-10 
36  MF  GO:0030234  enzyme regulator activity  890  18  3.33  1.90E-09 
36  MF  GO:0061134  peptidase regulator activity  199  10  0.75  3.00E-09 
36  MF  GO:0016758  transferase activity, transferring hexos...  187  9  0.7  2.90E-08 
37  BP  GO:0052696  flavonoid glucuronidation  20  8  0.13  2.20E-13 
37  BP  GO:0052695  cellular glucuronidation  25  8  0.16  1.90E-12 
37  BP  GO:0009812  flavonoid metabolic process  27  8  0.17  3.80E-12 
37  BP  GO:0009813  flavonoid biosynthetic process  18  7  0.11  9.60E-12 
37  BP  GO:0006063  uronic acid metabolic process  30  8  0.19  9.80E-12 
37  BP  GO:0019585  glucuronate metabolic process  30  8  0.19  9.80E-12 
37  BP  GO:0006805  xenobiotic metabolic process  186  14  1.17  1.00E-11 
37  BP  GO:0071466  cellular response to xenobiotic stimulus  190  14  1.2  1.40E-11 
37  BP  GO:0009410  response to xenobiotic stimulus  195  14  1.23  1.90E-11 
37  BP  GO:0042730  fibrinolysis  27  7  0.17  2.60E-10 
37  CC  GO:0072562  blood microparticle  113  15  0.69  2.40E-16 
37  CC  GO:0005615  extracellular space  1259  26  7.73  2.40E-08 
37  CC  GO:0031091  platelet alpha granule  62  6  0.38  2.10E-06 
37  CC  GO:0031093  platelet alpha granule lumen  47  5  0.29  9.80E-06 
37  CC  GO:0034774  secretory granule lumen  60  5  0.37  3.30E-05 
37  CC  GO:0042627  chylomicron  12  3  0.07  4.70E-05 
37  CC  GO:0060205  cytoplasmic membrane-bounded vesicle lum...  79  5  0.48  1.20E-04 
37  CC  GO:0031983  vesicle lumen  81  5  0.5  1.40E-04 
37  CC  GO:0034361  very-low-density lipoprotein particle  18  3  0.11  1.70E-04 
37  CC  GO:0034385  triglyceride-rich lipoprotein particle  18  3  0.11  1.70E-04 
37  MF  GO:0015020  glucuronosyltransferase activity  32  8  0.21  2.10E-11 
37  MF  GO:0008194  UDP-glycosyltransferase activity  125  8  0.81  1.40E-06 
37  MF  GO:0004867  serine-type endopeptidase inhibitor acti...  87  7  0.56  1.40E-06 
37  MF  GO:0004857  enzyme inhibitor activity  353  11  2.27  1.70E-05 
37  MF  GO:0005496  steroid binding  89  6  0.57  2.30E-05 
37  MF  GO:0016758  transferase activity, transferring hexos...  187  8  1.2  2.70E-05 
37  MF  GO:0016757  transferase activity, transferring glyco...  255  9  1.64  3.90E-05 
37  MF  GO:0061134  peptidase regulator activity  199  8  1.28  4.30E-05 
37  MF  GO:0004866  endopeptidase inhibitor activity  157  7  1.01  6.90E-05 
37  MF  GO:0061135  endopeptidase regulator activity  163  7  1.05  8.70E-05 
38  BP  GO:0002376  immune system process  2460  123  65.54  4.00E-13 
38  BP  GO:0006954  inflammatory response  618  47  16.46  8.30E-11 
38  BP  GO:0006952  defense response  1712  90  45.61  1.30E-10 
38  BP  GO:0006955  immune response  1579  84  42.07  3.50E-10 
38  BP  GO:0002252  immune effector process  727  49  19.37  2.00E-09 
38  BP  GO:0001775  cell activation  909  55  24.22  8.90E-09 
38  BP  GO:0002684  positive regulation of immune system pro...  866  53  23.07  1.20E-08 
38  BP  GO:0002443  leukocyte mediated immunity  270  25  7.19  6.50E-08 
38  BP  GO:0002366  leukocyte activation involved in immune ...  202  21  5.38  1.10E-07 
38  BP  GO:0048584  positive regulation of response to stimu...  1937  89  51.6  1.20E-07 
38  CC  GO:0000323  lytic vacuole  474  32  12.52  1.20E-06 
38  CC  GO:0005764  lysosome  474  32  12.52  1.20E-06 
38  CC  GO:0098588  bounding membrane of organelle  2145  91  56.68  2.20E-06 
38  CC  GO:0043230  extracellular organelle  2622  106  69.28  2.40E-06 
38  CC  GO:1903561  extracellular vesicle  2622  106  69.28  2.40E-06 
38  CC  GO:0009897  external side of plasma membrane  227  20  6  2.70E-06 
38  CC  GO:0065010  extracellular membrane-bounded organelle  2609  105  68.94  3.40E-06 
38  CC  GO:0070062  extracellular exosome  2609  105  68.94  3.40E-06 
38  CC  GO:0016020  membrane  8112  260  214.34  3.80E-06 
38  CC  GO:0005773  vacuole  559  34  14.77  5.70E-06 
38  MF  GO:0050839  cell adhesion molecule binding  177  17  4.65  4.40E-06 
38  MF  GO:0051015  actin filament binding  112  12  2.94  3.80E-05 
38  MF  GO:0005178  integrin binding  104  11  2.73  9.00E-05 
38  MF  GO:0030246  carbohydrate binding  255  18  6.7  1.50E-04 
38  MF  GO:0003779  actin binding  377  23  9.91  1.70E-04 
38  MF  GO:0019955  cytokine binding  83  9  2.18  3.20E-04 
38  MF  GO:0050431  transforming growth factor beta binding  16  4  0.42  6.70E-04 
38  MF  GO:0045296  cadherin binding  28  5  0.74  7.30E-04 
38  MF  GO:0032403  protein complex binding  881  39  23.16  0.001 
38  MF  GO:0001614  purinergic nucleotide receptor activity  21  4  0.55  0.00198 
39  BP  GO:0016266  O-glycan processing  53  5  0.23  3.00E-06 
39  BP  GO:0006493  protein O-linked glycosylation  90  5  0.38  4.10E-05 
39  BP  GO:0003382  epithelial cell morphogenesis  55  4  0.24  8.80E-05 
39  BP  GO:0030855  epithelial cell differentiation  574  10  2.45  1.50E-04 
39  BP  GO:0060429  epithelium development  1080  14  4.62  1.50E-04 
39  BP  GO:0060706  cell differentiation involved in embryon...  27  3  0.12  2.00E-04 
39  BP  GO:0006182  cGMP biosynthetic process  32  3  0.14  3.40E-04 
39  BP  GO:0001890  placenta development  150  5  0.64  4.50E-04 
39  BP  GO:0001892  embryonic placenta development  93  4  0.4  6.70E-04 
39  BP  GO:0001701  in utero embryonic development  356  7  1.52  7.90E-04 
39  CC  GO:0005882  intermediate filament  100  9  0.44  4.90E-10 
39  CC  GO:0045111  intermediate filament cytoskeleton  142  10  0.62  5.60E-10 
39  CC  GO:0005576  extracellular region  4142  42  18.15  1.80E-09 
39  CC  GO:0045095  keratin filament  35  6  0.15  8.40E-09 
39  CC  GO:0044421  extracellular region part  3543  34  15.53  1.00E-06 
39  CC  GO:0065010  extracellular membrane-bounded organelle  2609  28  11.44  1.90E-06 
39  CC  GO:0070062  extracellular exosome  2609  28  11.44  1.90E-06 
39  CC  GO:0043230  extracellular organelle  2622  28  11.49  2.10E-06 
39  CC  GO:1903561  extracellular vesicle  2622  28  11.49  2.10E-06 
39  CC  GO:0031988  membrane-bounded vesicle  3336  30  14.62  2.70E-05 
39  MF  GO:0005198  structural molecule activity  670  12  2.82  1.90E-05 
39  MF  GO:0005154  epidermal growth factor receptor binding  30  3  0.13  2.70E-04 
39  MF  GO:0036312  phosphatidylinositol 3-kinase regulatory...  10  2  0.04  7.70E-04 
39  MF  GO:0097110  scaffold protein binding  46  3  0.19  9.50E-04 
39  MF  GO:0004252  serine-type endopeptidase activity  143  4  0.6  0.00307 
39  MF  GO:0001158  enhancer sequence-specific DNA binding  83  3  0.35  0.00514 
39  MF  GO:0008236  serine-type peptidase activity  167  4  0.7  0.00534 
39  MF  GO:0017171  serine hydrolase activity  169  4  0.71  0.00556 
39  MF  GO:0043548  phosphatidylinositol 3-kinase binding  31  2  0.13  0.00749 
39  MF  GO:0035326  enhancer binding  97  3  0.41  0.0079 
40  BP  GO:0007033  vacuole organization  131  14  2.56  2.70E-07 
40  BP  GO:0009653  anatomical structure morphogenesis  2653  82  51.83  7.60E-06 
40  BP  GO:0016050  vesicle organization  263  17  5.14  1.70E-05 
40  BP  GO:0009888  tissue development  1717  58  33.54  2.00E-05 
40  BP  GO:0045216  cell-cell junction organization  218  15  4.26  2.60E-05 
40  BP  GO:0048646  anatomical structure formation involved ...  1112  42  21.73  2.80E-05 
40  BP  GO:0034330  cell junction organization  249  16  4.86  3.20E-05 
40  BP  GO:0050793  regulation of developmental process  2037  65  39.8  3.50E-05 
40  BP  GO:0032989  cellular component morphogenesis  1475  51  28.82  3.80E-05 
40  BP  GO:0061025  membrane fusion  152  12  2.97  4.40E-05 
40  CC  GO:0005737  cytoplasm  9697  231  183.36  3.40E-09 
40  CC  GO:0044424  intracellular part  12330  267  233.15  3.70E-07 
40  CC  GO:0043226  organelle  11619  256  219.71  4.00E-07 
40  CC  GO:0044444  cytoplasmic part  7370  182  139.36  4.60E-07 
40  CC  GO:0005622  intracellular  12618  269  238.6  2.50E-06 
40  CC  GO:0012505  endomembrane system  3451  98  65.26  6.90E-06 
40  CC  GO:0043229  intracellular organelle  10658  236  201.54  7.50E-06 
40  CC  GO:0044422  organelle part  7358  176  139.13  1.20E-05 
40  CC  GO:0098588  bounding membrane of organelle  2145  67  40.56  1.80E-05 
40  CC  GO:0044446  intracellular organelle part  7161  170  135.41  3.60E-05 
40  MF  GO:0005515  protein binding  9857  221  189.84  5.10E-05 
40  MF  GO:0019899  enzyme binding  1637  50  31.53  6.50E-04 
40  MF  GO:0000977  RNA polymerase II regulatory region sequ...  561  22  10.8  0.0013 
40  MF  GO:0001228  transcriptional activator activity, RNA ...  318  15  6.12  0.00132 
40  MF  GO:0001012  RNA polymerase II regulatory region DNA ...  565  22  10.88  0.00142 
40  MF  GO:0001205  transcriptional activator activity, RNA ...  27  4  0.52  0.00167 
40  MF  GO:0000976  transcription regulatory region sequence...  633  23  12.19  0.00271 
40  MF  GO:0035091  phosphatidylinositol binding  189  10  3.64  0.00368 
40  MF  GO:1990837  sequence-specific double-stranded DNA bi...  659  23  12.69  0.00444 
40  MF  GO:0005488  binding  12891  264  248.28  0.0045 
41  BP  GO:0030031  cell projection assembly  333  29  7.62  7.10E-10 
41  BP  GO:0042384  cilium assembly  164  20  3.75  1.10E-09 
41  BP  GO:0060271  cilium morphogenesis  193  21  4.42  3.40E-09 
41  BP  GO:0044782  cilium organization  179  20  4.1  5.20E-09 
41  BP  GO:0010927  cellular component assembly involved in ...  249  23  5.7  1.50E-08 
41  BP  GO:0048858  cell projection morphogenesis  1044  51  23.9  2.10E-07 
41  BP  GO:0006996  organelle organization  3385  118  77.49  3.20E-07 
41  BP  GO:0032990  cell part morphogenesis  1062  51  24.31  3.50E-07 
41  BP  GO:0070925  organelle assembly  522  32  11.95  4.20E-07 
41  BP  GO:0030030  cell projection organization  1412  61  32.32  8.40E-07 
41  CC  GO:0044424  intracellular part  12330  317  277.16  4.10E-08 
41  CC  GO:0005622  intracellular  12618  322  283.63  4.40E-08 
41  CC  GO:0043229  intracellular organelle  10658  281  239.57  8.10E-07 
41  CC  GO:1902494  catalytic complex  988  47  22.21  8.80E-07 
41  CC  GO:1990234  transferase complex  664  36  14.93  9.90E-07 
41  CC  GO:0005737  cytoplasm  9697  261  217.97  1.00E-06 
41  CC  GO:0044422  organelle part  7358  209  165.39  2.00E-06 
41  CC  GO:0043226  organelle  11619  298  261.17  2.60E-06 
41  CC  GO:0044446  intracellular organelle part  7161  201  160.97  1.20E-05 
41  CC  GO:0043234  protein complex  3607  116  81.08  1.20E-05 
41  MF  GO:0003824  catalytic activity  5179  153  116.77  2.60E-05 
41  MF  GO:0019899  enzyme binding  1637  62  36.91  2.80E-05 
41  MF  GO:0004721  phosphoprotein phosphatase activity  166  13  3.74  1.00E-04 
41  MF  GO:0032555  purine ribonucleotide binding  1760  62  39.68  2.30E-04 
41  MF  GO:0017076  purine nucleotide binding  1769  62  39.88  2.60E-04 
41  MF  GO:0032553  ribonucleotide binding  1776  62  40.04  2.90E-04 
41  MF  GO:0004722  protein serine/threonine phosphatase act...  58  7  1.31  3.10E-04 
41  MF  GO:0005515  protein binding  9857  252  222.24  3.20E-04 
41  MF  GO:0035639  purine ribonucleoside triphosphate bindi...  1720  59  38.78  6.50E-04 
41  MF  GO:0016740  transferase activity  2057  68  46.38  6.60E-04 
42  BP  GO:0002376  immune system process  2460  58  11.65  0 
42  BP  GO:0046649  lymphocyte activation  579  36  2.74  0 
42  BP  GO:0045321  leukocyte activation  677  36  3.21  8.90E-30 
42  BP  GO:0006955  immune response  1579  47  7.48  3.60E-29 
42  BP  GO:0007159  leukocyte cell-cell adhesion  457  29  2.16  1.10E-25 
42  BP  GO:0042110  T cell activation  416  28  1.97  1.80E-25 
42  BP  GO:0070489  T cell aggregation  416  28  1.97  1.80E-25 
42  BP  GO:0071593  lymphocyte aggregation  417  28  1.98  1.90E-25 
42  BP  GO:0001775  cell activation  909  36  4.31  2.60E-25 
42  BP  GO:0070486  leukocyte aggregation  424  28  2.01  3.00E-25 
42  CC  GO:0009897  external side of plasma membrane  227  19  1.07  5.30E-19 
42  CC  GO:0098552  side of membrane  396  22  1.86  4.10E-18 
42  CC  GO:0042101  T cell receptor complex  18  9  0.08  3.20E-17 
42  CC  GO:0005886  plasma membrane  4570  55  21.46  1.20E-15 
42  CC  GO:0071944  cell periphery  4672  55  21.94  3.40E-15 
42  CC  GO:0044459  plasma membrane part  2368  39  11.12  4.60E-14 
42  CC  GO:0009986  cell surface  700  22  3.29  5.50E-13 
42  CC  GO:0044425  membrane part  5868  54  27.56  5.40E-10 
42  CC  GO:0005887  integral component of plasma membrane  1441  26  6.77  7.20E-10 
42  CC  GO:0031226  intrinsic component of plasma membrane  1499  26  7.04  1.70E-09 
42  MF  GO:0004872  receptor activity  1478  29  6.9  4.00E-12 
42  MF  GO:0060089  molecular transducer activity  1478  29  6.9  4.00E-12 
42  MF  GO:0038023  signaling receptor activity  1247  26  5.82  2.10E-11 
42  MF  GO:0004871  signal transducer activity  1561  28  7.29  9.30E-11 
42  MF  GO:0004888  transmembrane signaling receptor activit...  1148  23  5.36  9.80E-10 
42  MF  GO:0099600  transmembrane receptor activity  1190  23  5.55  2.00E-09 
42  MF  GO:0004896  cytokine receptor activity  85  8  0.4  5.40E-09 
42  MF  GO:0019956  chemokine binding  12  4  0.06  2.10E-07 
42  MF  GO:0035591  signaling adaptor activity  72  6  0.34  1.00E-06 
42  MF  GO:0019955  cytokine binding  83  6  0.39  2.40E-06 
43  BP  GO:0055114  oxidation-reduction process  1013  49  24.92  4.10E-06 
43  BP  GO:0044282  small molecule catabolic process  336  23  8.27  1.00E-05 
43  BP  GO:0044711  single-organism biosynthetic process  1652  66  40.64  4.60E-05 
43  BP  GO:0016054  organic acid catabolic process  219  16  5.39  1.10E-04 
43  BP  GO:0046395  carboxylic acid catabolic process  219  16  5.39  1.10E-04 
43  BP  GO:0044281  small molecule metabolic process  2525  89  62.12  1.90E-04 
43  BP  GO:0046323  glucose import  71  8  1.75  3.40E-04 
43  BP  GO:0010883  regulation of lipid storage  39  6  0.96  3.50E-04 
43  BP  GO:0000271  polysaccharide biosynthetic process  73  8  1.8  4.10E-04 
43  BP  GO:0044283  small molecule biosynthetic process  517  26  12.72  4.70E-04 
43  CC  GO:0005739  mitochondrion  1507  61  37.84  1.20E-04 
43  CC  GO:0005737  cytoplasm  9697  277  243.47  2.60E-04 
43  CC  GO:0044429  mitochondrial part  864  39  21.69  2.90E-04 
43  CC  GO:0042641  actomyosin  61  7  1.53  8.10E-04 
43  CC  GO:0005743  mitochondrial inner membrane  434  22  10.9  0.00149 
43  CC  GO:0005759  mitochondrial matrix  381  20  9.57  0.0016 
43  CC  GO:0001725  stress fiber  52  6  1.31  0.00185 
43  CC  GO:0097517  contractile actin filament bundle  52  6  1.31  0.00185 
43  CC  GO:0044444  cytoplasmic part  7370  214  185.05  0.00198 
43  CC  GO:0019866  organelle inner membrane  485  23  12.18  0.00275 
43  MF  GO:0016491  oxidoreductase activity  673  31  16.63  6.60E-04 
43  MF  GO:0019904  protein domain specific binding  619  28  15.3  0.00157 
43  MF  GO:0008194  UDP-glycosyltransferase activity  125  9  3.09  0.00386 
43  MF  GO:0098772  molecular function regulator  1179  44  29.14  0.00394 
43  MF  GO:0008047  enzyme activator activity  430  20  10.63  0.00524 
43  MF  GO:0030165  PDZ domain binding  89  7  2.2  0.00647 
43  MF  GO:0034237  protein kinase A regulatory subunit bind...  16  3  0.4  0.0066 
43  MF  GO:0005070  SH3/SH2 adaptor activity  52  5  1.29  0.00901 
43  MF  GO:0016638  oxidoreductase activity, acting on the C...  18  3  0.44  0.00928 
43  MF  GO:0070064  proline-rich region binding  18  3  0.44  0.00928 
44  BP  GO:0006396  RNA processing  725  34  9.2  3.20E-11 
44  BP  GO:0090304  nucleic acid metabolic process  4633  95  58.82  3.30E-08 
44  BP  GO:0034470  ncRNA processing  295  17  3.75  2.20E-07 
44  BP  GO:0006139  nucleobase-containing compound metabolic...  5177  99  65.73  5.30E-07 
44  BP  GO:0034660  ncRNA metabolic process  434  20  5.51  6.80E-07 
44  BP  GO:0044260  cellular macromolecule metabolic process  7812  132  99.18  1.10E-06 
44  BP  GO:0043170  macromolecule metabolic process  8415  139  106.83  1.20E-06 
44  BP  GO:0046483  heterocycle metabolic process  5351  100  67.93  1.40E-06 
44  BP  GO:0006725  cellular aromatic compound metabolic pro...  5370  100  68.18  1.70E-06 
44  BP  GO:0034641  cellular nitrogen compound metabolic pro...  5998  107  76.15  4.50E-06 
44  CC  GO:0005634  nucleus  6219  110  78.66  5.00E-06 
44  CC  GO:0044428  nuclear part  3503  72  44.31  5.20E-06 
44  CC  GO:0005622  intracellular  12618  183  159.59  7.70E-06 
44  CC  GO:0031981  nuclear lumen  3178  66  40.2  1.20E-05 
44  CC  GO:0005654  nucleoplasm  2598  56  32.86  2.50E-05 
44  CC  GO:0043231  intracellular membrane-bounded organelle  9783  151  123.73  3.20E-05 
44  CC  GO:0044424  intracellular part  12330  178  155.95  5.20E-05 
44  CC  GO:0043229  intracellular organelle  10658  159  134.8  1.10E-04 
44  CC  GO:0043233  organelle lumen  3893  71  49.24  3.60E-04 
44  CC  GO:0070013  intracellular organelle lumen  3840  70  48.57  4.10E-04 
44  MF  GO:0003676  nucleic acid binding  3620  80  46.16  4.80E-08 
44  MF  GO:1901363  heterocyclic compound binding  5415  103  69.05  4.10E-07 
44  MF  GO:0097159  organic cyclic compound binding  5495  104  70.07  4.30E-07 
44  MF  GO:0003723  RNA binding  1461  41  18.63  9.80E-07 
44  MF  GO:0044822  poly(A) RNA binding  1082  31  13.8  1.70E-05 
44  MF  GO:0008026  ATP-dependent helicase activity  94  7  1.2  2.00E-04 
44  MF  GO:0070035  purine NTP-dependent helicase activity  94  7  1.2  2.00E-04 
44  MF  GO:0000166  nucleotide binding  2189  46  27.91  3.40E-04 
44  MF  GO:1901265  nucleoside phosphate binding  2190  46  27.93  3.50E-04 
44  MF  GO:0008757  S-adenosylmethionine-dependent methyltra...  109  7  1.39  4.90E-04 
45  BP  GO:0000278  mitotic cell cycle  965  41  7.05  2.20E-21 
45  BP  GO:1903047  mitotic cell cycle process  799  36  5.83  1.80E-19 
45  BP  GO:0022402  cell cycle process  1197  42  8.74  7.90E-19 
45  BP  GO:0007049  cell cycle  1665  48  12.16  2.90E-18 
45  BP  GO:0007067  mitotic nuclear division  397  25  2.9  7.50E-17 
45  BP  GO:0000280  nuclear division  507  27  3.7  2.40E-16 
45  BP  GO:0051276  chromosome organization  1021  36  7.46  4.80E-16 
45  BP  GO:0048285  organelle fission  539  27  3.94  1.10E-15 
45  BP  GO:0051301  cell division  605  27  4.42  1.90E-14 
45  BP  GO:0007059  chromosome segregation  254  19  1.85  2.60E-14 
45  CC  GO:0044428  nuclear part  3503  77  25.44  9.70E-25 
45  CC  GO:0031981  nuclear lumen  3178  72  23.08  2.90E-23 
45  CC  GO:0070013  intracellular organelle lumen  3840  75  27.89  1.60E-20 
45  CC  GO:0005694  chromosome  801  37  5.82  2.30E-20 
45  CC  GO:0043228  non-membrane-bounded organelle  3470  71  25.2  3.80E-20 
45  CC  GO:0043232  intracellular non-membrane-bounded organ...  3470  71  25.2  3.80E-20 
45  CC  GO:0043233  organelle lumen  3893  75  28.28  3.80E-20 
45  CC  GO:0031974  membrane-enclosed lumen  3938  75  28.6  7.80E-20 
45  CC  GO:0005634  nucleus  6219  93  45.17  9.50E-20 
45  CC  GO:0044427  chromosomal part  719  32  5.22  4.50E-17 
45  MF  GO:0003723  RNA binding  1461  36  11.14  9.50E-11 
45  MF  GO:0044822  poly(A) RNA binding  1082  30  8.25  3.40E-10 
45  MF  GO:0003676  nucleic acid binding  3620  54  27.6  6.50E-08 
45  MF  GO:1901363  heterocyclic compound binding  5415  69  41.29  1.30E-07 
45  MF  GO:0097159  organic cyclic compound binding  5495  69  41.9  2.40E-07 
45  MF  GO:0035173  histone kinase activity  19  5  0.14  2.50E-07 
45  MF  GO:0005515  protein binding  9857  96  75.16  1.40E-05 
45  MF  GO:0000166  nucleotide binding  2189  32  16.69  1.50E-04 
45  MF  GO:1901265  nucleoside phosphate binding  2190  32  16.7  1.50E-04 
45  MF  GO:0008135  translation factor activity, RNA binding  82  5  0.63  4.00E-04 
46  BP  GO:0006351  transcription, DNA-templated  3437  60  16.96  6.70E-26 
46  BP  GO:0097659  nucleic acid-templated transcription  3449  60  17.02  8.20E-26 
46  BP  GO:0032774  RNA biosynthetic process  3566  60  17.59  5.30E-25 
46  BP  GO:0010468  regulation of gene expression  3955  62  19.51  1.10E-24 
46  BP  GO:0051252  regulation of RNA metabolic process  3403  58  16.79  6.30E-24 
46  BP  GO:0006355  regulation of transcription, DNA-templat...  3279  57  16.18  1.00E-23 
46  BP  GO:0034654  nucleobase-containing compound biosynthe...  3943  61  19.45  1.20E-23 
46  BP  GO:0044271  cellular nitrogen compound biosynthetic ...  4504  64  22.22  1.30E-23 
46  BP  GO:1903506  regulation of nucleic acid-templated tra...  3295  57  16.26  1.30E-23 
46  BP  GO:2000112  regulation of cellular macromolecule bio...  3618  59  17.85  1.50E-23 
46  CC  GO:0005634  nucleus  6219  70  29.98  1.40E-21 
46  CC  GO:0043231  intracellular membrane-bounded organelle  9783  76  47.17  1.80E-15 
46  CC  GO:0043229  intracellular organelle  10658  76  51.38  1.10E-12 
46  CC  GO:0043227  membrane-bounded organelle  10865  76  52.38  4.50E-12 
46  CC  GO:0043226  organelle  11619  76  56.02  6.40E-10 
46  CC  GO:0044424  intracellular part  12330  77  59.45  2.10E-09 
46  CC  GO:0005622  intracellular  12618  77  60.83  1.30E-08 
46  CC  GO:0044464  cell part  14435  77  69.59  4.10E-04 
46  CC  GO:0005623  cell  14469  77  69.76  4.90E-04 
46  CC  GO:0017053  transcriptional repressor complex  73  3  0.35  0.00526 
46  MF  GO:0003677  DNA binding  2289  54  11.74  4.10E-27 
46  MF  GO:0003676  nucleic acid binding  3620  62  18.56  3.80E-25 
46  MF  GO:1901363  heterocyclic compound binding  5415  66  27.76  4.90E-19 
46  MF  GO:0097159  organic cyclic compound binding  5495  66  28.17  1.20E-18 
46  MF  GO:0001071  nucleic acid binding transcription facto...  1118  31  5.73  8.80E-16 
46  MF  GO:0003700  transcription factor activity, sequence-...  1118  31  5.73  8.80E-16 
46  MF  GO:0046872  metal ion binding  3815  51  19.56  6.50E-14 
46  MF  GO:0043169  cation binding  3896  51  19.98  1.60E-13 
46  MF  GO:0043167  ion binding  5696  57  29.2  1.60E-10 
46  MF  GO:0005488  binding  12891  76  66.09  2.70E-04 
47  BP  GO:0006369  termination of RNA polymerase II transcr...  37  3  0.14  3.40E-04 
47  BP  GO:0006406  mRNA export from nucleus  67  3  0.25  0.00192 
47  BP  GO:0071427  mRNA-containing ribonucleoprotein comple...  67  3  0.25  0.00192 
47  BP  GO:0006376  mRNA splice site selection  19  2  0.07  0.00219 
47  BP  GO:0071426  ribonucleoprotein complex export from nu...  79  3  0.29  0.00307 
47  BP  GO:0006397  mRNA processing  395  6  1.46  0.00321 
47  BP  GO:0006405  RNA export from nucleus  81  3  0.3  0.0033 
47  BP  GO:0071166  ribonucleoprotein complex localization  82  3  0.3  0.00341 
47  BP  GO:0006353  DNA-templated transcription, termination  84  3  0.31  0.00365 
47  BP  GO:0043243  positive regulation of protein complex d...  26  2  0.1  0.00409 
47  CC  GO:0055037  recycling endosome  115  4  0.45  0.001 
47  CC  GO:0044304  main axon  61  3  0.24  0.0017 
47  CC  GO:0016324  apical plasma membrane  274  5  1.06  0.0042 
47  CC  GO:0005768  endosome  722  8  2.8  0.0066 
47  CC  GO:0045177  apical part of cell  343  5  1.33  0.0106 
47  CC  GO:0098590  plasma membrane region  906  8  3.52  0.0233 
47  CC  GO:0098589  membrane region  1098  9  4.26  0.0251 
47  CC  GO:0043209  myelin sheath  164  3  0.64  0.0259 
47  CC  GO:0005770  late endosome  170  3  0.66  0.0284 
47  CC  GO:0044459  plasma membrane part  2368  15  9.19  0.0346 
47  MF  GO:0044822  poly(A) RNA binding  1082  11  4.27  0.003 
47  MF  GO:0001105  RNA polymerase II transcription coactiva...  35  2  0.14  0.0084 
47  MF  GO:0046915  transition metal ion transmembrane trans...  36  2  0.14  0.0088 
47  MF  GO:0001190  transcriptional activator activity, RNA ...  51  2  0.2  0.0172 
47  MF  GO:0098811  transcriptional repressor activity, RNA ...  51  2  0.2  0.0172 
47  MF  GO:0003729  mRNA binding  139  3  0.55  0.0175 
47  MF  GO:0004386  helicase activity  143  3  0.56  0.0188 
47  MF  GO:0001047  core promoter binding  148  3  0.58  0.0206 
47  MF  GO:0017111  nucleoside-triphosphatase activity  713  7  2.81  0.0216 
47  MF  GO:0003723  RNA binding  1461  11  5.76  0.0261 
48  BP  GO:2000112  regulation of cellular macromolecule bio...  3618  52  18.33  4.70E-16 
48  BP  GO:0090304  nucleic acid metabolic process  4633  58  23.47  5.80E-16 
48  BP  GO:0016070  RNA metabolic process  4185  55  21.2  1.30E-15 
48  BP  GO:0019219  regulation of nucleobase-containing comp...  3702  52  18.75  1.30E-15 
48  BP  GO:0051252  regulation of RNA metabolic process  3403  50  17.24  1.40E-15 
48  BP  GO:0010556  regulation of macromolecule biosynthetic...  3722  52  18.85  1.70E-15 
48  BP  GO:0006355  regulation of transcription, DNA-templat...  3279  49  16.61  1.90E-15 
48  BP  GO:0006351  transcription, DNA-templated  3437  50  17.41  2.20E-15 
48  BP  GO:1903506  regulation of nucleic acid-templated tra...  3295  49  16.69  2.30E-15 
48  BP  GO:0097659  nucleic acid-templated transcription  3449  50  17.47  2.50E-15 
48  CC  GO:0005634  nucleus  6219  75  31.54  2.60E-24 
48  CC  GO:0005654  nucleoplasm  2598  39  13.18  2.20E-11 
48  CC  GO:0044428  nuclear part  3503  45  17.77  4.40E-11 
48  CC  GO:0043231  intracellular membrane-bounded organelle  9783  75  49.62  1.20E-10 
48  CC  GO:0031981  nuclear lumen  3178  41  16.12  6.10E-10 
48  CC  GO:0043229  intracellular organelle  10658  76  54.05  5.00E-09 
48  CC  GO:0043227  membrane-bounded organelle  10865  75  55.1  1.10E-07 
48  CC  GO:0044451  nucleoplasm part  642  16  3.26  1.10E-07 
48  CC  GO:0070013  intracellular organelle lumen  3840  41  19.48  1.90E-07 
48  CC  GO:0043226  organelle  11619  77  58.93  2.30E-07 
48  MF  GO:0003676  nucleic acid binding  3620  50  18.8  8.60E-14 
48  MF  GO:0003677  DNA binding  2289  38  11.89  3.60E-12 
48  MF  GO:0001071  nucleic acid binding transcription facto...  1118  24  5.81  1.10E-09 
48  MF  GO:0003700  transcription factor activity, sequence-...  1118  24  5.81  1.10E-09 
48  MF  GO:1901363  heterocyclic compound binding  5415  54  28.12  3.00E-09 
48  MF  GO:0097159  organic cyclic compound binding  5495  54  28.54  5.50E-09 
48  MF  GO:0046872  metal ion binding  3815  42  19.81  8.00E-08 
48  MF  GO:0043169  cation binding  3896  42  20.23  1.50E-07 
48  MF  GO:0043167  ion binding  5696  47  29.58  5.50E-05 
48  MF  GO:0043565  sequence-specific DNA binding  972  14  5.05  4.30E-04 
49  BP  GO:0006955  immune response  1579  37  6.86  6.10E-20 
49  BP  GO:0002376  immune system process  2460  42  10.68  4.80E-18 
49  BP  GO:0045321  leukocyte activation  677  25  2.94  2.00E-17 
49  BP  GO:0002250  adaptive immune response  328  19  1.42  9.10E-17 
49  BP  GO:0046649  lymphocyte activation  579  23  2.51  1.10E-16 
49  BP  GO:0001775  cell activation  909  25  3.95  1.90E-14 
49  BP  GO:0002682  regulation of immune system process  1440  29  6.25  2.20E-13 
49  BP  GO:0042113  B cell activation  213  13  0.92  5.90E-12 
49  BP  GO:0070098  chemokine-mediated signaling pathway  74  9  0.32  2.80E-11 
49  BP  GO:0050865  regulation of cell activation  438  16  1.9  3.90E-11 
49  CC  GO:0009897  external side of plasma membrane  227  19  1.02  2.30E-19 
49  CC  GO:0098552  side of membrane  396  22  1.79  1.50E-18 
49  CC  GO:0044459  plasma membrane part  2368  37  10.68  3.40E-13 
49  CC  GO:0005886  plasma membrane  4570  49  20.6  4.30E-12 
49  CC  GO:0071944  cell periphery  4672  49  21.06  1.00E-11 
49  CC  GO:0005887  integral component of plasma membrane  1441  27  6.5  4.20E-11 
49  CC  GO:0031226  intrinsic component of plasma membrane  1499  27  6.76  1.00E-10 
49  CC  GO:0009986  cell surface  700  19  3.16  1.60E-10 
49  CC  GO:0044425  membrane part  5868  52  26.45  9.40E-10 
49  CC  GO:0031224  intrinsic component of membrane  4845  46  21.84  4.10E-09 
49  MF  GO:0004872  receptor activity  1478  23  6.31  1.80E-08 
49  MF  GO:0060089  molecular transducer activity  1478  23  6.31  1.80E-08 
49  MF  GO:0001637  G-protein coupled chemoattractant recept...  22  5  0.09  3.00E-08 
49  MF  GO:0004950  chemokine receptor activity  22  5  0.09  3.00E-08 
49  MF  GO:0004896  cytokine receptor activity  85  7  0.36  7.10E-08 
49  MF  GO:0038023  signaling receptor activity  1247  19  5.33  6.40E-07 
49  MF  GO:0004871  signal transducer activity  1561  21  6.67  1.10E-06 
49  MF  GO:0004888  transmembrane signaling receptor activit...  1148  17  4.91  4.30E-06 
49  MF  GO:0099600  transmembrane receptor activity  1190  17  5.08  7.00E-06 
49  MF  GO:0015026  coreceptor activity  31  4  0.13  8.80E-06 
50  BP  GO:0000278  mitotic cell cycle  965  95  8.32  0 
50  BP  GO:0007049  cell cycle  1665  109  14.35  0 
50  BP  GO:0022402  cell cycle process  1197  98  10.31  0 
50  BP  GO:1903047  mitotic cell cycle process  799  87  6.89  0 
50  BP  GO:0000280  nuclear division  507  69  4.37  0 
50  BP  GO:0048285  organelle fission  539  69  4.64  0 
50  BP  GO:0007067  mitotic nuclear division  397  61  3.42  0 
50  BP  GO:0051301  cell division  605  67  5.21  0 
50  BP  GO:0007059  chromosome segregation  254  41  2.19  0 
50  BP  GO:1902589  single-organism organelle organization  2428  88  20.92  0 
50  CC  GO:0005694  chromosome  801  65  6.62  0 
50  CC  GO:0000775  chromosome, centromeric region  162  36  1.34  0 
50  CC  GO:0044427  chromosomal part  719  57  5.94  0 
50  CC  GO:0000793  condensed chromosome  175  36  1.45  0 
50  CC  GO:0098687  chromosomal region  302  42  2.5  0 
50  CC  GO:0000779  condensed chromosome, centromeric region  92  28  0.76  0 
50  CC  GO:0000777  condensed chromosome kinetochore  84  27  0.69  0 
50  CC  GO:0000776  kinetochore  111  29  0.92  0 
50  CC  GO:0043228  non-membrane-bounded organelle  3470  95  28.68  0 
50  CC  GO:0043232  intracellular non-membrane-bounded organ...  3470  95  28.68  0 
50  MF  GO:0005524  ATP binding  1408  39  11.85  9.60E-12 
50  MF  GO:0032559  adenyl ribonucleotide binding  1443  39  12.14  2.00E-11 
50  MF  GO:0030554  adenyl nucleotide binding  1450  39  12.2  2.30E-11 
50  MF  GO:0008017  microtubule binding  188  15  1.58  5.30E-11 
50  MF  GO:0005515  protein binding  9857  115  82.94  6.20E-11 
50  MF  GO:0015631  tubulin binding  254  16  2.14  4.00E-10 
50  MF  GO:0003777  microtubule motor activity  75  10  0.63  6.50E-10 
50  MF  GO:0035639  purine ribonucleoside triphosphate bindi...  1720  39  14.47  3.60E-09 
50  MF  GO:0032550  purine ribonucleoside binding  1729  39  14.55  4.20E-09 
50  MF  GO:0001883  purine nucleoside binding  1731  39  14.56  4.30E-09 
51  BP  GO:0022402  cell cycle process  1197  115  24.65  0 
51  BP  GO:0000278  mitotic cell cycle  965  104  19.87  0 
51  BP  GO:0007049  cell cycle  1665  131  34.28  0 
51  BP  GO:1903047  mitotic cell cycle process  799  88  16.45  0 
51  BP  GO:0000280  nuclear division  507  58  10.44  3.40E-27 
51  BP  GO:0048285  organelle fission  539  59  11.1  1.20E-26 
51  BP  GO:0006259  DNA metabolic process  884  72  18.2  1.40E-24 
51  BP  GO:0007067  mitotic nuclear division  397  46  8.17  7.80E-22 
51  BP  GO:0051276  chromosome organization  1021  73  21.02  1.50E-21 
51  BP  GO:0051301  cell division  605  55  12.46  6.30E-21 
51  CC  GO:0005694  chromosome  801  80  16.2  0 
51  CC  GO:0044427  chromosomal part  719  75  14.54  0 
51  CC  GO:0070013  intracellular organelle lumen  3840  170  77.66  4.80E-29 
51  CC  GO:0031974  membrane-enclosed lumen  3938  172  79.64  8.70E-29 
51  CC  GO:0043233  organelle lumen  3893  170  78.73  2.60E-28 
51  CC  GO:0043228  non-membrane-bounded organelle  3470  159  70.18  3.10E-28 
51  CC  GO:0043232  intracellular non-membrane-bounded organ...  3470  159  70.18  3.10E-28 
51  CC  GO:0044446  intracellular organelle part  7161  241  144.83  4.60E-28 
51  CC  GO:0044422  organelle part  7358  243  148.81  4.40E-27 
51  CC  GO:0044428  nuclear part  3503  155  70.85  1.40E-25 
51  MF  GO:0005515  protein binding  9857  251  198.27  1.50E-11 
51  MF  GO:0005488  binding  12891  288  259.29  2.50E-07 
51  MF  GO:0003678  DNA helicase activity  49  9  0.99  4.90E-07 
51  MF  GO:0043566  structure-specific DNA binding  117  13  2.35  6.50E-07 
51  MF  GO:0044877  macromolecular complex binding  1347  54  27.09  6.70E-07 
51  MF  GO:0004386  helicase activity  143  14  2.88  1.10E-06 
51  MF  GO:0003676  nucleic acid binding  3620  109  72.81  1.80E-06 
51  MF  GO:0003684  damaged DNA binding  60  9  1.21  2.90E-06 
51  MF  GO:0008094  DNA-dependent ATPase activity  71  9  1.43  1.20E-05 
51  MF  GO:1901363  heterocyclic compound binding  5415  144  108.92  2.10E-05 
52  BP  GO:0006396  RNA processing  725  63  19.17  3.90E-17 
52  BP  GO:0034470  ncRNA processing  295  37  7.8  2.80E-15 
52  BP  GO:0034660  ncRNA metabolic process  434  45  11.48  3.40E-15 
52  BP  GO:0006139  nucleobase-containing compound metabolic...  5177  212  136.9  5.20E-15 
52  BP  GO:0090304  nucleic acid metabolic process  4633  195  122.51  1.40E-14 
52  BP  GO:0046483  heterocycle metabolic process  5351  215  141.5  2.40E-14 
52  BP  GO:0022613  ribonucleoprotein complex biogenesis  334  38  8.83  2.80E-14 
52  BP  GO:0034641  cellular nitrogen compound metabolic pro...  5998  231  158.61  1.10E-13 
52  BP  GO:0006725  cellular aromatic compound metabolic pro...  5370  213  142  1.70E-13 
52  BP  GO:1901360  organic cyclic compound metabolic proces...  5577  216  147.48  1.40E-12 
52  CC  GO:0044428  nuclear part  3503  171  91.68  7.70E-19 
52  CC  GO:0031981  nuclear lumen  3178  158  83.18  7.40E-18 
52  CC  GO:0070013  intracellular organelle lumen  3840  177  100.5  5.40E-17 
52  CC  GO:0031974  membrane-enclosed lumen  3938  180  103.07  5.70E-17 
52  CC  GO:0043233  organelle lumen  3893  178  101.89  9.60E-17 
52  CC  GO:0005634  nucleus  6219  243  162.77  7.40E-16 
52  CC  GO:0044446  intracellular organelle part  7161  263  187.42  4.00E-14 
52  CC  GO:0044422  organelle part  7358  266  192.58  2.00E-13 
52  CC  GO:0005654  nucleoplasm  2598  127  68  2.50E-13 
52  CC  GO:0043229  intracellular organelle  10658  344  278.95  4.30E-13 
52  MF  GO:0003723  RNA binding  1461  96  39.18  4.10E-17 
52  MF  GO:0003676  nucleic acid binding  3620  159  97.09  3.40E-12 
52  MF  GO:0044822  poly(A) RNA binding  1082  70  29.02  3.70E-12 
52  MF  GO:1901363  heterocyclic compound binding  5415  206  145.23  3.10E-10 
52  MF  GO:0097159  organic cyclic compound binding  5495  206  147.37  1.30E-09 
52  MF  GO:0005515  protein binding  9857  310  264.36  5.30E-07 
52  MF  GO:0005488  binding  12891  376  345.73  3.70E-06 
52  MF  GO:0042393  histone binding  166  16  4.45  1.00E-05 
52  MF  GO:0017056  structural constituent of nuclear pore  13  5  0.35  1.50E-05 
52  MF  GO:0030515  snoRNA binding  24  6  0.64  3.20E-05 
53  BP  GO:0044260  cellular macromolecule metabolic process  7812  63  40.6  1.60E-07 
53  BP  GO:0043170  macromolecule metabolic process  8415  65  43.73  4.00E-07 
53  BP  GO:0090304  nucleic acid metabolic process  4633  45  24.08  8.90E-07 
53  BP  GO:0006396  RNA processing  725  15  3.77  4.10E-06 
53  BP  GO:0032446  protein modification by small protein co...  864  16  4.49  7.60E-06 
53  BP  GO:0051603  proteolysis involved in cellular protein...  595  13  3.09  1.10E-05 
53  BP  GO:0044238  primary metabolic process  9498  67  49.36  1.10E-05 
53  BP  GO:0034641  cellular nitrogen compound metabolic pro...  5998  50  31.17  1.50E-05 
53  BP  GO:0018205  peptidyl-lysine modification  358  10  1.86  1.60E-05 
53  BP  GO:0044257  cellular protein catabolic process  623  13  3.24  1.80E-05 
53  CC  GO:0031981  nuclear lumen  3178  53  16.32  1.20E-18 
53  CC  GO:0044428  nuclear part  3503  55  17.99  2.20E-18 
53  CC  GO:0005654  nucleoplasm  2598  47  13.34  2.70E-17 
53  CC  GO:0070013  intracellular organelle lumen  3840  54  19.72  1.10E-15 
53  CC  GO:0043233  organelle lumen  3893  54  19.99  2.10E-15 
53  CC  GO:0031974  membrane-enclosed lumen  3938  54  20.22  3.50E-15 
53  CC  GO:0044446  intracellular organelle part  7161  66  36.77  3.50E-11 
53  CC  GO:0005634  nucleus  6219  61  31.93  6.80E-11 
53  CC  GO:0044422  organelle part  7358  66  37.78  1.50E-10 
53  CC  GO:0032991  macromolecular complex  4239  45  21.76  4.90E-08 
53  MF  GO:0003676  nucleic acid binding  3620  43  19.27  1.10E-08 
53  MF  GO:1901363  heterocyclic compound binding  5415  50  28.83  1.40E-06 
53  MF  GO:0097159  organic cyclic compound binding  5495  50  29.26  2.30E-06 
53  MF  GO:0044822  poly(A) RNA binding  1082  19  5.76  2.90E-06 
53  MF  GO:0008270  zinc ion binding  1099  17  5.85  5.40E-05 
53  MF  GO:0003723  RNA binding  1461  20  7.78  6.00E-05 
53  MF  GO:0003677  DNA binding  2289  26  12.19  8.70E-05 
53  MF  GO:0008139  nuclear localization sequence binding  21  3  0.11  1.80E-04 
53  MF  GO:0042393  histone binding  166  6  0.88  2.50E-04 
53  MF  GO:0002039  p53 binding  66  4  0.35  4.20E-04 
54  BP  GO:0003341  cilium movement  40  4  0.15  1.50E-05 
54  BP  GO:0035082  axoneme assembly  36  3  0.13  3.30E-04 
54  BP  GO:0036158  outer dynein arm assembly  10  2  0.04  6.10E-04 
54  BP  GO:0001578  microtubule bundle formation  58  3  0.22  0.00133 
54  BP  GO:0050906  detection of stimulus involved in sensor...  453  7  1.7  0.00145 
54  BP  GO:0050877  neurological system process  1207  12  4.53  0.00147 
54  BP  GO:0070286  axonemal dynein complex assembly  16  2  0.06  0.0016 
54  BP  GO:0050907  detection of chemical stimulus involved ...  401  6  1.5  0.00378 
54  BP  GO:0048839  inner ear development  183  4  0.69  0.00488 
54  BP  GO:0007600  sensory perception  882  9  3.31  0.00522 
54  CC  GO:0044447  axoneme part  28  4  0.11  4.80E-06 
54  CC  GO:0005930  axoneme  83  4  0.34  3.60E-04 
54  CC  GO:0097014  ciliary plasm  83  4  0.34  3.60E-04 
54  CC  GO:0030286  dynein complex  42  3  0.17  6.60E-04 
54  CC  GO:0005858  axonemal dynein complex  13  2  0.05  0.00124 
54  CC  GO:0097223  sperm part  122  4  0.5  0.00153 
54  CC  GO:0002080  acrosomal membrane  22  2  0.09  0.00357 
54  CC  GO:0043073  germ cell nucleus  23  2  0.09  0.00391 
54  CC  GO:0031514  motile cilium  87  3  0.35  0.00535 
54  CC  GO:0044441  ciliary part  287  5  1.17  0.00621 
54  MF  GO:0003774  motor activity  130  4  0.5  0.0015 
54  MF  GO:0000146  microfilament motor activity  22  2  0.08  0.0031 
54  MF  GO:0004930  G-protein coupled receptor activity  754  8  2.87  0.0075 
54  MF  GO:0004984  olfactory receptor activity  361  5  1.38  0.012 
54  MF  GO:0004888  transmembrane signaling receptor activit...  1148  9  4.38  0.0288 
54  MF  GO:0001228  transcriptional activator activity, RNA ...  318  4  1.21  0.0329 
54  MF  GO:0003777  microtubule motor activity  75  2  0.29  0.0332 
54  MF  GO:0099600  transmembrane receptor activity  1190  9  4.54  0.0351 
54  MF  GO:0004867  serine-type endopeptidase inhibitor acti...  87  2  0.33  0.0435 
54  MF  GO:0000987  core promoter proximal region sequence-s...  352  4  1.34  0.045 
55  BP  GO:0016259  selenocysteine metabolic process  89  16  2.21  5.30E-10 
55  BP  GO:0001887  selenium compound metabolic process  115  17  2.86  3.50E-09 
55  BP  GO:0006614  SRP-dependent cotranslational protein ta...  107  16  2.66  8.60E-09 
55  BP  GO:0006613  cotranslational protein targeting to mem...  109  16  2.71  1.10E-08 
55  BP  GO:0009069  serine family amino acid metabolic proce...  125  17  3.11  1.30E-08 
55  BP  GO:0045047  protein targeting to ER  111  16  2.76  1.50E-08 
55  BP  GO:0072599  establishment of protein localization to...  115  16  2.86  2.50E-08 
55  BP  GO:0000184  nuclear-transcribed mRNA catabolic proce...  117  16  2.91  3.20E-08 
55  BP  GO:0006612  protein targeting to membrane  182  19  4.53  1.40E-07 
55  BP  GO:0070972  protein localization to endoplasmic reti...  134  16  3.33  2.20E-07 
55  CC  GO:0022626  cytosolic ribosome  103  16  2.52  4.00E-09 
55  CC  GO:0022625  cytosolic large ribosomal subunit  57  10  1.4  1.10E-06 
55  CC  GO:0044391  ribosomal subunit  154  16  3.77  1.20E-06 
55  CC  GO:0044445  cytosolic part  203  18  4.97  2.70E-06 
55  CC  GO:0005840  ribosome  211  17  5.17  1.80E-05 
55  CC  GO:0033267  axon part  194  16  4.75  2.40E-05 
55  CC  GO:0042995  cell projection  1688  68  41.33  2.40E-05 
55  CC  GO:0097458  neuron part  1225  53  29.99  3.40E-05 
55  CC  GO:0043005  neuron projection  909  42  22.25  5.60E-05 
55  CC  GO:0015934  large ribosomal subunit  90  10  2.2  6.90E-05 
55  MF  GO:0003735  structural constituent of ribosome  199  16  4.94  3.80E-05 
55  MF  GO:0015631  tubulin binding  254  17  6.31  2.10E-04 
55  MF  GO:0008188  neuropeptide receptor activity  43  6  1.07  6.30E-04 
55  MF  GO:0008017  microtubule binding  188  13  4.67  8.60E-04 
55  MF  GO:0003723  RNA binding  1461  55  36.3  0.00117 
55  MF  GO:0005198  structural molecule activity  670  30  16.65  0.00137 
55  MF  GO:0016776  phosphotransferase activity, phosphate g...  34  5  0.84  0.00142 
55  MF  GO:0015108  chloride transmembrane transporter activ...  89  8  2.21  0.00165 
55  MF  GO:0005216  ion channel activity  394  20  9.79  0.00208 
55  MF  GO:0017134  fibroblast growth factor binding  23  4  0.57  0.00228 
56  BP  GO:0007268  synaptic transmission  697  47  14.95  2.50E-12 
56  BP  GO:0099536  synaptic signaling  697  47  14.95  2.50E-12 
56  BP  GO:0099537  trans-synaptic signaling  697  47  14.95  2.50E-12 
56  BP  GO:0016259  selenocysteine metabolic process  89  14  1.91  5.90E-09 
56  BP  GO:0006810  transport  4214  137  90.37  1.40E-08 
56  BP  GO:0051234  establishment of localization  4338  138  93.03  5.10E-08 
56  BP  GO:0006614  SRP-dependent cotranslational protein ta...  107  14  2.29  6.60E-08 
56  BP  GO:0050803  regulation of synapse structure or activ...  223  20  4.78  7.30E-08 
56  BP  GO:0009069  serine family amino acid metabolic proce...  125  15  2.68  7.30E-08 
56  BP  GO:0007267  cell-cell signaling  1179  54  25.28  7.80E-08 
56  CC  GO:0098794  postsynapse  376  33  7.89  3.60E-12 
56  CC  GO:0097458  neuron part  1225  62  25.7  5.90E-11 
56  CC  GO:0042995  cell projection  1688  76  35.41  7.20E-11 
56  CC  GO:0044456  synapse part  584  39  12.25  1.60E-10 
56  CC  GO:0044463  cell projection part  903  48  18.94  2.50E-09 
56  CC  GO:0014069  postsynaptic density  188  20  3.94  2.80E-09 
56  CC  GO:0099572  postsynaptic specialization  188  20  3.94  2.80E-09 
56  CC  GO:0045202  synapse  725  41  15.21  7.30E-09 
56  CC  GO:0060076  excitatory synapse  200  20  4.2  8.10E-09 
56  CC  GO:0044459  plasma membrane part  2368  89  49.67  1.30E-08 
56  MF  GO:0022836  gated channel activity  305  22  6.4  5.00E-07 
56  MF  GO:0005216  ion channel activity  394  23  8.26  1.00E-05 
56  MF  GO:0016791  phosphatase activity  241  17  5.05  1.40E-05 
56  MF  GO:0022838  substrate-specific channel activity  406  23  8.51  1.60E-05 
56  MF  GO:0042578  phosphoric ester hydrolase activity  331  20  6.94  2.30E-05 
56  MF  GO:0008188  neuropeptide receptor activity  43  7  0.9  2.80E-05 
56  MF  GO:0015267  channel activity  435  23  9.12  4.80E-05 
56  MF  GO:0022803  passive transmembrane transporter activi...  435  23  9.12  4.80E-05 
56  MF  GO:0022857  transmembrane transporter activity  935  38  19.61  6.90E-05 
56  MF  GO:0015276  ligand-gated ion channel activity  128  11  2.68  8.00E-05 
57  BP  GO:0007268  synaptic transmission  697  70  16.64  3.00E-25 
57  BP  GO:0099536  synaptic signaling  697  70  16.64  3.00E-25 
57  BP  GO:0099537  trans-synaptic signaling  697  70  16.64  3.00E-25 
57  BP  GO:0007267  cell-cell signaling  1179  85  28.15  6.90E-21 
57  BP  GO:0006811  ion transport  1456  83  34.77  2.80E-14 
57  BP  GO:0034220  ion transmembrane transport  961  60  22.95  5.30E-12 
57  BP  GO:0030001  metal ion transport  768  52  18.34  8.60E-12 
57  BP  GO:0006812  cation transport  985  60  23.52  1.50E-11 
57  BP  GO:0098662  inorganic cation transmembrane transport  613  45  14.64  1.80E-11 
57  BP  GO:0034765  regulation of ion transmembrane transpor...  399  35  9.53  3.00E-11 
57  CC  GO:0097458  neuron part  1225  76  29.61  1.30E-14 
57  CC  GO:0044459  plasma membrane part  2368  109  57.23  5.20E-12 
57  CC  GO:0034703  cation channel complex  161  23  3.89  6.90E-12 
57  CC  GO:0045202  synapse  725  50  17.52  2.00E-11 
57  CC  GO:1902495  transmembrane transporter complex  303  30  7.32  6.00E-11 
57  CC  GO:1990351  transporter complex  308  30  7.44  9.00E-11 
57  CC  GO:0034702  ion channel complex  270  28  6.53  9.10E-11 
57  CC  GO:0005886  plasma membrane  4570  168  110.45  1.90E-10 
57  CC  GO:0071944  cell periphery  4672  170  112.92  3.10E-10 
57  CC  GO:0008076  voltage-gated potassium channel complex  85  15  2.05  1.70E-09 
57  MF  GO:0022843  voltage-gated cation channel activity  145  25  3.52  1.00E-14 
57  MF  GO:0046873  metal ion transmembrane transporter acti...  396  40  9.61  1.70E-14 
57  MF  GO:0005261  cation channel activity  285  33  6.91  8.30E-14 
57  MF  GO:0022836  gated channel activity  305  34  7.4  1.00E-13 
57  MF  GO:0005249  voltage-gated potassium channel activity  86  19  2.09  1.60E-13 
57  MF  GO:0022890  inorganic cation transmembrane transport...  492  43  11.93  2.70E-13 
57  MF  GO:0005244  voltage-gated ion channel activity  185  26  4.49  4.40E-13 
57  MF  GO:0022832  voltage-gated channel activity  185  26  4.49  4.40E-13 
57  MF  GO:0005267  potassium channel activity  118  21  2.86  7.60E-13 
57  MF  GO:0005215  transporter activity  1191  69  28.89  7.10E-12 
58  BP  GO:0003002  regionalization  334  11  2.31  1.90E-05 
58  BP  GO:0048665  neuron fate specification  29  4  0.2  4.50E-05 
58  BP  GO:0007389  pattern specification process  444  12  3.07  5.60E-05 
58  BP  GO:0009952  anterior/posterior pattern specification  208  8  1.44  9.60E-05 
58  BP  GO:0001708  cell fate specification  82  5  0.57  2.60E-04 
58  BP  GO:2000243  positive regulation of reproductive proc...  52  4  0.36  4.50E-04 
58  BP  GO:0009953  dorsal/ventral pattern formation  102  5  0.7  7.00E-04 
58  BP  GO:0048663  neuron fate commitment  72  4  0.5  0.00154 
58  BP  GO:0009954  proximal/distal pattern formation  34  3  0.23  0.00164 
58  BP  GO:2000241  regulation of reproductive process  127  5  0.88  0.00186 
58  CC  GO:0001917  photoreceptor inner segment  39  3  0.27  0.0024 
58  CC  GO:0005667  transcription factor complex  292  6  1.99  0.015 
58  CC  GO:0008023  transcription elongation factor complex  37  2  0.25  0.0263 
58  CC  GO:0031083  BLOC-1 complex  11  1  0.08  0.0726 
58  CC  GO:0031462  Cul2-RING ubiquitin ligase complex  11  1  0.08  0.0726 
58  CC  GO:0043195  terminal bouton  67  2  0.46  0.0767 
58  CC  GO:0000109  nucleotide-excision repair complex  12  1  0.08  0.0789 
58  CC  GO:0005675  holo TFIIH complex  12  1  0.08  0.0789 
58  CC  GO:0042575  DNA polymerase complex  13  1  0.09  0.0852 
58  CC  GO:0000153  cytoplasmic ubiquitin ligase complex  14  1  0.1  0.0915 
58  MF  GO:0043565  sequence-specific DNA binding  972  18  6.58  8.40E-05 
58  MF  GO:0005179  hormone activity  110  5  0.74  9.00E-04 
58  MF  GO:0008236  serine-type peptidase activity  167  6  1.13  9.50E-04 
58  MF  GO:0017171  serine hydrolase activity  169  6  1.14  0.00101 
58  MF  GO:0000981  RNA polymerase II transcription factor a...  601  11  4.07  0.00248 
58  MF  GO:0004252  serine-type endopeptidase activity  143  5  0.97  0.00286 
58  MF  GO:0003677  DNA binding  2289  26  15.5  0.00461 
58  MF  GO:0000977  RNA polymerase II regulatory region sequ...  561  10  3.8  0.00468 
58  MF  GO:0001012  RNA polymerase II regulatory region DNA ...  565  10  3.83  0.00492 
58  MF  GO:0000987  core promoter proximal region sequence-s...  352  7  2.38  0.00995 
59  BP  GO:0007268  synaptic transmission  697  105  21.82  0 
59  BP  GO:0099536  synaptic signaling  697  105  21.82  0 
59  BP  GO:0099537  trans-synaptic signaling  697  105  21.82  0 
59  BP  GO:0007267  cell-cell signaling  1179  127  36.92  0 
59  BP  GO:0006811  ion transport  1456  110  45.59  6.30E-19 
59  BP  GO:0034220  ion transmembrane transport  961  79  30.09  1.50E-15 
59  BP  GO:0006812  cation transport  985  80  30.84  1.90E-15 
59  BP  GO:0030001  metal ion transport  768  67  24.05  1.70E-14 
59  BP  GO:0098655  cation transmembrane transport  676  62  21.17  1.90E-14 
59  BP  GO:0098660  inorganic ion transmembrane transport  695  63  21.76  2.00E-14 
59  CC  GO:0045202  synapse  725  92  22.88  0 
59  CC  GO:0044456  synapse part  584  80  18.43  1.60E-29 
59  CC  GO:0097458  neuron part  1225  117  38.66  1.70E-28 
59  CC  GO:0043005  neuron projection  909  87  28.69  5.00E-21 
59  CC  GO:0098794  postsynapse  376  49  11.87  2.30E-17 
59  CC  GO:0097060  synaptic membrane  254  40  8.02  3.00E-17 
59  CC  GO:0098793  presynapse  257  39  8.11  2.80E-16 
59  CC  GO:0042995  cell projection  1688  115  53.27  5.30E-16 
59  CC  GO:0044459  plasma membrane part  2368  142  74.73  3.50E-15 
59  CC  GO:0034702  ion channel complex  270  37  8.52  4.50E-14 
59  MF  GO:0022836  gated channel activity  305  43  9.42  5.40E-17 
59  MF  GO:0022843  voltage-gated cation channel activity  145  30  4.48  7.80E-17 
59  MF  GO:0005261  cation channel activity  285  39  8.8  4.50E-15 
59  MF  GO:0015075  ion transmembrane transporter activity  789  68  24.38  1.00E-14 
59  MF  GO:0005244  voltage-gated ion channel activity  185  31  5.72  1.20E-14 
59  MF  GO:0022832  voltage-gated channel activity  185  31  5.72  1.20E-14 
59  MF  GO:0005215  transporter activity  1191  87  36.8  2.10E-14 
59  MF  GO:0005216  ion channel activity  394  45  12.17  2.90E-14 
59  MF  GO:0046873  metal ion transmembrane transporter acti...  396  45  12.23  3.50E-14 
59  MF  GO:0022891  substrate-specific transmembrane transpo...  855  70  26.41  5.00E-14 
60  BP  GO:0007018  microtubule-based movement  193  6  0.27  1.80E-07 
60  BP  GO:0007017  microtubule-based process  540  7  0.75  5.20E-06 
60  BP  GO:0060271  cilium morphogenesis  193  5  0.27  5.40E-06 
60  BP  GO:0003341  cilium movement  40  3  0.06  2.20E-05 
60  BP  GO:0001578  microtubule bundle formation  58  3  0.08  6.70E-05 
60  BP  GO:0042384  cilium assembly  164  4  0.23  6.80E-05 
60  BP  GO:0044782  cilium organization  179  4  0.25  9.50E-05 
60  BP  GO:0010927  cellular component assembly involved in ...  249  4  0.34  3.40E-04 
60  BP  GO:0030031  cell projection assembly  333  4  0.46  0.00101 
60  BP  GO:0035082  axoneme assembly  36  2  0.05  0.00111 
60  CC  GO:0005929  cilium  426  13  0.75  7.50E-14 
60  CC  GO:0005930  axoneme  83  6  0.15  5.60E-09 
60  CC  GO:0097014  ciliary plasm  83  6  0.15  5.60E-09 
60  CC  GO:0044441  ciliary part  287  8  0.5  2.20E-08 
60  CC  GO:0044447  axoneme part  28  4  0.05  1.50E-07 
60  CC  GO:0015630  microtubule cytoskeleton  966  11  1.69  3.10E-07 
60  CC  GO:0031514  motile cilium  87  5  0.15  3.80E-07 
60  CC  GO:0030286  dynein complex  42  4  0.07  8.10E-07 
60  CC  GO:0005858  axonemal dynein complex  13  3  0.02  1.40E-06 
60  CC  GO:0042995  cell projection  1688  13  2.96  1.60E-06 
60  MF  GO:0003774  motor activity  130  4  0.27  1.50E-04 
60  MF  GO:0003777  microtubule motor activity  75  3  0.16  5.20E-04 
60  MF  GO:0002162  dystroglycan binding  10  1  0.02  0.02084 
60  MF  GO:0008106  alcohol dehydrogenase (NADP+) activity  13  1  0.03  0.02701 
60  MF  GO:0004707  MAP kinase activity  14  1  0.03  0.02906 
60  MF  GO:0008093  cytoskeletal adaptor activity  14  1  0.03  0.02906 
60  MF  GO:0042800  histone methyltransferase activity (H3-K...  15  1  0.03  0.03111 
60  MF  GO:0004029  aldehyde dehydrogenase (NAD) activity  19  1  0.04  0.03924 
60  MF  GO:0004033  aldo-keto reductase (NADP) activity  21  1  0.04  0.04328 
60  MF  GO:0045502  dynein binding  21  1  0.04  0.04328 
61  BP  GO:0090304  nucleic acid metabolic process  4633  50  23.16  2.20E-10 
61  BP  GO:0034641  cellular nitrogen compound metabolic pro...  5998  57  29.99  3.00E-10 
61  BP  GO:0010467  gene expression  4932  51  24.66  5.90E-10 
61  BP  GO:0044260  cellular macromolecule metabolic process  7812  64  39.05  1.90E-09 
61  BP  GO:0006807  nitrogen compound metabolic process  6275  57  31.37  2.30E-09 
61  BP  GO:0006139  nucleobase-containing compound metabolic...  5177  51  25.88  3.90E-09 
61  BP  GO:0016070  RNA metabolic process  4185  45  20.92  6.70E-09 
61  BP  GO:0046483  heterocycle metabolic process  5351  51  26.75  1.40E-08 
61  BP  GO:0006725  cellular aromatic compound metabolic pro...  5370  51  26.85  1.60E-08 
61  BP  GO:1901360  organic cyclic compound metabolic proces...  5577  51  27.88  6.70E-08 
61  CC  GO:0030529  intracellular ribonucleoprotein complex  659  20  3.34  6.80E-11 
61  CC  GO:1990904  ribonucleoprotein complex  659  20  3.34  6.80E-11 
61  CC  GO:0032991  macromolecular complex  4239  49  21.5  1.30E-10 
61  CC  GO:0005634  nucleus  6219  57  31.54  9.30E-09 
61  CC  GO:0044428  nuclear part  3503  38  17.77  5.30E-07 
61  CC  GO:0044424  intracellular part  12330  77  62.53  1.20E-05 
61  CC  GO:0031981  nuclear lumen  3178  33  16.12  1.30E-05 
61  CC  GO:0043229  intracellular organelle  10658  71  54.05  1.40E-05 
61  CC  GO:0043231  intracellular membrane-bounded organelle  9783  67  49.62  2.40E-05 
61  CC  GO:0005622  intracellular  12618  77  63.99  5.00E-05 
61  MF  GO:0003676  nucleic acid binding  3620  49  19.27  1.80E-12 
61  MF  GO:0003723  RNA binding  1461  30  7.78  2.40E-11 
61  MF  GO:0044822  poly(A) RNA binding  1082  26  5.76  2.70E-11 
61  MF  GO:1901363  heterocyclic compound binding  5415  54  28.83  1.20E-08 
61  MF  GO:0097159  organic cyclic compound binding  5495  54  29.26  2.10E-08 
61  MF  GO:0008135  translation factor activity, RNA binding  82  5  0.44  7.50E-05 
61  MF  GO:0003677  DNA binding  2289  24  12.19  6.10E-04 
61  MF  GO:0009982  pseudouridine synthase activity  13  2  0.07  0.0021 
61  MF  GO:0003743  translation initiation factor activity  48  3  0.26  0.00212 
61  MF  GO:0003746  translation elongation factor activity  18  2  0.1  0.00405 
62  BP  GO:0060271  cilium morphogenesis  193  13  0.85  2.10E-12 
62  BP  GO:0042384  cilium assembly  164  11  0.72  1.30E-10 
62  BP  GO:0044782  cilium organization  179  11  0.79  3.20E-10 
62  BP  GO:0010927  cellular component assembly involved in ...  249  11  1.1  1.00E-08 
62  BP  GO:0030031  cell projection assembly  333  12  1.47  2.00E-08 
62  BP  GO:0048858  cell projection morphogenesis  1044  19  4.6  6.90E-08 
62  BP  GO:0030030  cell projection organization  1412  22  6.22  7.50E-08 
62  BP  GO:0032990  cell part morphogenesis  1062  19  4.68  9.00E-08 
62  BP  GO:0070925  organelle assembly  522  13  2.3  3.70E-07 
62  BP  GO:0035082  axoneme assembly  36  5  0.16  4.80E-07 
62  CC  GO:0044441  ciliary part  287  12  1.28  4.50E-09 
62  CC  GO:0035869  ciliary transition zone  24  5  0.11  6.00E-08 
62  CC  GO:0036038  TCTN-B9D complex  13  4  0.06  2.50E-07 
62  CC  GO:0005929  cilium  426  12  1.89  3.40E-07 
62  CC  GO:0072372  primary cilium  196  7  0.87  2.60E-05 
62  CC  GO:0005930  axoneme  83  5  0.37  3.30E-05 
62  CC  GO:0097014  ciliary plasm  83  5  0.37  3.30E-05 
62  CC  GO:0005856  cytoskeleton  1736  20  7.72  4.50E-05 
62  CC  GO:0044463  cell projection part  903  13  4.01  1.50E-04 
62  CC  GO:0031513  nonmotile primary cilium  136  5  0.6  3.50E-04 
62  MF  GO:0004672  protein kinase activity  579  8  2.55  0.0038 
62  MF  GO:0016772  transferase activity, transferring phosp...  877  10  3.86  0.0048 
62  MF  GO:0016301  kinase activity  739  9  3.25  0.0049 
62  MF  GO:0016773  phosphotransferase activity, alcohol gro...  679  8  2.99  0.0097 
62  MF  GO:0004674  protein serine/threonine kinase activity  428  6  1.88  0.0113 
62  MF  GO:0008374  O-acyltransferase activity  38  2  0.17  0.0121 
62  MF  GO:0000978  RNA polymerase II core promoter proximal...  333  5  1.47  0.0156 
62  MF  GO:0030145  manganese ion binding  48  2  0.21  0.0189 
62  MF  GO:0000987  core promoter proximal region sequence-s...  352  5  1.55  0.0193 
62  MF  GO:0001159  core promoter proximal region DNA bindin...  353  5  1.55  0.0195 
63  BP  GO:0002376  immune system process  2460  41  12.3  4.10E-14 
63  BP  GO:0006955  immune response  1579  33  7.89  1.10E-13 
63  BP  GO:0002684  positive regulation of immune system pro...  866  25  4.33  2.70E-13 
63  BP  GO:0002682  regulation of immune system process  1440  30  7.2  2.50E-12 
63  BP  GO:0050776  regulation of immune response  935  24  4.67  1.10E-11 
63  BP  GO:0002253  activation of immune response  482  18  2.41  1.80E-11 
63  BP  GO:0001775  cell activation  909  23  4.54  4.50E-11 
63  BP  GO:0006952  defense response  1712  30  8.56  2.00E-10 
63  BP  GO:0050778  positive regulation of immune response  606  18  3.03  7.30E-10 
63  BP  GO:0002757  immune response-activating signal transd...  435  15  2.17  3.20E-09 
63  CC  GO:0031982  vesicle  3456  34  16.45  5.70E-06 
63  CC  GO:0031988  membrane-bounded vesicle  3336  32  15.87  2.20E-05 
63  CC  GO:0031091  platelet alpha granule  62  4  0.3  2.10E-04 
63  CC  GO:0016023  cytoplasmic, membrane-bounded vesicle  1058  14  5.03  4.10E-04 
63  CC  GO:0001772  immunological synapse  32  3  0.15  4.70E-04 
63  CC  GO:0071944  cell periphery  4672  36  22.23  6.30E-04 
63  CC  GO:0005615  extracellular space  1259  15  5.99  7.60E-04 
63  CC  GO:0005886  plasma membrane  4570  35  21.75  9.00E-04 
63  CC  GO:0031410  cytoplasmic vesicle  1159  14  5.52  0.00102 
63  CC  GO:0044459  plasma membrane part  2368  22  11.27  0.00117 
63  MF  GO:0098772  molecular function regulator  1179  17  5.58  2.70E-05 
63  MF  GO:0030234  enzyme regulator activity  890  13  4.21  2.40E-04 
63  MF  GO:0008047  enzyme activator activity  430  8  2.04  9.40E-04 
63  MF  GO:0016298  lipase activity  99  4  0.47  0.00124 
63  MF  GO:0050839  cell adhesion molecule binding  177  5  0.84  0.0015 
63  MF  GO:0005507  copper ion binding  50  3  0.24  0.0017 
63  MF  GO:0030695  GTPase regulator activity  271  6  1.28  0.00177 
63  MF  GO:0004622  lysophospholipase activity  14  2  0.07  0.00194 
63  MF  GO:0055102  lipase inhibitor activity  16  2  0.08  0.00254 
63  MF  GO:0060589  nucleoside-triphosphatase regulator acti...  294  6  1.39  0.00266 
64  BP  GO:0035235  ionotropic glutamate receptor signaling ...  24  3  0.11  1.80E-04 
64  BP  GO:0035556  intracellular signal transduction  2536  23  11.68  6.80E-04 
64  BP  GO:1902531  regulation of intracellular signal trans...  1597  17  7.35  7.40E-04 
64  BP  GO:0046426  negative regulation of JAK-STAT cascade  44  3  0.2  0.00108 
64  BP  GO:1904893  negative regulation of STAT cascade  44  3  0.2  0.00108 
64  BP  GO:0060992  response to fungicide  11  2  0.05  0.00112 
64  BP  GO:0007155  cell adhesion  1367  15  6.29  0.00119 
64  BP  GO:0022610  biological adhesion  1372  15  6.32  0.00124 
64  BP  GO:0007253  cytoplasmic sequestering of NF-kappaB  12  2  0.06  0.00134 
64  BP  GO:0007154  cell communication  5921  40  27.26  0.00152 
64  CC  GO:0045202  synapse  725  12  3.36  1.20E-04 
64  CC  GO:0098802  plasma membrane receptor complex  167  6  0.77  1.20E-04 
64  CC  GO:0030425  dendrite  435  9  2.02  1.80E-04 
64  CC  GO:0043195  terminal bouton  67  4  0.31  2.60E-04 
64  CC  GO:0033267  axon part  194  6  0.9  2.80E-04 
64  CC  GO:0045211  postsynaptic membrane  201  6  0.93  3.40E-04 
64  CC  GO:0098794  postsynapse  376  8  1.74  3.40E-04 
64  CC  GO:0044306  neuron projection terminus  132  5  0.61  3.60E-04 
64  CC  GO:0030054  cell junction  1107  14  5.13  4.90E-04 
64  CC  GO:0030424  axon  410  8  1.9  6.00E-04 
64  MF  GO:0004970  ionotropic glutamate receptor activity  19  3  0.09  8.20E-05 
64  MF  GO:0005234  extracellular-glutamate-gated ion channe...  20  3  0.09  9.60E-05 
64  MF  GO:0008066  glutamate receptor activity  27  3  0.12  2.40E-04 
64  MF  GO:0005231  excitatory extracellular ligand-gated io...  55  3  0.25  0.00198 
64  MF  GO:0004745  retinol dehydrogenase activity  16  2  0.07  0.00234 
64  MF  GO:0005230  extracellular ligand-gated ion channel a...  75  3  0.34  0.00478 
64  MF  GO:0004364  glutathione transferase activity  26  2  0.12  0.00614 
64  MF  GO:0004860  protein kinase inhibitor activity  83  3  0.38  0.00633 
64  MF  GO:0019210  kinase inhibitor activity  86  3  0.39  0.00699 
64  MF  GO:0015276  ligand-gated ion channel activity  128  3  0.58  0.02037 
65  BP  GO:0007268  synaptic transmission  697  71  19.39  6.70E-22 
65  BP  GO:0099536  synaptic signaling  697  71  19.39  6.70E-22 
65  BP  GO:0099537  trans-synaptic signaling  697  71  19.39  6.70E-22 
65  BP  GO:0007267  cell-cell signaling  1179  84  32.81  5.40E-16 
65  BP  GO:0007399  nervous system development  2285  116  63.58  2.10E-11 
65  BP  GO:0030182  neuron differentiation  1451  83  40.37  1.20E-10 
65  BP  GO:0044700  single organism signaling  5846  225  162.67  3.30E-10 
65  BP  GO:0023052  signaling  5856  225  162.94  4.00E-10 
65  BP  GO:0007154  cell communication  5921  226  164.75  6.90E-10 
65  BP  GO:0007611  learning or memory  228  26  6.34  1.10E-09 
65  CC  GO:0097458  neuron part  1225  91  34.44  4.10E-18 
65  CC  GO:0044456  synapse part  584  56  16.42  6.30E-16 
65  CC  GO:0045202  synapse  725  63  20.38  9.30E-16 
65  CC  GO:0043005  neuron projection  909  69  25.56  3.10E-14 
65  CC  GO:0042995  cell projection  1688  97  47.46  3.50E-12 
65  CC  GO:0097060  synaptic membrane  254  29  7.14  1.50E-10 
65  CC  GO:0097481  neuronal postsynaptic density  65  15  1.83  2.50E-10 
65  CC  GO:0016020  membrane  8112  290  228.06  1.50E-09 
65  CC  GO:0098794  postsynapse  376  34  10.57  2.00E-09 
65  CC  GO:0044459  plasma membrane part  2368  114  66.57  2.10E-09 
65  MF  GO:1901338  catecholamine binding  16  6  0.44  2.80E-06 
65  MF  GO:0008092  cytoskeletal protein binding  787  45  21.83  3.30E-06 
65  MF  GO:0005516  calmodulin binding  175  17  4.85  7.60E-06 
65  MF  GO:0015075  ion transmembrane transporter activity  789  42  21.89  3.90E-05 
65  MF  GO:0022892  substrate-specific transporter activity  1021  50  28.32  6.10E-05 
65  MF  GO:0005509  calcium ion binding  649  36  18  6.20E-05 
65  MF  GO:0008066  glutamate receptor activity  27  6  0.75  7.90E-05 
65  MF  GO:0008324  cation transmembrane transporter activit...  582  33  16.14  8.30E-05 
65  MF  GO:0043274  phospholipase binding  18  5  0.5  1.00E-04 
65  MF  GO:0004935  adrenergic receptor activity  10  4  0.28  1.10E-04 
66  BP  GO:0032515  negative regulation of phosphoprotein ph...  16  2  0.07  0.0023 
66  BP  GO:0010923  negative regulation of phosphatase activ...  61  3  0.27  0.0026 
66  BP  GO:0070884  regulation of calcineurin-NFAT signaling...  18  2  0.08  0.0029 
66  BP  GO:0035308  negative regulation of protein dephospho...  67  3  0.3  0.0033 
66  BP  GO:0035305  negative regulation of dephosphorylation  69  3  0.31  0.0036 
66  BP  GO:0050848  regulation of calcium-mediated signaling  77  3  0.34  0.0049 
66  BP  GO:0051783  regulation of nuclear division  162  4  0.72  0.006 
66  BP  GO:0033173  calcineurin-NFAT signaling cascade  26  2  0.12  0.006 
66  BP  GO:0051302  regulation of cell division  264  5  1.18  0.0065 
66  BP  GO:1901021  positive regulation of calcium ion trans...  28  2  0.13  0.0069 
66  CC  GO:0031461  cullin-RING ubiquitin ligase complex  143  5  0.64  4.60E-04 
66  CC  GO:0000323  lytic vacuole  474  7  2.14  0.00542 
66  CC  GO:0005764  lysosome  474  7  2.14  0.00542 
66  CC  GO:0000151  ubiquitin ligase complex  255  5  1.15  0.00585 
66  CC  GO:0048471  perinuclear region of cytoplasm  621  8  2.8  0.00669 
66  CC  GO:0019005  SCF ubiquitin ligase complex  32  2  0.14  0.00911 
66  CC  GO:0005773  vacuole  559  7  2.52  0.01282 
66  CC  GO:0030286  dynein complex  42  2  0.19  0.01536 
66  CC  GO:0065010  extracellular membrane-bounded organelle  2609  19  11.76  0.02005 
66  CC  GO:0070062  extracellular exosome  2609  19  11.76  0.02005 
66  MF  GO:0004065  arylsulfatase activity  12  2  0.05  0.0012 
66  MF  GO:0008484  sulfuric ester hydrolase activity  17  2  0.07  0.0024 
66  MF  GO:0032561  guanyl ribonucleotide binding  360  6  1.56  0.0046 
66  MF  GO:0019001  guanyl nucleotide binding  361  6  1.57  0.0047 
66  MF  GO:0052689  carboxylic ester hydrolase activity  112  3  0.49  0.0127 
66  MF  GO:0005525  GTP binding  341  5  1.48  0.0161 
66  MF  GO:0005507  copper ion binding  50  2  0.22  0.0199 
66  MF  GO:0005070  SH3/SH2 adaptor activity  52  2  0.23  0.0214 
66  MF  GO:0005509  calcium ion binding  649  7  2.82  0.022 
66  MF  GO:0030674  protein binding, bridging  154  3  0.67  0.0293 
67  BP  GO:0098661  inorganic anion transmembrane transport  106  5  0.53  1.90E-04 
67  BP  GO:0015698  inorganic anion transport  130  5  0.65  4.80E-04 
67  BP  GO:0055010  ventricular cardiac muscle tissue morpho...  38  3  0.19  8.90E-04 
67  BP  GO:0021545  cranial nerve development  40  3  0.2  0.00104 
67  BP  GO:1902476  chloride transmembrane transport  90  4  0.45  0.00106 
67  BP  GO:0098656  anion transmembrane transport  233  6  1.16  0.00109 
67  BP  GO:0003229  ventricular cardiac muscle tissue develo...  46  3  0.23  0.00156 
67  BP  GO:0006821  chloride transport  101  4  0.5  0.00163 
67  BP  GO:0030238  male sex determination  14  2  0.07  0.00216 
67  BP  GO:0055008  cardiac muscle tissue morphogenesis  53  3  0.26  0.00235 
67  CC  GO:0000800  lateral element  11  2  0.05  0.0013 
67  CC  GO:0034707  chloride channel complex  50  3  0.24  0.0019 
67  CC  GO:0001673  male germ cell nucleus  17  2  0.08  0.0031 
67  CC  GO:1902710  GABA receptor complex  18  2  0.09  0.0034 
67  CC  GO:1902711  GABA-A receptor complex  18  2  0.09  0.0034 
67  CC  GO:0043073  germ cell nucleus  23  2  0.11  0.0056 
67  CC  GO:0044427  chromosomal part  719  9  3.51  0.0082 
67  CC  GO:0000795  synaptonemal complex  32  2  0.16  0.0106 
67  CC  GO:0005694  chromosome  801  9  3.91  0.0158 
67  CC  GO:0000785  chromatin  416  6  2.03  0.016 
67  MF  GO:0016917  GABA receptor activity  22  3  0.1  1.40E-04 
67  MF  GO:0015103  inorganic anion transmembrane transporte...  111  5  0.52  1.70E-04 
67  MF  GO:0008509  anion transmembrane transporter activity  270  7  1.26  2.60E-04 
67  MF  GO:0001205  transcriptional activator activity, RNA ...  27  3  0.13  2.60E-04 
67  MF  GO:0005254  chloride channel activity  79  4  0.37  5.00E-04 
67  MF  GO:0003677  DNA binding  2289  22  10.68  5.10E-04 
67  MF  GO:0015108  chloride transmembrane transporter activ...  89  4  0.42  7.90E-04 
67  MF  GO:0005253  anion channel activity  90  4  0.42  8.20E-04 
67  MF  GO:0030547  receptor inhibitor activity  10  2  0.05  9.40E-04 
67  MF  GO:0038023  signaling receptor activity  1247  14  5.82  0.00164 
68  BP  GO:0002376  immune system process  2460  104  53.89  4.20E-12 
68  BP  GO:0006950  response to stress  3771  132  82.6  1.20E-09 
68  BP  GO:0006955  immune response  1579  71  34.59  2.40E-09 
68  BP  GO:0050896  response to stimulus  7854  224  172.04  4.00E-09 
68  BP  GO:0006952  defense response  1712  73  37.5  1.30E-08 
68  BP  GO:0009605  response to external stimulus  2401  92  52.59  2.00E-08 
68  BP  GO:0002682  regulation of immune system process  1440  64  31.54  2.80E-08 
68  BP  GO:0050776  regulation of immune response  935  48  20.48  2.90E-08 
68  BP  GO:0001525  angiogenesis  414  29  9.07  3.60E-08 
68  BP  GO:0048583  regulation of response to stimulus  3499  120  76.65  3.90E-08 
68  CC  GO:0043230  extracellular organelle  2622  104  57.13  1.90E-10 
68  CC  GO:1903561  extracellular vesicle  2622  104  57.13  1.90E-10 
68  CC  GO:0031982  vesicle  3456  126  75.3  2.40E-10 
68  CC  GO:0065010  extracellular membrane-bounded organelle  2609  103  56.85  3.10E-10 
68  CC  GO:0070062  extracellular exosome  2609  103  56.85  3.10E-10 
68  CC  GO:0044421  extracellular region part  3543  127  77.2  6.10E-10 
68  CC  GO:0031988  membrane-bounded vesicle  3336  121  72.69  9.70E-10 
68  CC  GO:0005576  extracellular region  4142  138  90.25  1.10E-08 
68  CC  GO:0005925  focal adhesion  377  28  8.21  1.70E-08 
68  CC  GO:0005924  cell-substrate adherens junction  382  28  8.32  2.20E-08 
68  MF  GO:0005515  protein binding  9857  252  210.58  3.40E-07 
68  MF  GO:0005102  receptor binding  1390  55  29.69  5.30E-06 
68  MF  GO:0032403  protein complex binding  881  38  18.82  2.90E-05 
68  MF  GO:0044877  macromolecular complex binding  1347  48  28.78  2.90E-04 
68  MF  GO:0005178  integrin binding  104  9  2.22  3.80E-04 
68  MF  GO:0050839  cell adhesion molecule binding  177  12  3.78  4.30E-04 
68  MF  GO:0001848  complement binding  18  4  0.38  4.90E-04 
68  MF  GO:0005509  calcium ion binding  649  27  13.86  7.50E-04 
68  MF  GO:0042802  identical protein binding  1146  41  24.48  7.80E-04 
68  MF  GO:0001948  glycoprotein binding  100  8  2.14  0.00135 
69  BP  GO:0000042  protein targeting to Golgi  17  6  0.09  2.60E-10 
69  BP  GO:0072600  establishment of protein localization to...  19  6  0.1  5.70E-10 
69  BP  GO:0000301  retrograde transport, vesicle recycling ...  22  6  0.12  1.50E-09 
69  BP  GO:0034067  protein localization to Golgi apparatus  30  6  0.16  1.20E-08 
69  BP  GO:0006891  intra-Golgi vesicle-mediated transport  43  6  0.23  1.10E-07 
69  BP  GO:0035556  intracellular signal transduction  2536  31  13.85  4.80E-06 
69  BP  GO:1902580  single-organism cellular localization  1206  20  6.58  5.40E-06 
69  BP  GO:0031401  positive regulation of protein modificat...  1167  19  6.37  1.30E-05 
69  BP  GO:0006996  organelle organization  3385  36  18.48  1.40E-05 
69  BP  GO:0016482  cytoplasmic transport  1176  19  6.42  1.40E-05 
69  CC  GO:0005622  intracellular  12618  83  67.15  5.30E-07 
69  CC  GO:0005737  cytoplasm  9697  72  51.61  1.30E-06 
69  CC  GO:0044446  intracellular organelle part  7161  59  38.11  3.90E-06 
69  CC  GO:0044444  cytoplasmic part  7370  60  39.22  4.20E-06 
69  CC  GO:0098588  bounding membrane of organelle  2145  27  11.42  1.00E-05 
69  CC  GO:0044422  organelle part  7358  59  39.16  1.10E-05 
69  CC  GO:0044431  Golgi apparatus part  806  15  4.29  2.00E-05 
69  CC  GO:0005829  cytosol  3145  32  16.74  9.10E-05 
69  CC  GO:0044424  intracellular part  12330  79  65.62  1.00E-04 
69  CC  GO:0000139  Golgi membrane  624  12  3.32  1.10E-04 
69  MF  GO:0035639  purine ribonucleoside triphosphate bindi...  1720  21  8.93  1.30E-04 
69  MF  GO:0032550  purine ribonucleoside binding  1729  21  8.98  1.40E-04 
69  MF  GO:0001883  purine nucleoside binding  1731  21  8.99  1.40E-04 
69  MF  GO:0032549  ribonucleoside binding  1732  21  8.99  1.50E-04 
69  MF  GO:0001882  nucleoside binding  1738  21  9.03  1.50E-04 
69  MF  GO:0032555  purine ribonucleotide binding  1760  21  9.14  1.80E-04 
69  MF  GO:0017076  purine nucleotide binding  1769  21  9.19  2.00E-04 
69  MF  GO:0000166  nucleotide binding  2189  24  11.37  2.10E-04 
69  MF  GO:1901265  nucleoside phosphate binding  2190  24  11.37  2.10E-04 
69  MF  GO:0032553  ribonucleotide binding  1776  21  9.22  2.10E-04 
70  BP  GO:0043436  oxoacid metabolic process  1157  21  6.39  8.50E-07 
70  BP  GO:0006082  organic acid metabolic process  1172  21  6.48  1.10E-06 
70  BP  GO:0044281  small molecule metabolic process  2525  32  13.95  1.90E-06 
70  BP  GO:0055114  oxidation-reduction process  1013  18  5.6  8.20E-06 
70  BP  GO:0044272  sulfur compound biosynthetic process  208  8  1.15  1.90E-05 
70  BP  GO:0044710  single-organism metabolic process  5183  47  28.64  3.10E-05 
70  BP  GO:0006790  sulfur compound metabolic process  366  10  2.02  3.30E-05 
70  BP  GO:0019439  aromatic compound catabolic process  427  10  2.36  1.20E-04 
70  BP  GO:0019752  carboxylic acid metabolic process  1039  16  5.74  1.60E-04 
70  BP  GO:1901361  organic cyclic compound catabolic proces...  457  10  2.53  2.10E-04 
70  CC  GO:0031982  vesicle  3456  34  19.26  2.70E-04 
70  CC  GO:0065010  extracellular membrane-bounded organelle  2609  28  14.54  3.00E-04 
70  CC  GO:0070062  extracellular exosome  2609  28  14.54  3.00E-04 
70  CC  GO:0031988  membrane-bounded vesicle  3336  33  18.59  3.20E-04 
70  CC  GO:0043230  extracellular organelle  2622  28  14.61  3.20E-04 
70  CC  GO:1903561  extracellular vesicle  2622  28  14.61  3.20E-04 
70  CC  GO:0005576  extracellular region  4142  38  23.08  4.20E-04 
70  CC  GO:0044421  extracellular region part  3543  34  19.74  4.50E-04 
70  CC  GO:0044444  cytoplasmic part  7370  56  41.07  0.00104 
70  CC  GO:0005829  cytosol  3145  30  17.53  0.00128 
70  MF  GO:0016491  oxidoreductase activity  673  14  3.76  2.00E-05 
70  MF  GO:0042803  protein homodimerization activity  674  11  3.77  0.0013 
70  MF  GO:0003824  catalytic activity  5179  42  28.94  0.0024 
70  MF  GO:0046983  protein dimerization activity  1096  14  6.12  0.0029 
70  MF  GO:0017134  fibroblast growth factor binding  23  2  0.13  0.0072 
70  MF  GO:0005343  organic acid:sodium symporter activity  28  2  0.16  0.0106 
70  MF  GO:0042802  identical protein binding  1146  13  6.4  0.0108 
70  MF  GO:0030165  PDZ domain binding  89  3  0.5  0.0135 
70  MF  GO:0016651  oxidoreductase activity, acting on NAD(P...  90  3  0.5  0.014 
70  MF  GO:0016616  oxidoreductase activity, acting on the C...  108  3  0.6  0.0226 
71  BP  GO:0050906  detection of stimulus involved in sensor...  453  15  4.14  1.70E-05 
71  BP  GO:0050911  detection of chemical stimulus involved ...  361  13  3.3  2.70E-05 
71  BP  GO:0051606  detection of stimulus  665  18  6.08  3.60E-05 
71  BP  GO:0007608  sensory perception of smell  387  13  3.54  5.50E-05 
71  BP  GO:0050907  detection of chemical stimulus involved ...  401  13  3.67  7.90E-05 
71  BP  GO:0009593  detection of chemical stimulus  437  13  4  1.90E-04 
71  BP  GO:0007606  sensory perception of chemical stimulus  449  13  4.11  2.40E-04 
71  BP  GO:1902532  negative regulation of intracellular sig...  429  12  3.92  5.80E-04 
71  BP  GO:0030317  sperm motility  54  4  0.49  0.00149 
71  BP  GO:0048585  negative regulation of response to stimu...  1320  23  12.07  0.00193 
71  CC  GO:0031143  pseudopodium  16  2  0.15  0.0093 
71  CC  GO:0030057  desmosome  23  2  0.21  0.0188 
71  CC  GO:0035869  ciliary transition zone  24  2  0.22  0.0203 
71  CC  GO:0097546  ciliary base  24  2  0.22  0.0203 
71  CC  GO:0043296  apical junction complex  119  4  1.1  0.0242 
71  CC  GO:0030665  clathrin-coated vesicle membrane  69  3  0.64  0.0257 
71  CC  GO:0070161  anchoring junction  469  9  4.32  0.0295 
71  CC  GO:0032391  photoreceptor connecting cilium  32  2  0.29  0.0349 
71  CC  GO:0043198  dendritic shaft  37  2  0.34  0.0454 
71  CC  GO:0044425  membrane part  5868  64  54.01  0.0526 
71  MF  GO:0004984  olfactory receptor activity  361  13  3.42  3.90E-05 
71  MF  GO:0042834  peptidoglycan binding  10  2  0.09  0.0038 
71  MF  GO:0008509  anion transmembrane transporter activity  270  8  2.56  0.0042 
71  MF  GO:0015129  lactate transmembrane transporter activi...  11  2  0.1  0.0046 
71  MF  GO:0004930  G-protein coupled receptor activity  754  15  7.14  0.0052 
71  MF  GO:0008028  monocarboxylic acid transmembrane transp...  38  3  0.36  0.0055 
71  MF  GO:0031078  histone deacetylase activity (H3-K14 spe...  12  2  0.11  0.0055 
71  MF  GO:0032041  NAD-dependent histone deacetylase activi...  12  2  0.11  0.0055 
71  MF  GO:0017017  MAP kinase tyrosine/serine/threonine pho...  13  2  0.12  0.0065 
71  MF  GO:0042043  neurexin family protein binding  13  2  0.12  0.0065 
72  BP  GO:0002376  immune system process  2460  150  79.29  4.60E-16 
72  BP  GO:0006955  immune response  1579  109  50.9  5.70E-15 
72  BP  GO:0006952  defense response  1712  108  55.18  2.90E-12 
72  BP  GO:0006950  response to stress  3771  186  121.55  3.90E-11 
72  BP  GO:0050896  response to stimulus  7854  320  253.15  3.90E-10 
72  BP  GO:0050776  regulation of immune response  935  66  30.14  1.30E-09 
72  BP  GO:0001775  cell activation  909  64  29.3  2.60E-09 
72  BP  GO:0002252  immune effector process  727  55  23.43  3.20E-09 
72  BP  GO:0009605  response to external stimulus  2401  127  77.39  3.40E-09 
72  BP  GO:0045087  innate immune response  1037  69  33.43  6.00E-09 
72  CC  GO:0005788  endoplasmic reticulum lumen  191  25  6.04  1.80E-09 
72  CC  GO:0005576  extracellular region  4142  190  130.97  3.00E-09 
72  CC  GO:0044421  extracellular region part  3543  168  112.03  4.00E-09 
72  CC  GO:0044432  endoplasmic reticulum part  1031  68  32.6  5.50E-09 
72  CC  GO:0005783  endoplasmic reticulum  1467  85  46.39  2.50E-08 
72  CC  GO:0005615  extracellular space  1259  76  39.81  2.90E-08 
72  CC  GO:0031982  vesicle  3456  159  109.28  1.10E-07 
72  CC  GO:0012505  endomembrane system  3451  158  109.12  1.70E-07 
72  CC  GO:0031988  membrane-bounded vesicle  3336  153  105.48  2.70E-07 
72  CC  GO:0043230  extracellular organelle  2622  125  82.91  7.20E-07 
72  MF  GO:0019864  IgG binding  11  5  0.34  1.10E-05 
72  MF  GO:0003779  actin binding  377  27  11.75  5.40E-05 
72  MF  GO:0005178  integrin binding  104  12  3.24  9.40E-05 
72  MF  GO:0005515  protein binding  9857  344  307.12  1.50E-04 
72  MF  GO:0003756  protein disulfide isomerase activity  20  5  0.62  3.00E-04 
72  MF  GO:0016864  intramolecular oxidoreductase activity, ...  20  5  0.62  3.00E-04 
72  MF  GO:0019865  immunoglobulin binding  21  5  0.65  3.90E-04 
72  MF  GO:0032403  protein complex binding  881  46  27.45  4.10E-04 
72  MF  GO:0050839  cell adhesion molecule binding  177  15  5.51  4.40E-04 
72  MF  GO:0042802  identical protein binding  1146  56  35.71  5.10E-04 
73  BP  GO:0044260  cellular macromolecule metabolic process  7812  54  36.49  1.70E-05 
73  BP  GO:0009059  macromolecule biosynthetic process  4837  39  22.59  4.60E-05 
73  BP  GO:0034645  cellular macromolecule biosynthetic proc...  4686  38  21.89  5.60E-05 
73  BP  GO:0010467  gene expression  4932  39  23.03  7.40E-05 
73  BP  GO:0016070  RNA metabolic process  4185  35  19.55  7.70E-05 
73  BP  GO:0043170  macromolecule metabolic process  8415  55  39.3  8.70E-05 
73  BP  GO:0090304  nucleic acid metabolic process  4633  37  21.64  1.10E-04 
73  BP  GO:0044267  cellular protein metabolic process  4759  37  22.23  2.10E-04 
73  BP  GO:0018193  peptidyl-amino acid modification  1285  16  6  2.30E-04 
73  BP  GO:0019222  regulation of metabolic process  6250  44  29.19  3.10E-04 
73  CC  GO:0005654  nucleoplasm  2598  28  11.87  4.60E-06 
73  CC  GO:0044451  nucleoplasm part  642  13  2.93  5.90E-06 
73  CC  GO:0031981  nuclear lumen  3178  30  14.53  2.70E-05 
73  CC  GO:0044428  nuclear part  3503  31  16.01  6.60E-05 
73  CC  GO:0032991  macromolecular complex  4239  35  19.38  7.10E-05 
73  CC  GO:0016604  nuclear body  319  8  1.46  1.00E-04 
73  CC  GO:0043234  protein complex  3607  31  16.49  1.20E-04 
73  CC  GO:0070013  intracellular organelle lumen  3840  32  17.55  1.60E-04 
73  CC  GO:0043233  organelle lumen  3893  32  17.79  2.10E-04 
73  CC  GO:0044446  intracellular organelle part  7161  48  32.73  2.50E-04 
73  MF  GO:0003713  transcription coactivator activity  289  8  1.35  5.80E-05 
73  MF  GO:0005515  protein binding  9857  61  46  5.80E-05 
73  MF  GO:0061659  ubiquitin-like protein ligase activity  191  6  0.89  2.60E-04 
73  MF  GO:0016874  ligase activity  377  8  1.76  3.60E-04 
73  MF  GO:0019787  ubiquitin-like protein transferase activ...  395  8  1.84  4.90E-04 
73  MF  GO:0003712  transcription cofactor activity  512  9  2.39  6.00E-04 
73  MF  GO:1901363  heterocyclic compound binding  5415  39  25.27  6.60E-04 
73  MF  GO:0097159  organic cyclic compound binding  5495  39  25.65  9.10E-04 
73  MF  GO:0004176  ATP-dependent peptidase activity  10  2  0.05  9.40E-04 
73  MF  GO:0000989  transcription factor activity, transcrip...  556  9  2.59  0.00108 
74  BP  GO:0006955  immune response  1579  137  47.16  0 
74  BP  GO:0002376  immune system process  2460  170  73.47  7.70E-29 
74  BP  GO:0006952  defense response  1712  132  51.13  5.80E-26 
74  BP  GO:0001775  cell activation  909  85  27.15  1.40E-21 
74  BP  GO:0002252  immune effector process  727  74  21.71  6.40E-21 
74  BP  GO:0002682  regulation of immune system process  1440  106  43  5.70E-19 
74  BP  GO:0002684  positive regulation of immune system pro...  866  77  25.86  2.90E-18 
74  BP  GO:0045321  leukocyte activation  677  66  20.22  1.00E-17 
74  BP  GO:0050776  regulation of immune response  935  79  27.92  2.00E-17 
74  BP  GO:0045087  innate immune response  1037  83  30.97  6.80E-17 
74  CC  GO:0071944  cell periphery  4672  201  140.12  1.20E-09 
74  CC  GO:0005886  plasma membrane  4570  197  137.06  1.80E-09 
74  CC  GO:0044459  plasma membrane part  2368  116  71.02  2.70E-08 
74  CC  GO:0005615  extracellular space  1259  72  37.76  7.10E-08 
74  CC  GO:0016020  membrane  8112  297  243.29  3.50E-07 
74  CC  GO:0098552  side of membrane  396  32  11.88  3.80E-07 
74  CC  GO:0000323  lytic vacuole  474  35  14.22  9.20E-07 
74  CC  GO:0005764  lysosome  474  35  14.22  9.20E-07 
74  CC  GO:0044425  membrane part  5868  226  175.99  1.30E-06 
74  CC  GO:0031988  membrane-bounded vesicle  3336  143  100.05  1.70E-06 
74  MF  GO:0030246  carbohydrate binding  255  22  7.54  7.30E-06 
74  MF  GO:0019865  immunoglobulin binding  21  6  0.62  2.40E-05 
74  MF  GO:0004871  signal transducer activity  1561  73  46.17  4.90E-05 
74  MF  GO:0032403  protein complex binding  881  47  26.06  6.30E-05 
74  MF  GO:0004896  cytokine receptor activity  85  10  2.51  2.00E-04 
74  MF  GO:0042802  identical protein binding  1146  55  33.9  2.40E-04 
74  MF  GO:0016814  hydrolase activity, acting on carbon-nit...  33  6  0.98  3.60E-04 
74  MF  GO:0005102  receptor binding  1390  62  41.12  6.80E-04 
74  MF  GO:0050839  cell adhesion molecule binding  177  14  5.24  8.00E-04 
74  MF  GO:0008081  phosphoric diester hydrolase activity  87  9  2.57  0.00107 
75  BP  GO:0051239  regulation of multicellular organismal p...  2455  127  76.87  2.00E-09 
75  BP  GO:0007155  cell adhesion  1367  83  42.8  2.50E-09 
75  BP  GO:0022610  biological adhesion  1372  83  42.96  3.00E-09 
75  BP  GO:0001775  cell activation  909  62  28.46  5.10E-09 
75  BP  GO:0009605  response to external stimulus  2401  123  75.18  7.40E-09 
75  BP  GO:0006955  immune response  1579  89  49.44  2.20E-08 
75  BP  GO:0002376  immune system process  2460  122  77.03  5.80E-08 
75  BP  GO:0098609  cell-cell adhesion  844  56  26.43  7.90E-08 
75  BP  GO:0048583  regulation of response to stimulus  3499  159  109.56  1.00E-07 
75  BP  GO:0006952  defense response  1712  92  53.61  1.20E-07 
75  CC  GO:0031982  vesicle  3456  172  106.46  3.90E-12 
75  CC  GO:0031988  membrane-bounded vesicle  3336  165  102.77  2.40E-11 
75  CC  GO:0043230  extracellular organelle  2622  138  80.77  3.20E-11 
75  CC  GO:1903561  extracellular vesicle  2622  138  80.77  3.20E-11 
75  CC  GO:0065010  extracellular membrane-bounded organelle  2609  137  80.37  4.50E-11 
75  CC  GO:0070062  extracellular exosome  2609  137  80.37  4.50E-11 
75  CC  GO:0044421  extracellular region part  3543  163  109.15  9.40E-09 
75  CC  GO:0098552  side of membrane  396  32  12.2  6.90E-07 
75  CC  GO:0005576  extracellular region  4142  175  127.6  1.00E-06 
75  CC  GO:0031410  cytoplasmic vesicle  1159  65  35.7  1.70E-06 
75  MF  GO:0005515  protein binding  9857  353  309.71  1.10E-05 
75  MF  GO:0030246  carbohydrate binding  255  22  8.01  1.90E-05 
75  MF  GO:0098772  molecular function regulator  1179  61  37.04  7.40E-05 
75  MF  GO:0005488  binding  12891  433  405.04  8.90E-05 
75  MF  GO:0030234  enzyme regulator activity  890  49  27.96  9.20E-05 
75  MF  GO:0004859  phospholipase inhibitor activity  11  4  0.35  2.70E-04 
75  MF  GO:0002020  protease binding  102  11  3.2  3.60E-04 
75  MF  GO:0044548  S100 protein binding  13  4  0.41  5.50E-04 
75  MF  GO:0005509  calcium ion binding  649  36  20.39  7.00E-04 
75  MF  GO:0005102  receptor binding  1390  65  43.67  7.30E-04 
76  BP  GO:0006955  immune response  1579  38  7.89  3.70E-18 
76  BP  GO:0002376  immune system process  2460  42  12.3  6.50E-15 
76  BP  GO:0006952  defense response  1712  33  8.56  1.00E-12 
76  BP  GO:0002250  adaptive immune response  328  16  1.64  5.10E-12 
76  BP  GO:0050776  regulation of immune response  935  19  4.67  1.10E-07 
76  BP  GO:0045087  innate immune response  1037  20  5.18  1.10E-07 
76  BP  GO:0019221  cytokine-mediated signaling pathway  573  15  2.86  1.20E-07 
76  BP  GO:0046649  lymphocyte activation  579  15  2.89  1.40E-07 
76  BP  GO:0002252  immune effector process  727  16  3.63  4.70E-07 
76  BP  GO:0042110  T cell activation  416  12  2.08  9.60E-07 
76  CC  GO:0071944  cell periphery  4672  40  23.11  5.10E-05 
76  CC  GO:0044425  membrane part  5868  46  29.03  8.10E-05 
76  CC  GO:0005886  plasma membrane  4570  38  22.61  1.90E-04 
76  CC  GO:0031224  intrinsic component of membrane  4845  39  23.97  3.00E-04 
76  CC  GO:0044459  plasma membrane part  2368  23  11.71  8.30E-04 
76  CC  GO:0016021  integral component of membrane  4729  37  23.39  8.90E-04 
76  CC  GO:0009897  external side of plasma membrane  227  6  1.12  9.00E-04 
76  CC  GO:0009986  cell surface  700  10  3.46  0.0023 
76  CC  GO:0016020  membrane  8112  52  40.13  0.00487 
76  CC  GO:0098552  side of membrane  396  6  1.96  0.01361 
76  MF  GO:0004896  cytokine receptor activity  85  6  0.42  3.80E-06 
76  MF  GO:0003823  antigen binding  58  5  0.29  9.50E-06 
76  MF  GO:0004872  receptor activity  1478  20  7.29  2.10E-05 
76  MF  GO:0060089  molecular transducer activity  1478  20  7.29  2.10E-05 
76  MF  GO:0004888  transmembrane signaling receptor activit...  1148  17  5.66  3.30E-05 
76  MF  GO:0004871  signal transducer activity  1561  20  7.7  4.70E-05 
76  MF  GO:0099600  transmembrane receptor activity  1190  17  5.87  5.20E-05 
76  MF  GO:0038023  signaling receptor activity  1247  17  6.15  9.40E-05 
76  MF  GO:0001637  G-protein coupled chemoattractant recept...  22  3  0.11  1.70E-04 
76  MF  GO:0004950  chemokine receptor activity  22  3  0.11  1.70E-04 
77  BP  GO:0002376  immune system process  2460  58  17.31  1.60E-19 
77  BP  GO:0006955  immune response  1579  47  11.11  3.50E-19 
77  BP  GO:0046649  lymphocyte activation  579  29  4.08  2.70E-17 
77  BP  GO:0002682  regulation of immune system process  1440  42  10.14  1.40E-16 
77  BP  GO:0045321  leukocyte activation  677  29  4.77  1.70E-15 
77  BP  GO:0007159  leukocyte cell-cell adhesion  457  23  3.22  7.90E-14 
77  BP  GO:0042110  T cell activation  416  22  2.93  1.10E-13 
77  BP  GO:0070489  T cell aggregation  416  22  2.93  1.10E-13 
77  BP  GO:0071593  lymphocyte aggregation  417  22  2.94  1.10E-13 
77  BP  GO:0070486  leukocyte aggregation  424  22  2.98  1.60E-13 
77  CC  GO:0009897  external side of plasma membrane  227  14  1.54  3.90E-10 
77  CC  GO:0098552  side of membrane  396  17  2.68  1.30E-09 
77  CC  GO:0071944  cell periphery  4672  59  31.59  2.90E-08 
77  CC  GO:0005886  plasma membrane  4570  58  30.9  3.60E-08 
77  CC  GO:0009986  cell surface  700  18  4.73  9.90E-07 
77  CC  GO:0001772  immunological synapse  32  5  0.22  2.20E-06 
77  CC  GO:0042101  T cell receptor complex  18  4  0.12  5.60E-06 
77  CC  GO:0044459  plasma membrane part  2368  34  16.01  8.90E-06 
77  CC  GO:0044425  membrane part  5868  59  39.68  1.10E-04 
77  CC  GO:0045335  phagocytic vesicle  75  5  0.51  1.50E-04 
77  MF  GO:0004872  receptor activity  1478  29  10.3  1.80E-07 
77  MF  GO:0060089  molecular transducer activity  1478  29  10.3  1.80E-07 
77  MF  GO:0038023  signaling receptor activity  1247  26  8.69  2.90E-07 
77  MF  GO:0004888  transmembrane signaling receptor activit...  1148  24  8  8.80E-07 
77  MF  GO:0019956  chemokine binding  12  4  0.08  1.10E-06 
77  MF  GO:0099600  transmembrane receptor activity  1190  24  8.29  1.70E-06 
77  MF  GO:0019955  cytokine binding  83  7  0.58  1.80E-06 
77  MF  GO:0004871  signal transducer activity  1561  27  10.88  6.10E-06 
77  MF  GO:0001637  G-protein coupled chemoattractant recept...  22  4  0.15  1.50E-05 
77  MF  GO:0004950  chemokine receptor activity  22  4  0.15  1.50E-05 
78  BP  GO:0010556  regulation of macromolecule biosynthetic...  3722  38  17.38  1.30E-07 
78  BP  GO:0009059  macromolecule biosynthetic process  4837  44  22.59  1.60E-07 
78  BP  GO:0009889  regulation of biosynthetic process  3938  38  18.39  6.40E-07 
78  BP  GO:0034645  cellular macromolecule biosynthetic proc...  4686  42  21.89  7.10E-07 
78  BP  GO:0006351  transcription, DNA-templated  3437  35  16.05  7.20E-07 
78  BP  GO:2000112  regulation of cellular macromolecule bio...  3618  36  16.9  7.80E-07 
78  BP  GO:0097659  nucleic acid-templated transcription  3449  35  16.11  7.80E-07 
78  BP  GO:0031326  regulation of cellular biosynthetic proc...  3890  37  18.17  1.50E-06 
78  BP  GO:0032774  RNA biosynthetic process  3566  35  16.65  1.80E-06 
78  BP  GO:0034654  nucleobase-containing compound biosynthe...  3943  37  18.42  2.20E-06 
78  CC  GO:0044424  intracellular part  12330  71  57.13  9.00E-06 
78  CC  GO:0005622  intracellular  12618  71  58.46  3.70E-05 
78  CC  GO:0005634  nucleus  6219  46  28.82  4.30E-05 
78  CC  GO:0043231  intracellular membrane-bounded organelle  9783  58  45.33  0.0013 
78  CC  GO:0000159  protein phosphatase type 2A complex  20  2  0.09  0.0038 
78  CC  GO:0043229  intracellular organelle  10658  60  49.38  0.0046 
78  CC  GO:0043227  membrane-bounded organelle  10865  60  50.34  0.0088 
78  CC  GO:0043226  organelle  11619  62  53.84  0.0186 
78  CC  GO:0008287  protein serine/threonine phosphatase com...  46  2  0.21  0.0192 
78  CC  GO:1903293  phosphatase complex  46  2  0.21  0.0192 
78  MF  GO:0003677  DNA binding  2289  27  11.44  8.00E-06 
78  MF  GO:0003676  nucleic acid binding  3620  33  18.08  1.30E-04 
78  MF  GO:1901363  heterocyclic compound binding  5415  42  27.05  3.50E-04 
78  MF  GO:0097159  organic cyclic compound binding  5495  42  27.45  5.00E-04 
78  MF  GO:0050321  tau-protein kinase activity  12  2  0.06  0.00157 
78  MF  GO:0043167  ion binding  5696  40  28.46  0.00487 
78  MF  GO:0005086  ARF guanyl-nucleotide exchange factor ac...  22  2  0.11  0.00533 
78  MF  GO:0046872  metal ion binding  3815  29  19.06  0.00786 
78  MF  GO:0043169  cation binding  3896  29  19.46  0.01064 
78  MF  GO:0016874  ligase activity  377  6  1.88  0.01134 
79  BP  GO:0006955  immune response  1579  29  8.41  8.80E-10 
79  BP  GO:0009611  response to wounding  1030  23  5.49  2.20E-09 
79  BP  GO:0030198  extracellular matrix organization  371  14  1.98  8.60E-09 
79  BP  GO:0043062  extracellular structure organization  372  14  1.98  8.90E-09 
79  BP  GO:0002376  immune system process  2460  34  13.11  2.90E-08 
79  BP  GO:0048584  positive regulation of response to stimu...  1937  29  10.32  9.20E-08 
79  BP  GO:1903034  regulation of response to wounding  391  13  2.08  1.40E-07 
79  BP  GO:0040011  locomotion  1742  27  9.28  1.50E-07 
79  BP  GO:0007166  cell surface receptor signaling pathway  2662  34  14.18  2.10E-07 
79  BP  GO:0050900  leukocyte migration  347  12  1.85  2.80E-07 
79  CC  GO:0005615  extracellular space  1259  25  6.7  4.50E-09 
79  CC  GO:0044421  extracellular region part  3543  43  18.86  8.20E-09 
79  CC  GO:0044420  extracellular matrix component  126  9  0.67  2.20E-08 
79  CC  GO:0005576  extracellular region  4142  45  22.04  9.70E-08 
79  CC  GO:0005581  collagen trimer  85  6  0.45  5.90E-06 
79  CC  GO:0098644  complex of collagen trimers  23  4  0.12  6.10E-06 
79  CC  GO:0031012  extracellular matrix  410  11  2.18  1.10E-05 
79  CC  GO:0005578  proteinaceous extracellular matrix  349  10  1.86  1.60E-05 
79  CC  GO:0071944  cell periphery  4672  43  24.87  2.80E-05 
79  CC  GO:0005583  fibrillar collagen trimer  12  3  0.06  3.10E-05 
79  MF  GO:0019838  growth factor binding  119  8  0.62  1.80E-07 
79  MF  GO:0005539  glycosaminoglycan binding  192  9  1  6.50E-07 
79  MF  GO:0005126  cytokine receptor binding  262  10  1.36  9.80E-07 
79  MF  GO:0008201  heparin binding  149  7  0.77  1.20E-05 
79  MF  GO:0005125  cytokine activity  208  8  1.08  1.20E-05 
79  MF  GO:0048407  platelet-derived growth factor binding  11  3  0.06  2.20E-05 
79  MF  GO:0008009  chemokine activity  46  4  0.24  9.30E-05 
79  MF  GO:1901681  sulfur compound binding  224  7  1.16  1.60E-04 
79  MF  GO:0042379  chemokine receptor binding  56  4  0.29  2.00E-04 
79  MF  GO:0038024  cargo receptor activity  57  4  0.3  2.20E-04 
80  BP  GO:0044260  cellular macromolecule metabolic process  7812  55  39.05  1.50E-04 
80  BP  GO:0043170  macromolecule metabolic process  8415  57  42.07  3.10E-04 
80  BP  GO:0044271  cellular nitrogen compound biosynthetic ...  4504  36  22.52  8.10E-04 
80  BP  GO:0051496  positive regulation of stress fiber asse...  40  3  0.2  0.00104 
80  BP  GO:0044238  primary metabolic process  9498  60  47.48  0.00155 
80  BP  GO:0006418  tRNA aminoacylation for protein translat...  46  3  0.23  0.00156 
80  BP  GO:0032233  positive regulation of actin filament bu...  48  3  0.24  0.00177 
80  BP  GO:0043038  amino acid activation  48  3  0.24  0.00177 
80  BP  GO:0043039  tRNA aminoacylation  48  3  0.24  0.00177 
80  BP  GO:0009059  macromolecule biosynthetic process  4837  36  24.18  0.00326 
80  CC  GO:0005634  nucleus  6219  45  29.59  2.70E-04 
80  CC  GO:0044424  intracellular part  12330  69  58.67  0.00177 
80  CC  GO:0005622  intracellular  12618  70  60.04  0.00179 
80  CC  GO:0034045  pre-autophagosomal structure membrane  14  2  0.07  0.00196 
80  CC  GO:0030496  midbody  125  4  0.59  0.00297 
80  CC  GO:0031312  extrinsic component of organelle membran...  21  2  0.1  0.00443 
80  CC  GO:0031981  nuclear lumen  3178  25  15.12  0.00518 
80  CC  GO:0000407  pre-autophagosomal structure  25  2  0.12  0.00625 
80  CC  GO:0000421  autophagosome membrane  25  2  0.12  0.00625 
80  CC  GO:0044428  nuclear part  3503  26  16.67  0.00931 
80  MF  GO:1901363  heterocyclic compound binding  5415  46  27.41  1.30E-05 
80  MF  GO:0097159  organic cyclic compound binding  5495  46  27.81  2.00E-05 
80  MF  GO:0004674  protein serine/threonine kinase activity  428  9  2.17  3.00E-04 
80  MF  GO:0016740  transferase activity  2057  22  10.41  4.00E-04 
80  MF  GO:0016772  transferase activity, transferring phosp...  877  13  4.44  4.20E-04 
80  MF  GO:0035639  purine ribonucleoside triphosphate bindi...  1720  19  8.71  7.50E-04 
80  MF  GO:0043167  ion binding  5696  43  28.83  7.60E-04 
80  MF  GO:0032550  purine ribonucleoside binding  1729  19  8.75  8.00E-04 
80  MF  GO:0001883  purine nucleoside binding  1731  19  8.76  8.10E-04 
80  MF  GO:0032549  ribonucleoside binding  1732  19  8.77  8.10E-04 
81  BP  GO:0090304  nucleic acid metabolic process  4633  78  27.43  1.40E-28 
81  BP  GO:0016070  RNA metabolic process  4185  74  24.78  3.20E-27 
81  BP  GO:0006139  nucleobase-containing compound metabolic...  5177  79  30.65  3.60E-26 
81  BP  GO:0046483  heterocycle metabolic process  5351  79  31.68  4.10E-25 
81  BP  GO:0006725  cellular aromatic compound metabolic pro...  5370  79  31.79  5.40E-25 
81  BP  GO:1901360  organic cyclic compound metabolic proces...  5577  79  33.02  8.70E-24 
81  BP  GO:0010467  gene expression  4932  75  29.2  2.20E-23 
81  BP  GO:0034641  cellular nitrogen compound metabolic pro...  5998  80  35.51  1.50E-22 
81  BP  GO:2000112  regulation of cellular macromolecule bio...  3618  64  21.42  2.60E-21 
81  BP  GO:0006807  nitrogen compound metabolic process  6275  80  37.15  4.30E-21 
81  CC  GO:0005634  nucleus  6219  77  35.05  6.90E-20 
81  CC  GO:0043231  intracellular membrane-bounded organelle  9783  81  55.13  8.80E-10 
81  CC  GO:0043229  intracellular organelle  10658  83  60.06  9.80E-09 
81  CC  GO:0043227  membrane-bounded organelle  10865  82  61.23  1.90E-07 
81  CC  GO:0044424  intracellular part  12330  87  69.48  2.50E-07 
81  CC  GO:0005622  intracellular  12618  87  71.11  1.50E-06 
81  CC  GO:0043226  organelle  11619  83  65.48  3.40E-06 
81  CC  GO:0031981  nuclear lumen  3178  36  17.91  9.00E-06 
81  CC  GO:0044428  nuclear part  3503  38  19.74  1.20E-05 
81  CC  GO:0005654  nucleoplasm  2598  31  14.64  1.90E-05 
81  MF  GO:0003676  nucleic acid binding  3620  65  21.42  3.10E-22 
81  MF  GO:0003677  DNA binding  2289  48  13.54  2.60E-17 
81  MF  GO:1901363  heterocyclic compound binding  5415  69  32.04  1.80E-15 
81  MF  GO:0097159  organic cyclic compound binding  5495  69  32.51  4.20E-15 
81  MF  GO:0046872  metal ion binding  3815  49  22.57  2.40E-09 
81  MF  GO:0043169  cation binding  3896  49  23.05  5.00E-09 
81  MF  GO:0001071  nucleic acid binding transcription facto...  1118  21  6.61  1.60E-06 
81  MF  GO:0003700  transcription factor activity, sequence-...  1118  21  6.61  1.60E-06 
81  MF  GO:0043167  ion binding  5696  55  33.7  4.20E-06 
81  MF  GO:0008173  RNA methyltransferase activity  34  4  0.2  4.60E-05 
82  BP  GO:0007155  cell adhesion  1367  69  38.31  1.00E-06 
82  BP  GO:0022610  biological adhesion  1372  69  38.45  1.10E-06 
82  BP  GO:0048583  regulation of response to stimulus  3499  132  98.05  7.70E-05 
82  BP  GO:0009790  embryo development  972  47  27.24  1.80E-04 
82  BP  GO:0030324  lung development  185  15  5.18  2.30E-04 
82  BP  GO:0098742  cell-cell adhesion via plasma-membrane a...  209  16  5.86  2.70E-04 
82  BP  GO:0030323  respiratory tube development  189  15  5.3  2.90E-04 
82  BP  GO:0051239  regulation of multicellular organismal p...  2455  96  68.8  3.10E-04 
82  BP  GO:0060541  respiratory system development  215  16  6.02  3.80E-04 
82  BP  GO:0098609  cell-cell adhesion  844  41  23.65  4.20E-04 
82  CC  GO:0031012  extracellular matrix  410  34  11.58  2.00E-08 
82  CC  GO:0005578  proteinaceous extracellular matrix  349  27  9.86  2.30E-06 
82  CC  GO:0044420  extracellular matrix component  126  12  3.56  2.40E-04 
82  CC  GO:0035098  ESC/E(Z) complex  16  4  0.45  8.70E-04 
82  CC  GO:0005604  basement membrane  95  9  2.68  0.00145 
82  CC  GO:0044421  extracellular region part  3543  126  100.05  0.00213 
82  CC  GO:0043230  extracellular organelle  2622  96  74.04  0.0036 
82  CC  GO:1903561  extracellular vesicle  2622  96  74.04  0.0036 
82  CC  GO:0000788  nuclear nucleosome  38  5  1.07  0.00409 
82  CC  GO:0005576  extracellular region  4142  142  116.96  0.00428 
82  MF  GO:0005509  calcium ion binding  649  36  18.34  9.10E-05 
82  MF  GO:0005515  protein binding  9857  314  278.61  1.40E-04 
82  MF  GO:0005488  binding  12891  388  364.37  4.70E-04 
82  MF  GO:0046983  protein dimerization activity  1096  50  30.98  5.30E-04 
82  MF  GO:0005102  receptor binding  1390  60  39.29  6.00E-04 
82  MF  GO:0016814  hydrolase activity, acting on carbon-nit...  33  5  0.93  0.00218 
82  MF  GO:0016810  hydrolase activity, acting on carbon-nit...  122  10  3.45  0.00242 
82  MF  GO:0004857  enzyme inhibitor activity  353  20  9.98  0.00259 
82  MF  GO:0042803  protein homodimerization activity  674  32  19.05  0.00295 
82  MF  GO:0004859  phospholipase inhibitor activity  11  3  0.31  0.00312 
83  BP  GO:0045333  cellular respiration  183  10  0.85  1.20E-08 
83  BP  GO:0022904  respiratory electron transport chain  120  8  0.56  8.40E-08 
83  BP  GO:0022900  electron transport chain  122  8  0.57  9.50E-08 
83  BP  GO:0006753  nucleoside phosphate metabolic process  597  13  2.79  3.30E-06 
83  BP  GO:0006091  generation of precursor metabolites and ...  445  11  2.08  6.30E-06 
83  BP  GO:0015980  energy derivation by oxidation of organi...  364  10  1.7  6.90E-06 
83  BP  GO:0033108  mitochondrial respiratory chain complex ...  59  5  0.28  7.90E-06 
83  BP  GO:0055086  nucleobase-containing small molecule met...  652  13  3.05  8.60E-06 
83  BP  GO:0042773  ATP synthesis coupled electron transport  61  5  0.28  9.40E-06 
83  BP  GO:0042775  mitochondrial ATP synthesis coupled elec...  61  5  0.28  9.40E-06 
83  CC  GO:0005739  mitochondrion  1507  28  7.36  1.80E-10 
83  CC  GO:0098800  inner mitochondrial membrane protein com...  97  9  0.47  9.90E-10 
83  CC  GO:0005743  mitochondrial inner membrane  434  15  2.12  2.30E-09 
83  CC  GO:0098798  mitochondrial protein complex  125  9  0.61  9.50E-09 
83  CC  GO:0019866  organelle inner membrane  485  15  2.37  1.00E-08 
83  CC  GO:0044455  mitochondrial membrane part  154  9  0.75  5.90E-08 
83  CC  GO:0044429  mitochondrial part  864  18  4.22  1.30E-07 
83  CC  GO:0031966  mitochondrial membrane  601  15  2.94  1.80E-07 
83  CC  GO:0005740  mitochondrial envelope  633  15  3.09  3.40E-07 
83  CC  GO:0098803  respiratory chain complex  62  5  0.3  1.30E-05 
83  MF  GO:0003824  catalytic activity  5179  41  24.51  5.50E-05 
83  MF  GO:0015078  hydrogen ion transmembrane transporter a...  91  5  0.43  7.00E-05 
83  MF  GO:0009055  electron carrier activity  109  5  0.52  1.60E-04 
83  MF  GO:0003954  NADH dehydrogenase activity  37  3  0.18  7.00E-04 
83  MF  GO:0008137  NADH dehydrogenase (ubiquinone) activity  37  3  0.18  7.00E-04 
83  MF  GO:0050136  NADH dehydrogenase (quinone) activity  37  3  0.18  7.00E-04 
83  MF  GO:0016651  oxidoreductase activity, acting on NAD(P...  90  4  0.43  8.70E-04 
83  MF  GO:0046933  proton-transporting ATP synthase activit...  11  2  0.05  0.00118 
83  MF  GO:0016491  oxidoreductase activity  673  10  3.19  0.00121 
83  MF  GO:0016655  oxidoreductase activity, acting on NAD(P...  51  3  0.24  0.0018 
84  BP  GO:0002252  immune effector process  727  39  20.32  7.50E-05 
84  BP  GO:0051607  defense response to virus  314  22  8.78  7.60E-05 
84  BP  GO:0031668  cellular response to extracellular stimu...  197  16  5.51  1.40E-04 
84  BP  GO:0006950  response to stress  3771  138  105.43  1.90E-04 
84  BP  GO:0009435  NAD biosynthetic process  12  4  0.34  2.50E-04 
84  BP  GO:0048013  ephrin receptor signaling pathway  94  10  2.63  2.90E-04 
84  BP  GO:0019359  nicotinamide nucleotide biosynthetic pro...  14  4  0.39  4.80E-04 
84  BP  GO:0019363  pyridine nucleotide biosynthetic process  14  4  0.39  4.80E-04 
84  BP  GO:0043900  regulation of multi-organism process  459  26  12.83  5.40E-04 
84  BP  GO:0071496  cellular response to external stimulus  271  18  7.58  6.40E-04 
84  CC  GO:0065010  extracellular membrane-bounded organelle  2609  100  72.2  3.10E-04 
84  CC  GO:0070062  extracellular exosome  2609  100  72.2  3.10E-04 
84  CC  GO:0031982  vesicle  3456  126  95.65  3.40E-04 
84  CC  GO:0043230  extracellular organelle  2622  100  72.56  3.70E-04 
84  CC  GO:1903561  extracellular vesicle  2622  100  72.56  3.70E-04 
84  CC  GO:0031988  membrane-bounded vesicle  3336  122  92.32  3.90E-04 
84  CC  GO:0045335  phagocytic vesicle  75  8  2.08  0.00108 
84  CC  GO:0005737  cytoplasm  9697  299  268.37  0.00132 
84  CC  GO:0044421  extracellular region part  3543  122  98.05  0.00386 
84  CC  GO:0005576  extracellular region  4142  138  114.63  0.00662 
84  MF  GO:0070566  adenylyltransferase activity  23  6  0.63  2.80E-05 
84  MF  GO:0070888  E-box binding  32  5  0.88  0.0017 
84  MF  GO:0005515  protein binding  9857  297  270.84  0.0035 
84  MF  GO:0005536  glucose binding  12  3  0.33  0.0038 
84  MF  GO:0016779  nucleotidyltransferase activity  119  9  3.27  0.0055 
84  MF  GO:0005123  death receptor binding  15  3  0.41  0.0073 
84  MF  GO:0003735  structural constituent of ribosome  199  12  5.47  0.009 
84  MF  GO:0051015  actin filament binding  112  8  3.08  0.0121 
84  MF  GO:0016814  hydrolase activity, acting on carbon-nit...  33  4  0.91  0.0122 
84  MF  GO:0019239  deaminase activity  33  4  0.91  0.0122 
85  BP  GO:2001237  negative regulation of extrinsic apoptot...  91  5  0.6  3.50E-04 
85  BP  GO:0043536  positive regulation of blood vessel endo...  23  3  0.15  4.60E-04 
85  BP  GO:1902042  negative regulation of extrinsic apoptot...  26  3  0.17  6.60E-04 
85  BP  GO:0006536  glutamate metabolic process  31  3  0.21  0.00112 
85  BP  GO:0022604  regulation of cell morphogenesis  488  10  3.24  0.00149 
85  BP  GO:0045833  negative regulation of lipid metabolic p...  75  4  0.5  0.00155 
85  BP  GO:1990090  cellular response to nerve growth factor...  36  3  0.24  0.00173 
85  BP  GO:1990089  response to nerve growth factor  39  3  0.26  0.00219 
85  BP  GO:0055114  oxidation-reduction process  1013  15  6.73  0.00275 
85  BP  GO:0016053  organic acid biosynthetic process  286  7  1.9  0.00296 
85  CC  GO:0030027  lamellipodium  168  5  1.15  0.0059 
85  CC  GO:0016581  NuRD complex  18  2  0.12  0.0066 
85  CC  GO:0090545  CHD-type complex  18  2  0.12  0.0066 
85  CC  GO:0000159  protein phosphatase type 2A complex  20  2  0.14  0.0081 
85  CC  GO:0090568  nuclear transcriptional repressor comple...  23  2  0.16  0.0106 
85  CC  GO:0031513  nonmotile primary cilium  136  4  0.93  0.0141 
85  CC  GO:0001750  photoreceptor outer segment  76  3  0.52  0.0152 
85  CC  GO:0031901  early endosome membrane  97  3  0.66  0.0287 
85  CC  GO:0001917  photoreceptor inner segment  39  2  0.27  0.029 
85  CC  GO:0031252  cell leading edge  343  6  2.34  0.0301 
85  MF  GO:0043168  anion binding  2511  31  17.17  5.10E-04 
85  MF  GO:0043531  ADP binding  30  3  0.21  0.0011 
85  MF  GO:0032550  purine ribonucleoside binding  1729  23  11.82  0.00123 
85  MF  GO:0001883  purine nucleoside binding  1731  23  11.83  0.00125 
85  MF  GO:0032549  ribonucleoside binding  1732  23  11.84  0.00126 
85  MF  GO:0001882  nucleoside binding  1738  23  11.88  0.00132 
85  MF  GO:0032555  purine ribonucleotide binding  1760  23  12.03  0.00156 
85  MF  GO:0017076  purine nucleotide binding  1769  23  12.09  0.00167 
85  MF  GO:0032553  ribonucleotide binding  1776  23  12.14  0.00176 
85  MF  GO:0097367  carbohydrate derivative binding  2117  26  14.47  0.00179 
86  BP  GO:2000112  regulation of cellular macromolecule bio...  3618  36  17.85  4.10E-06 
86  BP  GO:0009059  macromolecule biosynthetic process  4837  43  23.86  4.30E-06 
86  BP  GO:0034645  cellular macromolecule biosynthetic proc...  4686  42  23.12  5.20E-06 
86  BP  GO:0019219  regulation of nucleobase-containing comp...  3702  36  18.26  7.10E-06 
86  BP  GO:0010556  regulation of macromolecule biosynthetic...  3722  36  18.36  8.10E-06 
86  BP  GO:0051171  regulation of nitrogen compound metaboli...  3978  37  19.63  1.40E-05 
86  BP  GO:0031326  regulation of cellular biosynthetic proc...  3890  36  19.19  2.30E-05 
86  BP  GO:0090304  nucleic acid metabolic process  4633  40  22.86  3.00E-05 
86  BP  GO:0009889  regulation of biosynthetic process  3938  36  19.43  3.10E-05 
86  BP  GO:0006355  regulation of transcription, DNA-templat...  3279  32  16.18  3.20E-05 
86  CC  GO:0043229  intracellular organelle  10658  65  50.05  7.20E-05 
86  CC  GO:0005634  nucleus  6219  45  29.2  1.70E-04 
86  CC  GO:0044424  intracellular part  12330  70  57.9  1.80E-04 
86  CC  GO:0005622  intracellular  12618  70  59.25  6.30E-04 
86  CC  GO:0043231  intracellular membrane-bounded organelle  9783  59  45.94  9.90E-04 
86  CC  GO:0043226  organelle  11619  65  54.56  0.0031 
86  CC  GO:0012507  ER to Golgi transport vesicle membrane  34  2  0.16  0.01108 
86  CC  GO:1990234  transferase complex  664  8  3.12  0.01245 
86  CC  GO:0030134  ER to Golgi transport vesicle  50  2  0.23  0.02305 
86  CC  GO:0033116  endoplasmic reticulum-Golgi intermediate...  55  2  0.26  0.02753 
86  MF  GO:0003676  nucleic acid binding  3620  35  17.13  3.80E-06 
86  MF  GO:0003677  DNA binding  2289  23  10.83  2.40E-04 
86  MF  GO:1901363  heterocyclic compound binding  5415  40  25.63  4.10E-04 
86  MF  GO:0097159  organic cyclic compound binding  5495  40  26.01  5.80E-04 
86  MF  GO:0001071  nucleic acid binding transcription facto...  1118  14  5.29  6.60E-04 
86  MF  GO:0003700  transcription factor activity, sequence-...  1118  14  5.29  6.60E-04 
86  MF  GO:0004659  prenyltransferase activity  15  2  0.07  0.00223 
86  MF  GO:0030742  GTP-dependent protein binding  17  2  0.08  0.00287 
86  MF  GO:0004843  thiol-dependent ubiquitin-specific prote...  71  3  0.34  0.00461 
86  MF  GO:0036459  thiol-dependent ubiquitinyl hydrolase ac...  85  3  0.4  0.00761 
87  BP  GO:0007606  sensory perception of chemical stimulus  449  17  2.75  1.60E-09 
87  BP  GO:0050906  detection of stimulus involved in sensor...  453  17  2.77  1.80E-09 
87  BP  GO:0050907  detection of chemical stimulus involved ...  401  16  2.45  2.40E-09 
87  BP  GO:0009593  detection of chemical stimulus  437  16  2.67  8.30E-09 
87  BP  GO:0007608  sensory perception of smell  387  15  2.37  1.20E-08 
87  BP  GO:0050911  detection of chemical stimulus involved ...  361  14  2.21  3.80E-08 
87  BP  GO:0007600  sensory perception  882  21  5.4  5.90E-08 
87  BP  GO:0051606  detection of stimulus  665  18  4.07  9.20E-08 
87  BP  GO:0050877  neurological system process  1207  21  7.38  9.60E-06 
87  BP  GO:0045880  positive regulation of smoothened signal...  25  3  0.15  4.60E-04 
87  CC  GO:0044441  ciliary part  287  10  1.78  1.10E-05 
87  CC  GO:0005929  cilium  426  12  2.64  1.30E-05 
87  CC  GO:0072372  primary cilium  196  6  1.21  0.0014 
87  CC  GO:0031512  motile primary cilium  10  2  0.06  0.0017 
87  CC  GO:0030286  dynein complex  42  3  0.26  0.0022 
87  CC  GO:0005902  microvillus  69  3  0.43  0.009 
87  CC  GO:0032391  photoreceptor connecting cilium  32  2  0.2  0.0167 
87  CC  GO:0043204  perikaryon  92  3  0.57  0.0195 
87  CC  GO:0044463  cell projection part  903  11  5.6  0.0239 
87  CC  GO:0097542  ciliary tip  41  2  0.25  0.0267 
87  MF  GO:0004984  olfactory receptor activity  361  14  2.23  4.40E-08 
87  MF  GO:0004930  G-protein coupled receptor activity  754  15  4.66  5.60E-05 
87  MF  GO:0099600  transmembrane receptor activity  1190  18  7.35  3.20E-04 
87  MF  GO:0038023  signaling receptor activity  1247  18  7.71  5.50E-04 
87  MF  GO:0004872  receptor activity  1478  20  9.13  6.00E-04 
87  MF  GO:0060089  molecular transducer activity  1478  20  9.13  6.00E-04 
87  MF  GO:0004888  transmembrane signaling receptor activit...  1148  17  7.09  6.00E-04 
87  MF  GO:0004871  signal transducer activity  1561  19  9.65  0.00289 
87  MF  GO:0004198  calcium-dependent cysteine-type endopept...  19  2  0.12  0.00603 
87  MF  GO:0003777  microtubule motor activity  75  3  0.46  0.01119 
88  BP  GO:0071840  cellular component organization or bioge...  5798  46  27.84  1.40E-05 
88  BP  GO:0006396  RNA processing  725  13  3.48  3.60E-05 
88  BP  GO:0006996  organelle organization  3385  31  16.25  8.90E-05 
88  BP  GO:1903047  mitotic cell cycle process  799  13  3.84  9.80E-05 
88  BP  GO:0016043  cellular component organization  5686  43  27.3  1.50E-04 
88  BP  GO:0000278  mitotic cell cycle  965  14  4.63  1.70E-04 
88  BP  GO:0010256  endomembrane system organization  518  10  2.49  1.70E-04 
88  BP  GO:0008380  RNA splicing  330  8  1.58  1.80E-04 
88  BP  GO:0007049  cell cycle  1665  19  8  2.40E-04 
88  BP  GO:2001251  negative regulation of chromosome organi...  120  5  0.58  2.80E-04 
88  CC  GO:0044428  nuclear part  3503  38  16.89  1.00E-07 
88  CC  GO:0031981  nuclear lumen  3178  34  15.32  1.10E-06 
88  CC  GO:0043227  membrane-bounded organelle  10865  70  52.38  1.90E-06 
88  CC  GO:0005634  nucleus  6219  50  29.98  3.40E-06 
88  CC  GO:0070013  intracellular organelle lumen  3840  37  18.51  3.80E-06 
88  CC  GO:0043233  organelle lumen  3893  37  18.77  5.30E-06 
88  CC  GO:0031974  membrane-enclosed lumen  3938  37  18.99  7.10E-06 
88  CC  GO:0043231  intracellular membrane-bounded organelle  9783  65  47.17  8.10E-06 
88  CC  GO:0043226  organelle  11619  71  56.02  1.80E-05 
88  CC  GO:0043229  intracellular organelle  10658  67  51.38  4.20E-05 
88  MF  GO:0044822  poly(A) RNA binding  1082  17  5.12  8.70E-06 
88  MF  GO:0003723  RNA binding  1461  20  6.91  9.20E-06 
88  MF  GO:0003676  nucleic acid binding  3620  32  17.13  9.20E-05 
88  MF  GO:0005072  transforming growth factor beta receptor...  10  2  0.05  9.70E-04 
88  MF  GO:0017056  structural constituent of nuclear pore  13  2  0.06  0.00167 
88  MF  GO:0070273  phosphatidylinositol-4-phosphate binding  20  2  0.09  0.00397 
88  MF  GO:1901363  heterocyclic compound binding  5415  37  25.63  0.00425 
88  MF  GO:0008139  nuclear localization sequence binding  21  2  0.1  0.00438 
88  MF  GO:0001047  core promoter binding  148  4  0.7  0.0053 
88  MF  GO:0097159  organic cyclic compound binding  5495  37  26.01  0.00561 
89  BP  GO:0030198  extracellular matrix organization  371  25  8.08  6.00E-07 
89  BP  GO:0043062  extracellular structure organization  372  25  8.1  6.40E-07 
89  BP  GO:0060351  cartilage development involved in endoch...  25  7  0.54  7.50E-07 
89  BP  GO:0001501  skeletal system development  490  29  10.67  1.10E-06 
89  BP  GO:0030199  collagen fibril organization  39  8  0.85  1.60E-06 
89  BP  GO:0051216  cartilage development  182  16  3.96  2.40E-06 
89  BP  GO:0061448  connective tissue development  234  17  5.09  1.50E-05 
89  BP  GO:0048706  embryonic skeletal system development  127  12  2.77  2.10E-05 
89  BP  GO:0009653  anatomical structure morphogenesis  2653  87  57.76  3.20E-05 
89  BP  GO:0009790  embryo development  972  41  21.16  3.60E-05 
89  CC  GO:0005578  proteinaceous extracellular matrix  349  25  7.67  2.30E-07 
89  CC  GO:0031012  extracellular matrix  410  27  9.01  4.10E-07 
89  CC  GO:0044420  extracellular matrix component  126  14  2.77  7.10E-07 
89  CC  GO:0005583  fibrillar collagen trimer  12  4  0.26  9.90E-05 
89  CC  GO:0098643  banded collagen fibril  12  4  0.26  9.90E-05 
89  CC  GO:0005581  collagen trimer  85  9  1.87  1.00E-04 
89  CC  GO:0005604  basement membrane  95  9  2.09  2.40E-04 
89  CC  GO:0065010  extracellular membrane-bounded organelle  2609  81  57.34  5.90E-04 
89  CC  GO:0070062  extracellular exosome  2609  81  57.34  5.90E-04 
89  CC  GO:0044421  extracellular region part  3543  104  77.87  6.20E-04 
89  MF  GO:0048407  platelet-derived growth factor binding  11  3  0.24  0.0015 
89  MF  GO:0022839  ion gated channel activity  39  5  0.86  0.0015 
89  MF  GO:0005201  extracellular matrix structural constitu...  64  6  1.41  0.0028 
89  MF  GO:0046332  SMAD binding  66  6  1.45  0.0032 
89  MF  GO:0032403  protein complex binding  881  31  19.34  0.0065 
89  MF  GO:0016638  oxidoreductase activity, acting on the C...  18  3  0.4  0.0067 
89  MF  GO:0004298  threonine-type endopeptidase activity  21  3  0.46  0.0104 
89  MF  GO:0070003  threonine-type peptidase activity  21  3  0.46  0.0104 
89  MF  GO:0016903  oxidoreductase activity, acting on the a...  45  4  0.99  0.0168 
89  MF  GO:0005096  GTPase activator activity  242  11  5.31  0.0182 
90  BP  GO:2000112  regulation of cellular macromolecule bio...  3618  29  14.28  2.90E-05 
90  BP  GO:0010556  regulation of macromolecule biosynthetic...  3722  29  14.69  5.10E-05 
90  BP  GO:0031326  regulation of cellular biosynthetic proc...  3890  29  15.35  1.20E-04 
90  BP  GO:0009889  regulation of biosynthetic process  3938  29  15.54  1.50E-04 
90  BP  GO:0034645  cellular macromolecule biosynthetic proc...  4686  32  18.49  2.30E-04 
90  BP  GO:0009059  macromolecule biosynthetic process  4837  32  19.09  4.40E-04 
90  BP  GO:0010468  regulation of gene expression  3955  28  15.61  4.40E-04 
90  BP  GO:0051171  regulation of nitrogen compound metaboli...  3978  28  15.7  4.90E-04 
90  BP  GO:0044271  cellular nitrogen compound biosynthetic ...  4504  30  17.78  7.10E-04 
90  BP  GO:0043170  macromolecule metabolic process  8415  45  33.21  0.00131 
90  CC  GO:0005622  intracellular  12618  60  48.98  6.70E-05 
90  CC  GO:0005634  nucleus  6219  39  24.14  1.10E-04 
90  CC  GO:0044424  intracellular part  12330  59  47.87  1.20E-04 
90  CC  GO:0043231  intracellular membrane-bounded organelle  9783  51  37.98  3.00E-04 
90  CC  GO:0031463  Cul3-RING ubiquitin ligase complex  60  3  0.23  0.00163 
90  CC  GO:0043229  intracellular organelle  10658  52  41.37  0.002 
90  CC  GO:0043227  membrane-bounded organelle  10865  52  42.18  0.00378 
90  CC  GO:0031248  protein acetyltransferase complex  82  3  0.32  0.00397 
90  CC  GO:1902493  acetyltransferase complex  82  3  0.32  0.00397 
90  CC  GO:0070461  SAGA-type complex  30  2  0.12  0.00601 
90  MF  GO:0003729  mRNA binding  139  5  0.56  2.30E-04 
90  MF  GO:0003730  mRNA 3'-UTR binding  46  3  0.18  8.20E-04 
90  MF  GO:0003676  nucleic acid binding  3620  26  14.52  8.90E-04 
90  MF  GO:0044822  poly(A) RNA binding  1082  11  4.34  0.00348 
90  MF  GO:1901363  heterocyclic compound binding  5415  31  21.71  0.01035 
90  MF  GO:0003723  RNA binding  1461  12  5.86  0.01214 
90  MF  GO:0097159  organic cyclic compound binding  5495  31  22.03  0.01303 
90  MF  GO:0003677  DNA binding  2289  16  9.18  0.01618 
90  MF  GO:0004842  ubiquitin-protein transferase activity  379  5  1.52  0.01778 
90  MF  GO:0019787  ubiquitin-like protein transferase activ...  395  5  1.58  0.02086 
91  BP  GO:0090304  nucleic acid metabolic process  4633  105  41.75  6.30E-29 
91  BP  GO:0006139  nucleobase-containing compound metabolic...  5177  109  46.65  6.50E-28 
91  BP  GO:0016070  RNA metabolic process  4185  99  37.72  1.10E-27 
91  BP  GO:0046483  heterocycle metabolic process  5351  109  48.22  1.50E-26 
91  BP  GO:0006725  cellular aromatic compound metabolic pro...  5370  109  48.39  2.10E-26 
91  BP  GO:1901360  organic cyclic compound metabolic proces...  5577  109  50.26  7.70E-25 
91  BP  GO:0010467  gene expression  4932  101  44.45  3.30E-23 
91  BP  GO:0034641  cellular nitrogen compound metabolic pro...  5998  110  54.05  1.10E-22 
91  BP  GO:0034654  nucleobase-containing compound biosynthe...  3943  89  35.53  7.00E-22 
91  BP  GO:0006351  transcription, DNA-templated  3437  83  30.97  1.00E-21 
91  CC  GO:0005634  nucleus  6219  111  52.96  1.50E-24 
91  CC  GO:0044428  nuclear part  3503  76  29.83  6.00E-18 
91  CC  GO:0031981  nuclear lumen  3178  70  27.06  1.80E-16 
91  CC  GO:0043229  intracellular organelle  10658  128  90.76  1.10E-14 
91  CC  GO:0005654  nucleoplasm  2598  59  22.12  6.00E-14 
91  CC  GO:0043231  intracellular membrane-bounded organelle  9783  122  83.31  7.80E-14 
91  CC  GO:0070013  intracellular organelle lumen  3840  71  32.7  1.10E-12 
91  CC  GO:0043233  organelle lumen  3893  71  33.15  2.20E-12 
91  CC  GO:0031974  membrane-enclosed lumen  3938  71  33.53  4.00E-12 
91  CC  GO:0044424  intracellular part  12330  133  105  5.20E-12 
91  MF  GO:0003676  nucleic acid binding  3620  89  33.08  5.30E-24 
91  MF  GO:0097159  organic cyclic compound binding  5495  99  50.21  3.10E-17 
91  MF  GO:1901363  heterocyclic compound binding  5415  98  49.48  4.50E-17 
91  MF  GO:0003677  DNA binding  2289  59  20.91  5.50E-15 
91  MF  GO:0003723  RNA binding  1461  37  13.35  6.20E-09 
91  MF  GO:0044822  poly(A) RNA binding  1082  30  9.89  3.30E-08 
91  MF  GO:0042393  histone binding  166  12  1.52  3.80E-08 
91  MF  GO:0003682  chromatin binding  442  18  4.04  1.10E-07 
91  MF  GO:0005488  binding  12891  135  117.78  1.70E-06 
91  MF  GO:0003713  transcription coactivator activity  289  13  2.64  2.50E-06 
92  BP  GO:0050911  detection of chemical stimulus involved ...  361  18  2.71  1.90E-10 
92  BP  GO:0007608  sensory perception of smell  387  18  2.9  5.80E-10 
92  BP  GO:0050907  detection of chemical stimulus involved ...  401  18  3.01  1.00E-09 
92  BP  GO:0050906  detection of stimulus involved in sensor...  453  19  3.4  1.00E-09 
92  BP  GO:0009593  detection of chemical stimulus  437  18  3.28  4.00E-09 
92  BP  GO:0007606  sensory perception of chemical stimulus  449  18  3.37  6.10E-09 
92  BP  GO:0051606  detection of stimulus  665  21  4.99  2.00E-08 
92  BP  GO:0007600  sensory perception  882  19  6.61  2.90E-05 
92  BP  GO:0050877  neurological system process  1207  22  9.05  7.90E-05 
92  BP  GO:0007186  G-protein coupled receptor signaling pat...  1145  19  8.59  8.30E-04 
92  CC  GO:0005886  plasma membrane  4570  53  35.2  4.10E-04 
92  CC  GO:0071944  cell periphery  4672  53  35.98  7.20E-04 
92  CC  GO:0031224  intrinsic component of membrane  4845  50  37.31  0.00938 
92  CC  GO:0016021  integral component of membrane  4729  49  36.42  0.00955 
92  CC  GO:0044425  membrane part  5868  58  45.19  0.01121 
92  CC  GO:0031253  cell projection membrane  292  6  2.25  0.02551 
92  CC  GO:0016020  membrane  8112  73  62.47  0.03445 
92  CC  GO:0044463  cell projection part  903  12  6.95  0.04555 
92  CC  GO:0032154  cleavage furrow  46  2  0.35  0.04887 
92  CC  GO:0097610  cell surface furrow  46  2  0.35  0.04887 
92  MF  GO:0005549  odorant binding  77  13  0.57  1.30E-14 
92  MF  GO:0004984  olfactory receptor activity  361  18  2.68  1.60E-10 
92  MF  GO:0004930  G-protein coupled receptor activity  754  19  5.6  2.70E-06 
92  MF  GO:0004888  transmembrane signaling receptor activit...  1148  19  8.53  7.60E-04 
92  MF  GO:0099600  transmembrane receptor activity  1190  19  8.84  0.00117 
92  MF  GO:0038023  signaling receptor activity  1247  19  9.26  0.00201 
92  MF  GO:0046943  carboxylic acid transmembrane transporte...  127  5  0.94  0.00256 
92  MF  GO:0019531  oxalate transmembrane transporter activi...  11  2  0.08  0.00288 
92  MF  GO:0005342  organic acid transmembrane transporter a...  131  5  0.97  0.00293 
92  MF  GO:0008271  secondary active sulfate transmembrane t...  13  2  0.1  0.00404 
93  BP  GO:0044260  cellular macromolecule metabolic process  7812  248  177.8  5.90E-15 
93  BP  GO:0090304  nucleic acid metabolic process  4633  173  105.45  1.40E-14 
93  BP  GO:0010467  gene expression  4932  180  112.25  2.20E-14 
93  BP  GO:0016070  RNA metabolic process  4185  158  95.25  2.40E-13 
93  BP  GO:0006996  organelle organization  3385  132  77.04  1.10E-11 
93  BP  GO:0043170  macromolecule metabolic process  8415  251  191.53  2.10E-11 
93  BP  GO:0006139  nucleobase-containing compound metabolic...  5177  177  117.83  2.80E-11 
93  BP  GO:0046483  heterocycle metabolic process  5351  180  121.79  6.90E-11 
93  BP  GO:0006725  cellular aromatic compound metabolic pro...  5370  180  122.22  9.60E-11 
93  BP  GO:2000112  regulation of cellular macromolecule bio...  3618  135  82.35  1.40E-10 
93  CC  GO:0005622  intracellular  12618  344  278.89  5.10E-25 
93  CC  GO:0043229  intracellular organelle  10658  317  235.57  1.40E-24 
93  CC  GO:0005634  nucleus  6219  230  137.46  7.50E-24 
93  CC  GO:0044424  intracellular part  12330  339  272.52  1.80E-23 
93  CC  GO:0031981  nuclear lumen  3178  150  70.24  1.10E-22 
93  CC  GO:0005654  nucleoplasm  2598  132  57.42  2.70E-22 
93  CC  GO:0044428  nuclear part  3503  158  77.43  4.30E-22 
93  CC  GO:0043231  intracellular membrane-bounded organelle  9783  298  216.23  5.90E-22 
93  CC  GO:0070013  intracellular organelle lumen  3840  162  84.87  1.10E-19 
93  CC  GO:0031974  membrane-enclosed lumen  3938  164  87.04  2.00E-19 
93  MF  GO:0097159  organic cyclic compound binding  5495  196  125.7  7.10E-15 
93  MF  GO:1901363  heterocyclic compound binding  5415  194  123.87  7.30E-15 
93  MF  GO:0003676  nucleic acid binding  3620  145  82.81  7.10E-14 
93  MF  GO:0044822  poly(A) RNA binding  1082  58  24.75  8.60E-10 
93  MF  GO:0005488  binding  12891  330  294.88  2.10E-09 
93  MF  GO:0003723  RNA binding  1461  65  33.42  1.10E-07 
93  MF  GO:0019787  ubiquitin-like protein transferase activ...  395  28  9.04  1.20E-07 
93  MF  GO:0003677  DNA binding  2289  89  52.36  1.60E-07 
93  MF  GO:0004842  ubiquitin-protein transferase activity  379  25  8.67  2.20E-06 
93  MF  GO:0019899  enzyme binding  1637  66  37.45  3.00E-06 
94  BP  GO:0007267  cell-cell signaling  1179  32  6.75  1.90E-14 
94  BP  GO:0007268  synaptic transmission  697  23  3.99  4.60E-12 
94  BP  GO:0099536  synaptic signaling  697  23  3.99  4.60E-12 
94  BP  GO:0099537  trans-synaptic signaling  697  23  3.99  4.60E-12 
94  BP  GO:0007610  behavior  727  17  4.16  6.30E-07 
94  BP  GO:0044708  single-organism behavior  423  13  2.42  7.90E-07 
94  BP  GO:0008306  associative learning  81  6  0.46  6.80E-06 
94  BP  GO:0007218  neuropeptide signaling pathway  94  6  0.54  1.60E-05 
94  BP  GO:0065008  regulation of biological quality  3419  37  19.57  2.40E-05 
94  BP  GO:0023061  signal release  424  11  2.43  2.90E-05 
94  CC  GO:0097458  neuron part  1225  28  7.13  1.60E-10 
94  CC  GO:0044456  synapse part  584  19  3.4  8.60E-10 
94  CC  GO:0045202  synapse  725  20  4.22  5.00E-09 
94  CC  GO:0070382  exocytic vesicle  142  10  0.83  9.70E-09 
94  CC  GO:0030424  axon  410  15  2.39  1.40E-08 
94  CC  GO:0030133  transport vesicle  298  13  1.74  1.70E-08 
94  CC  GO:0008021  synaptic vesicle  130  9  0.76  6.40E-08 
94  CC  GO:0044297  cell body  476  14  2.77  6.20E-07 
94  CC  GO:0036477  somatodendritic compartment  632  16  3.68  6.70E-07 
94  CC  GO:0030658  transport vesicle membrane  126  8  0.73  7.00E-07 
94  MF  GO:0005102  receptor binding  1390  19  7.68  1.60E-04 
94  MF  GO:0005184  neuropeptide hormone activity  24  3  0.13  3.00E-04 
94  MF  GO:0071855  neuropeptide receptor binding  25  3  0.14  3.40E-04 
94  MF  GO:0022838  substrate-specific channel activity  406  9  2.24  3.90E-04 
94  MF  GO:0015267  channel activity  435  9  2.4  6.50E-04 
94  MF  GO:0022803  passive transmembrane transporter activi...  435  9  2.4  6.50E-04 
94  MF  GO:0005509  calcium ion binding  649  11  3.58  8.50E-04 
94  MF  GO:0005216  ion channel activity  394  8  2.18  0.00148 
94  MF  GO:0022857  transmembrane transporter activity  935  13  5.16  0.00176 
94  MF  GO:0005544  calcium-dependent phospholipid binding  44  3  0.24  0.00183 
95  BP  GO:0072178  nephric duct morphogenesis  12  2  0.07  0.0023 
95  BP  GO:0010970  establishment of localization by movemen...  93  4  0.57  0.0025 
95  BP  GO:0002087  regulation of respiratory gaseous exchan...  13  2  0.08  0.0028 
95  BP  GO:0044065  regulation of respiratory system process  15  2  0.09  0.0037 
95  BP  GO:0072176  nephric duct development  15  2  0.09  0.0037 
95  BP  GO:0048538  thymus development  52  3  0.32  0.0039 
95  BP  GO:0030705  cytoskeleton-dependent intracellular tra...  111  4  0.68  0.0048 
95  BP  GO:0042403  thyroid hormone metabolic process  20  2  0.12  0.0065 
95  BP  GO:0007018  microtubule-based movement  193  5  1.18  0.0066 
95  BP  GO:0043576  regulation of respiratory gaseous exchan...  22  2  0.13  0.0079 
95  CC  GO:0005912  adherens junction  451  8  2.63  0.0048 
95  CC  GO:0070161  anchoring junction  469  8  2.73  0.006 
95  CC  GO:0015630  microtubule cytoskeleton  966  12  5.63  0.0101 
95  CC  GO:1902494  catalytic complex  988  12  5.75  0.012 
95  CC  GO:1990234  transferase complex  664  9  3.87  0.0152 
95  CC  GO:0005925  focal adhesion  377  6  2.2  0.0227 
95  CC  GO:0005924  cell-substrate adherens junction  382  6  2.22  0.0241 
95  CC  GO:0030055  cell-substrate junction  385  6  2.24  0.0249 
95  CC  GO:0044448  cell cortex part  114  3  0.66  0.0289 
95  CC  GO:0016323  basolateral plasma membrane  209  4  1.22  0.0338 
95  MF  GO:0018024  histone-lysine N-methyltransferase activ...  36  2  0.21  0.019 
95  MF  GO:0016278  lysine N-methyltransferase activity  40  2  0.23  0.023 
95  MF  GO:0016279  protein-lysine N-methyltransferase activ...  40  2  0.23  0.023 
95  MF  GO:0008144  drug binding  107  3  0.63  0.025 
95  MF  GO:0008375  acetylglucosaminyltransferase activity  43  2  0.25  0.026 
95  MF  GO:0042054  histone methyltransferase activity  49  2  0.29  0.033 
95  MF  GO:0015079  potassium ion transmembrane transporter ...  141  3  0.82  0.05 
95  MF  GO:0032553  ribonucleotide binding  1776  16  10.39  0.051 
95  MF  GO:0008170  N-methyltransferase activity  63  2  0.37  0.053 
95  MF  GO:0008276  protein methyltransferase activity  63  2  0.37  0.053 
96  BP  GO:0044260  cellular macromolecule metabolic process  7812  395  272.36  1.00E-28 
96  BP  GO:0090304  nucleic acid metabolic process  4633  277  161.52  1.80E-26 
96  BP  GO:0016070  RNA metabolic process  4185  257  145.91  1.40E-25 
96  BP  GO:0010467  gene expression  4932  285  171.95  5.40E-25 
96  BP  GO:0043170  macromolecule metabolic process  8415  405  293.38  1.00E-24 
96  BP  GO:0006139  nucleobase-containing compound metabolic...  5177  288  180.49  1.60E-22 
96  BP  GO:0034641  cellular nitrogen compound metabolic pro...  5998  316  209.11  1.20E-21 
96  BP  GO:0046483  heterocycle metabolic process  5351  292  186.56  1.40E-21 
96  BP  GO:0006725  cellular aromatic compound metabolic pro...  5370  292  187.22  2.70E-21 
96  BP  GO:0006807  nitrogen compound metabolic process  6275  322  218.77  3.20E-20 
96  CC  GO:0005634  nucleus  6219  349  212.22  0 
96  CC  GO:0043231  intracellular membrane-bounded organelle  9783  453  333.84  1.30E-29 
96  CC  GO:0043229  intracellular organelle  10658  472  363.7  3.40E-27 
96  CC  GO:0005622  intracellular  12618  518  430.58  4.90E-27 
96  CC  GO:0044424  intracellular part  12330  511  420.75  2.10E-26 
96  CC  GO:0043226  organelle  11619  491  396.49  2.60E-24 
96  CC  GO:0043227  membrane-bounded organelle  10865  471  370.76  6.20E-24 
96  CC  GO:0044428  nuclear part  3503  222  119.54  7.30E-24 
96  CC  GO:0031981  nuclear lumen  3178  204  108.45  3.70E-22 
96  CC  GO:0070013  intracellular organelle lumen  3840  229  131.04  3.80E-21 
96  MF  GO:0003676  nucleic acid binding  3620  229  129.69  8.40E-22 
96  MF  GO:1901363  heterocyclic compound binding  5415  290  193.99  9.30E-18 
96  MF  GO:0097159  organic cyclic compound binding  5495  291  196.86  4.30E-17 
96  MF  GO:0003677  DNA binding  2289  152  82  3.20E-15 
96  MF  GO:0044822  poly(A) RNA binding  1082  74  38.76  4.70E-08 
96  MF  GO:0003723  RNA binding  1461  92  52.34  4.70E-08 
96  MF  GO:0005488  binding  12891  498  461.82  1.90E-06 
96  MF  GO:0046872  metal ion binding  3815  181  136.67  9.00E-06 
96  MF  GO:0043169  cation binding  3896  183  139.57  1.50E-05 
96  MF  GO:0001071  nucleic acid binding transcription facto...  1118  67  40.05  2.10E-05 
97  BP  GO:0002376  immune system process  2460  39  13.92  1.80E-10 
97  BP  GO:0006955  immune response  1579  29  8.93  4.40E-09 
97  BP  GO:0006952  defense response  1712  28  9.69  1.10E-07 
97  BP  GO:0050900  leukocyte migration  347  12  1.96  5.60E-07 
97  BP  GO:0001816  cytokine production  610  15  3.45  1.50E-06 
97  BP  GO:0006954  inflammatory response  618  15  3.5  1.70E-06 
97  BP  GO:0001817  regulation of cytokine production  549  14  3.11  2.30E-06 
97  BP  GO:0002682  regulation of immune system process  1440  23  8.15  3.20E-06 
97  BP  GO:0009617  response to bacterium  494  13  2.79  3.80E-06 
97  BP  GO:0050776  regulation of immune response  935  18  5.29  3.80E-06 
97  CC  GO:0000323  lytic vacuole  474  14  2.58  2.50E-07 
97  CC  GO:0005764  lysosome  474  14  2.58  2.50E-07 
97  CC  GO:0005773  vacuole  559  14  3.05  1.80E-06 
97  CC  GO:0031988  membrane-bounded vesicle  3336  36  18.17  1.10E-05 
97  CC  GO:0031982  vesicle  3456  36  18.83  2.60E-05 
97  CC  GO:0005576  extracellular region  4142  40  22.56  4.20E-05 
97  CC  GO:0044421  extracellular region part  3543  36  19.3  4.50E-05 
97  CC  GO:0031410  cytoplasmic vesicle  1159  16  6.31  4.70E-04 
97  CC  GO:0016023  cytoplasmic, membrane-bounded vesicle  1058  15  5.76  5.50E-04 
97  CC  GO:0065010  extracellular membrane-bounded organelle  2609  26  14.21  0.00114 
97  MF  GO:0008656  cysteine-type endopeptidase activator ac...  14  3  0.07  4.70E-05 
97  MF  GO:0016505  peptidase activator activity involved in...  17  3  0.09  8.70E-05 
97  MF  GO:0042379  chemokine receptor binding  56  4  0.29  2.00E-04 
97  MF  GO:0008378  galactosyltransferase activity  31  3  0.16  5.50E-04 
97  MF  GO:0016504  peptidase activator activity  34  3  0.18  7.20E-04 
97  MF  GO:0048020  CCR chemokine receptor binding  34  3  0.18  7.20E-04 
97  MF  GO:0043028  cysteine-type endopeptidase regulator ac...  38  3  0.2  0.001 
97  MF  GO:0008238  exopeptidase activity  97  4  0.5  0.00162 
97  MF  GO:0004185  serine-type carboxypeptidase activity  12  2  0.06  0.0017 
97  MF  GO:0008009  chemokine activity  46  3  0.24  0.00174 
98  BP  GO:0044260  cellular macromolecule metabolic process  7812  386  293.43  9.40E-16 
98  BP  GO:0043170  macromolecule metabolic process  8415  394  316.07  7.40E-12 
98  BP  GO:0043412  macromolecule modification  3841  215  144.27  1.80E-11 
98  BP  GO:0006996  organelle organization  3385  194  127.14  4.30E-11 
98  BP  GO:0070647  protein modification by small protein co...  964  78  36.21  8.10E-11 
98  BP  GO:0006464  cellular protein modification process  3682  202  138.3  7.40E-10 
98  BP  GO:0036211  protein modification process  3682  202  138.3  7.40E-10 
98  BP  GO:0090304  nucleic acid metabolic process  4633  239  174.02  2.90E-09 
98  BP  GO:0044267  cellular protein metabolic process  4759  244  178.75  3.10E-09 
98  BP  GO:0019941  modification-dependent protein catabolic...  540  50  20.28  3.50E-09 
98  CC  GO:0005622  intracellular  12618  556  465.34  1.70E-26 
98  CC  GO:0044424  intracellular part  12330  543  454.72  7.40E-23 
98  CC  GO:0043231  intracellular membrane-bounded organelle  9783  466  360.79  2.60E-21 
98  CC  GO:0043229  intracellular organelle  10658  493  393.06  2.90E-21 
98  CC  GO:0043227  membrane-bounded organelle  10865  490  400.69  1.60E-17 
98  CC  GO:0043226  organelle  11619  511  428.5  6.20E-17 
98  CC  GO:0044446  intracellular organelle part  7161  358  264.09  1.80E-15 
98  CC  GO:0044422  organelle part  7358  365  271.36  2.10E-15 
98  CC  GO:0005634  nucleus  6219  307  229.35  2.80E-11 
98  CC  GO:0031981  nuclear lumen  3178  183  117.2  3.70E-11 
98  MF  GO:0016740  transferase activity  2057  118  77.48  1.20E-06 
98  MF  GO:0044822  poly(A) RNA binding  1082  71  40.75  2.90E-06 
98  MF  GO:1901363  heterocyclic compound binding  5415  255  203.96  4.60E-06 
98  MF  GO:0019787  ubiquitin-like protein transferase activ...  395  34  14.88  6.50E-06 
98  MF  GO:0097159  organic cyclic compound binding  5495  257  206.97  7.30E-06 
98  MF  GO:0003723  RNA binding  1461  86  55.03  1.80E-05 
98  MF  GO:0004842  ubiquitin-protein transferase activity  379  32  14.28  1.80E-05 
98  MF  GO:0000166  nucleotide binding  2189  118  82.45  2.40E-05 
98  MF  GO:1901265  nucleoside phosphate binding  2190  118  82.49  2.50E-05 
98  MF  GO:0032555  purine ribonucleotide binding  1760  96  66.29  1.10E-04 
99  BP  GO:0000278  mitotic cell cycle  965  115  12.51  0 
99  BP  GO:0022402  cell cycle process  1197  122  15.51  0 
99  BP  GO:0007049  cell cycle  1665  136  21.58  0 
99  BP  GO:1903047  mitotic cell cycle process  799  100  10.35  0 
99  BP  GO:0000280  nuclear division  507  82  6.57  0 
99  BP  GO:0048285  organelle fission  539  82  6.98  0 
99  BP  GO:0007067  mitotic nuclear division  397  71  5.14  0 
99  BP  GO:0051301  cell division  605  76  7.84  0 
99  BP  GO:0007059  chromosome segregation  254  52  3.29  0 
99  BP  GO:0051276  chromosome organization  1021  81  13.23  0 
99  CC  GO:0005694  chromosome  801  89  10.13  0 
99  CC  GO:0044427  chromosomal part  719  80  9.09  0 
99  CC  GO:0098687  chromosomal region  302  55  3.82  0 
99  CC  GO:0000775  chromosome, centromeric region  162  45  2.05  0 
99  CC  GO:0000793  condensed chromosome  175  45  2.21  0 
99  CC  GO:0000776  kinetochore  111  36  1.4  0 
99  CC  GO:0000779  condensed chromosome, centromeric region  92  34  1.16  0 
99  CC  GO:0000777  condensed chromosome kinetochore  84  32  1.06  0 
99  CC  GO:0005819  spindle  256  42  3.24  0 
99  CC  GO:0043228  non-membrane-bounded organelle  3470  124  43.89  0 
99  MF  GO:0005515  protein binding  9857  173  126.99  4.80E-14 
99  MF  GO:0008017  microtubule binding  188  20  2.42  4.00E-13 
99  MF  GO:0015631  tubulin binding  254  22  3.27  1.70E-12 
99  MF  GO:0003777  microtubule motor activity  75  13  0.97  1.10E-11 
99  MF  GO:0003774  motor activity  130  14  1.67  1.30E-09 
99  MF  GO:0044877  macromolecular complex binding  1347  45  17.35  1.80E-09 
99  MF  GO:0016462  pyrophosphatase activity  753  32  9.7  2.30E-09 
99  MF  GO:0005524  ATP binding  1408  46  18.14  2.40E-09 
99  MF  GO:0016818  hydrolase activity, acting on acid anhyd...  755  32  9.73  2.40E-09 
99  MF  GO:0017111  nucleoside-triphosphatase activity  713  31  9.19  2.40E-09 
100  BP  GO:0010467  gene expression  4932  90  60.99  7.00E-06 
100  BP  GO:0034641  cellular nitrogen compound metabolic pro...  5998  100  74.18  8.60E-05 
100  BP  GO:0008152  metabolic process  10895  157  134.74  1.00E-04 
100  BP  GO:0046483  heterocycle metabolic process  5351  91  66.17  1.20E-04 
100  BP  GO:0090304  nucleic acid metabolic process  4633  81  57.3  1.60E-04 
100  BP  GO:0044260  cellular macromolecule metabolic process  7812  121  96.61  2.10E-04 
100  BP  GO:0006807  nitrogen compound metabolic process  6275  102  77.6  2.10E-04 
100  BP  GO:1901360  organic cyclic compound metabolic proces...  5577  93  68.97  2.10E-04 
100  BP  GO:0043170  macromolecule metabolic process  8415  128  104.07  2.30E-04 
100  BP  GO:0006725  cellular aromatic compound metabolic pro...  5370  90  66.41  2.50E-04 
100  CC  GO:0005739  mitochondrion  1507  38  19.06  2.70E-05 
100  CC  GO:0044429  mitochondrial part  864  23  10.93  6.00E-04 
100  CC  GO:0009295  nucleoid  39  4  0.49  0.0014 
100  CC  GO:0042645  mitochondrial nucleoid  39  4  0.49  0.0014 
100  CC  GO:0044428  nuclear part  3503  62  44.31  0.0022 
100  CC  GO:0031974  membrane-enclosed lumen  3938  68  49.81  0.0024 
100  CC  GO:0045335  phagocytic vesicle  75  5  0.95  0.0026 
100  CC  GO:0005743  mitochondrial inner membrane  434  13  5.49  0.0036 
100  CC  GO:0044446  intracellular organelle part  7161  109  90.57  0.0055 
100  CC  GO:0005740  mitochondrial envelope  633  16  8.01  0.0067 
100  MF  GO:0003676  nucleic acid binding  3620  68  45.45  1.50E-04 
100  MF  GO:0044822  poly(A) RNA binding  1082  28  13.58  2.00E-04 
100  MF  GO:1901363  heterocyclic compound binding  5415  91  67.99  3.80E-04 
100  MF  GO:0097159  organic cyclic compound binding  5495  92  68.99  3.90E-04 
100  MF  GO:0043021  ribonucleoprotein complex binding  84  6  1.05  6.50E-04 
100  MF  GO:0003723  RNA binding  1461  31  18.34  0.00253 
100  MF  GO:0016741  transferase activity, transferring one-c...  173  7  2.17  0.00625 
100  MF  GO:0008173  RNA methyltransferase activity  34  3  0.43  0.00876 
100  MF  GO:0070182  DNA polymerase binding  12  2  0.15  0.00953 
100  MF  GO:0003677  DNA binding  2289  41  28.74  0.01061 
