# Supplementary material for: Joint analysis of expression levels and histological images identifies genes associated with tissue morphology
Source: Nat Commun. 2021 Mar 11;12:1609. doi: 10.1038/s41467-021-21727-x (PMC7952575; doi:10.1038/s41467-021-21727-x)
Supplement: Supplementary file 10 — Supplementary Data 7 [file 41467_2021_21727_MOESM10_ESM.txt]

CCA_var	type	name	coefficient
1	gene	AMPD1	-0.09527837088294253
1	gene	TMOD4	-0.2044811153516745
1	gene	CASQ1	-0.09872604268333213
1	gene	CACNA1S	-0.18344721815119971
1	gene	TNNI1	-0.15259803385862494
1	gene	MYOG	-0.09283358730008763
1	gene	NEB	-0.22414744858768085
1	gene	XIRP2	-0.056345841871588934
1	gene	TTN	-0.04770000999476377
1	gene	MYL1	-0.21836099155573435
1	gene	PRKAG3	-0.13759003204414733
1	gene	CHRND	-0.04890345511771484
1	gene	KLHL30	-0.01796424713353794
1	gene	CAV3	-0.004723911637891362
1	gene	MYOT	-0.14391735125392358
1	gene	VGLL2	-0.13785095072026562
1	gene	TRDN	-0.10132203735227806
1	gene	C8orf22	-0.058717043851699895
1	gene	CA3	-0.015595802439094388
1	gene	ABRA	-0.015361508900623008
1	gene	IDI2	-0.19890339011044508
1	gene	MYOZ1	-0.15775167966630493
1	gene	DUPD1	-0.19707900775715018
1	gene	DUSP13	-0.10340753464496127
1	gene	LBX1	-0.005961401340551124
1	gene	PITX3	-0.00910401503959705
1	gene	TNNI2	-0.08083969506849148
1	gene	TNNT3	-0.17089600514154965
1	gene	ART1	-0.12761015248076868
1	gene	MYOD1	-0.07322014410136758
1	gene	RAPSN	-0.1666904041465402
1	gene	SMTNL1	-0.07186331436932498
1	gene	PYGM	-0.09182246326499109
1	gene	UCP3	-0.07265548871435662
1	gene	SLN	-0.11102203205003684
1	gene	STAC3	-0.0922839529583448
1	gene	MYF6	-0.18134209919144348
1	gene	MYBPC1	-0.11055517383643844
1	gene	TMEM233	-0.10776519046145847
1	gene	COX6A1	0.02116510499266817
1	gene	ATP2A1	-0.16135718504372512
1	gene	MYLPF	-0.20245581074733923
1	gene	TRIM72	-0.08373799581173978
1	gene	SMTNL2	-0.093267518877992
1	gene	ENO3	-0.04504419604491268
1	gene	MYH1	-0.1406681364588877
1	gene	MYH2	-0.16093063061185198
1	gene	SCN4A	-0.11609589302834004
1	gene	CACNG1	-0.1901651791911918
1	gene	PPP1R27	-0.1501750635057862
1	gene	JSRP1	-0.09987991087668123
1	gene	RYR1	-0.05657833473500126
1	gene	KCNA7	-0.14321505349849548
1	gene	MYBPC2	-0.19904829401030688
1	gene	CACNG6	-0.1108626737148355
1	gene	TNNT1	-0.16009506082350414
1	gene	MYLK2	-0.045295263373305784
1	gene	TNNC2	-0.14845040361501496
1	gene	C20orf166	-0.07483253284203129
1	gene	ASB12	-0.2348126768075093
1	image	1	-0.043222288219565766
1	image	2	0.692373039559242
1	image	3	-0.3343926445748157
1	image	4	0.2571252971166318
1	image	5	-0.26717015389138205
1	image	6	-0.2693062154202977
1	image	7	0.09507844260189972
1	image	8	0.14402618533175926
1	image	10	0.0357047254716575
1	image	11	-0.15585775257424378
1	image	12	0.18593775019473038
1	image	13	-0.13327228100669675
1	image	14	-0.1905927581840011
1	image	15	0.02560654844983805
1	image	16	-0.09393766222678256
1	image	17	0.028780929890262767
1	image	19	0.028033042691074355
1	image	20	0.03808381323071273
1	image	22	-0.09502375436080081
1	image	23	-0.05263321458157999
1	image	24	0.05560044015428064
1	image	25	-0.004319879270279652
1	image	26	-0.004263997745523742
1	image	27	0.0028330068017372798
1	image	28	0.023534747879411375
1	image	29	0.0018178452822538661
1	image	30	-0.0475841755553598
1	image	31	-0.06520654349107836
1	image	32	0.02993331278937211
1	image	33	0.052216535863694444
1	image	34	0.002739058662985622
1	image	35	0.016439661954494755
1	image	36	0.0189874924329732
1	image	38	0.0026607874556738437
1	image	40	0.0022514982355419386
1	image	43	0.020362816772135132
1	image	45	-0.005801014226880815
1	image	47	0.0057335013026892775
1	image	48	0.003410067658638788
1	image	51	0.005089476204459972
1	image	52	-0.004404265669606464
1	image	55	0.005831422127507735
1	image	56	-0.013615918830620518
1	image	57	0.011456765734190556
1	image	58	-0.0013450209870971483
1	image	59	0.013221397537751518
1	image	60	0.006260980596285299
1	image	63	-0.013989346127957582
1	image	65	-0.0017339855193860608
1	image	67	0.005744231781551413
1	image	72	0.005576430015354941
1	image	73	0.011867736106395032
1	image	76	0.0110993087712619
1	image	81	0.004022478703089115
1	image	82	0.011735693639016845
1	image	83	-4.9481566464660046e-5
1	image	84	-0.002650427105256556
1	image	87	0.01356892202908253
1	image	88	-0.003963239842039982
1	image	93	0.012423387865639292
1	image	95	0.016651554442646252
1	image	100	0.0031209438663107594
1	image	103	-0.0058923617381199415
1	image	104	0.0010861319563967799
1	image	107	0.016683066740556064
1	image	108	-0.006623402859201748
1	image	109	0.002012994469583812
1	image	110	0.008732144621246399
1	image	111	-0.01013993714505911
1	image	112	-0.011642507886392466
1	image	119	0.004807477987041227
1	image	120	-3.387818831749025e-4
1	image	122	1.1266446282489819e-4
1	image	123	-0.002497278162608677
1	image	125	-0.005994424110945603
1	image	127	0.0018078364340174187
1	image	129	-0.004709929546358221
1	image	130	-0.02175780469032488
1	image	131	-0.005328293556125337
1	image	135	-0.00668204380482037
1	image	139	-0.013742004048598653
1	image	145	0.00490207521420794
1	image	147	4.4929169570847964e-4
1	image	153	0.00519352669521984
1	image	162	0.002758913336364026
1	image	164	0.005128499120955301
1	image	165	0.002313449228979702
1	image	167	0.009394743820991477
1	image	169	-0.0141259985470005
1	image	170	1.9339129505679693e-4
1	image	176	-0.003653750843713418
1	image	179	-0.007708840639842949
1	image	183	0.002646629173571816
1	image	184	0.013443603695850419
1	image	195	0.0021123728320682424
1	image	199	0.005595412385654721
1	image	200	-0.009209973946586012
1	image	201	0.014636434114435496
1	image	203	0.004587186382844923
1	image	210	-0.008043153250789118
1	image	219	-0.0016625423378077407
1	image	221	-4.762013348992511e-4
1	image	222	0.01524647680325541
1	image	223	0.011834935914437501
1	image	226	-0.0070857859120645435
1	image	232	6.96392473788884e-4
1	image	233	0.0103284035517161
1	image	234	0.01901712635582594
1	image	239	-4.001216824899206e-4
1	image	240	0.014145346540797833
1	image	245	-0.031018198057246628
1	image	248	0.024535062914605874
1	image	250	0.039401040961448024
1	image	255	0.006694926211697759
1	image	267	-0.0010847659994752917
1	image	274	-0.002603813055029409
1	image	277	0.00355078856495543
1	image	278	-0.00365353409647993
1	image	282	-0.001854806558093925
1	image	294	0.0033879657765621242
1	image	307	-0.011599794511534466
1	image	308	-0.0137704408724249
1	image	317	-3.647828989107344e-4
1	image	319	0.008057122746869802
1	image	321	-0.0041631417935582195
1	image	324	-0.006744086877264901
1	image	325	-1.2855126899897988e-4
1	image	333	-0.002732987391546521
1	image	343	-0.003481868717716728
1	image	349	0.00136495035509351
1	image	351	0.00550351499529064
1	image	352	-0.001911240181205556
1	image	355	0.002997876363060486
1	image	379	0.0029332456666940304
1	image	388	-0.009895261590091227
1	image	390	-1.2009564115154208e-4
1	image	398	0.008563755581029793
1	image	403	0.009840484343240313
1	image	408	0.007512974171604479
1	image	411	6.934843108947663e-4
1	image	412	0.002011964613158516
1	image	414	0.0081563814340436
1	image	416	0.0028747823725939845
1	image	417	0.010035643711417032
1	image	420	0.005575331442505902
1	image	422	0.005758176395615626
1	image	426	-0.0016292689896216226
1	image	427	-0.001693107770168306
1	image	436	-6.538925434382961e-4
1	image	442	0.005604512452215388
1	image	443	0.0013570529365839277
1	image	448	0.002017576993473257
1	image	451	-0.0070395646742427
1	image	452	-3.6378939973283716e-4
1	image	457	0.005403296785347767
1	image	461	0.0032904099568462877
1	image	479	0.005040652257172881
1	image	482	-1.1117923252881264e-4
1	image	488	-0.0033775750115693603
1	image	491	0.0036800527442778343
1	image	501	0.0010781727573600474
1	image	505	0.004046733086930093
1	image	507	-0.008040208866832965
1	image	510	-0.012479192026125097
1	image	516	-0.0029628673478722897
1	image	517	7.178133938612509e-4
1	image	525	0.005970569017597945
1	image	531	0.005362944497851933
1	image	541	-0.001977498158305974
1	image	549	-7.348003748609928e-4
1	image	563	-0.0017892174743586798
1	image	566	-0.003080519120104508
1	image	573	-0.017840736694908866
1	image	577	0.0012695636473393384
1	image	578	0.002391396243565296
1	image	587	-0.003679877436137712
1	image	593	-0.011317630848641742
1	image	596	0.005834784806481024
1	image	598	0.002985549575598415
1	image	599	0.00536082084191191
1	image	600	0.004638120224785143
1	image	601	-3.3580850170962214e-4
1	image	605	-5.569745676724109e-4
1	image	610	0.0012934739040597444
1	image	614	-0.002229929947651244
1	image	617	-7.064662681950997e-4
1	image	626	-0.004074725939558149
1	image	630	-0.004137929995897513
1	image	632	-0.005382392881879021
1	image	637	0.005638336311600309
1	image	643	0.0010863167693240265
1	image	646	0.0024024261546051143
1	image	647	-0.0010281069061102454
1	image	649	4.866881812605904e-4
1	image	663	0.0011841058793116905
1	image	671	-0.010154634761661641
1	image	677	9.126510957220618e-4
1	image	682	0.002191411541269757
1	image	686	-0.011309330305518565
1	image	690	-1.5929375207307253e-5
1	image	694	-0.013835745823031908
1	image	700	-0.003919898910480884
1	image	703	0.011420575222967822
1	image	711	0.0035050549382938333
1	image	713	0.004196819966313044
1	image	715	-0.0020516099526612045
1	image	716	-0.002211669227202945
1	image	723	-0.0011486368657626714
1	image	727	0.006587856947155217
1	image	731	-0.004528476916148148
1	image	748	0.004792536315059506
1	image	751	-0.0018580822872922428
1	image	764	0.01109880633246688
1	image	768	-0.003105345811614343
1	image	770	-0.0019442135219894308
1	image	777	-4.943722258405213e-4
1	image	794	0.008455977370583756
1	image	795	-0.0029189163888622624
1	image	800	-0.00602911186651263
1	image	811	-0.014519636802759157
1	image	812	-0.0047294340812066874
1	image	815	-0.006831065594560992
1	image	818	-0.004639342553270951
1	image	821	0.0100779610283977
1	image	822	9.34175380665305e-7
1	image	828	0.0037652731058500427
1	image	829	0.0038210628956327672
1	image	836	-0.0015932980973109713
1	image	838	0.0024712350464696736
1	image	841	-0.0016101940777186869
1	image	844	0.00888906985223161
1	image	845	0.002357647149063619
1	image	852	-0.00783384438437664
1	image	855	-0.004175153645933006
1	image	864	4.204650122954914e-5
1	image	867	0.008376252011880395
1	image	869	-0.005019928390003965
1	image	872	-0.006658787027618625
1	image	879	0.006796009943331818
1	image	880	0.009933336237134749
1	image	893	0.007892225607987614
1	image	909	-5.514195733271496e-4
1	image	925	-0.007550643670216522
1	image	927	-0.007063741326920962
1	image	929	0.003980592170228428
1	image	930	0.00495425998505279
1	image	932	0.0029729284833404737
1	image	939	-0.004248171261435483
1	image	945	-0.01371339401487335
1	image	946	0.0012160056118227388
1	image	947	-0.0035493225896925905
1	image	948	-0.004768257189267289
1	image	949	0.009599863799305892
1	image	968	0.004005385451416117
1	image	971	-5.150378046776019e-4
1	image	976	-4.249835611646985e-4
1	image	981	0.0024950116548842446
1	image	983	8.953342512750253e-4
1	image	997	0.004252742112408029
1	image	1001	0.002047334469036182
1	image	1003	-0.004659883698906418
1	image	1004	-0.002176999671293627
1	image	1015	0.004836844409558786
2	gene	MYOM3	0.11915448228560636
2	gene	TRIM63	0.21246638986534425
2	gene	HFE2	0.08042385954673634
2	gene	DUSP27	0.173473915554994
2	gene	OBSCN	0.04776746212217511
2	gene	ACTA1	0.19551094468315033
2	gene	ACTN2	0.1455776238749722
2	gene	TRIM54	0.09146651677194295
2	gene	SMYD1	0.13088691305116254
2	gene	CAV3	0.13593791674043318
2	gene	XIRP1	0.051347631437790656
2	gene	LRRC2	0.04110434965822762
2	gene	TNNC1	0.129252801346122
2	gene	LMOD3	0.24506455651292286
2	gene	FBXO40	0.02886321218900009
2	gene	USP13	0.018237850495222478
2	gene	MAP3K13	-0.03765430634652958
2	gene	CMYA5	0.12297204134833063
2	gene	PROB1	0.0657496553822046
2	gene	RBM24	0.10220440590037422
2	gene	IP6K3	0.09271660929156846
2	gene	APOBEC2	0.05536910981911857
2	gene	TMEM14A	-0.06832819817299594
2	gene	MLIP	0.12040301854065516
2	gene	POPDC3	0.09875789614666872
2	gene	TXLNB	0.07269830572359245
2	gene	PPP1R3A	0.10101839261533156
2	gene	LMOD2	0.18113339555654323
2	gene	ASB10	0.20171136099774464
2	gene	MYOM2	0.07157298939806411
2	gene	KLHL38	0.1619234083831779
2	gene	CLTA	-0.0012178906293268624
2	gene	MURC	0.09739482700864582
2	gene	C10orf71	0.20794611457688408
2	gene	MYPN	0.2407819982034852
2	gene	SYNPO2L	0.09503043622120641
2	gene	ANKRD2	0.07769872225725315
2	gene	NRAP	0.25438891801088337
2	gene	ARFIP2	-0.009035774913457266
2	gene	ARF3	-0.00317009130744975
2	gene	MYL2	0.13414332007002763
2	gene	SRSF9	-0.022505579935204415
2	gene	MYH7	0.11683559834050788
2	gene	SLC39A9	-0.033314544067317625
2	gene	ADSSL1	0.08846833162278787
2	gene	ALPK3	0.007518941241637516
2	gene	RPL3L	0.16809319320739524
2	gene	SRL	0.1666614001365608
2	gene	NMRAL1	-0.023127333797241443
2	gene	COX6A2	0.171806518153468
2	gene	C16orf58	-0.12037516365224021
2	gene	DHRS7C	0.05686433524835753
2	gene	UNC45B	0.17693825104769084
2	gene	TCAP	0.1134731071682213
2	gene	MYOM1	0.10714485158737705
2	gene	PRKCSH	-0.0035974891444795895
2	gene	FAM98C	-0.08736795843616015
2	gene	CKM	0.20474179028795259
2	gene	QPCTL	-0.04694430070151921
2	gene	HRC	0.05432847994051603
2	gene	SH3BGR	0.010456204817652012
2	gene	PFKL	-0.0014857070177062598
2	gene	MYO18B	0.16305981646450377
2	gene	MB	0.18720855132345013
2	gene	PLXNB2	-0.11448867218864028
2	gene	SMPX	0.056407321945212675
2	image	1	-0.0037442920949723874
2	image	2	-0.7800727538469855
2	image	3	0.3948325777195624
2	image	4	-0.05483166156651829
2	image	5	0.27856120351312164
2	image	6	0.22035184663002375
2	image	7	-0.018971104867018352
2	image	8	-0.10663180986924647
2	image	9	0.001290084039803361
2	image	10	-0.04700822382302395
2	image	11	0.05161152326037541
2	image	12	-0.08255501274509972
2	image	13	0.06806546724283374
2	image	14	0.1314911005249395
2	image	15	-0.05484326970227248
2	image	16	0.005742074768972465
2	image	17	-0.010910598827192424
2	image	18	0.012738128617970973
2	image	20	-0.015375046730852287
2	image	22	0.11152539591537441
2	image	23	0.037831528970022586
2	image	24	-0.08534691066048612
2	image	26	0.025106644279555505
2	image	28	-0.013254240444439855
2	image	29	0.016800612904745563
2	image	30	0.050243880171793494
2	image	31	0.0937364519612532
2	image	32	0.013515941333387073
2	image	33	-0.0012127556079083806
2	image	34	0.0016478929098611393
2	image	35	-0.015087270331072945
2	image	36	-0.03840555444153256
2	image	38	-0.013538731532627633
2	image	45	0.022710519230649314
2	image	47	-0.011785723960034088
2	image	48	0.006648651024955973
2	image	49	0.019836673882654483
2	image	50	0.01507172337711457
2	image	51	-0.022751257789151498
2	image	52	-0.010674160147231047
2	image	53	-0.0241836956081509
2	image	55	-0.002266521389284481
2	image	58	-0.002291112526608672
2	image	59	-0.016874023727100177
2	image	60	-0.011142050942550673
2	image	63	3.8818258473982957e-4
2	image	65	-0.008662218085389606
2	image	71	0.00764135221224629
2	image	72	-0.0094684112726778
2	image	73	-7.546088950753275e-4
2	image	80	2.743381552903236e-4
2	image	81	-0.010234103976476772
2	image	82	-0.007445813210581731
2	image	83	-0.00984665619967867
2	image	84	0.013047781386319325
2	image	86	0.010229595110426452
2	image	89	0.007561746656544681
2	image	91	-0.021042570577615455
2	image	93	-3.33975591603155e-4
2	image	98	4.163787742997721e-4
2	image	100	-0.004314714286940219
2	image	105	0.0015243243549419676
2	image	106	-0.012013056046912886
2	image	108	0.017362868470972664
2	image	109	0.006105540144635581
2	image	112	0.012364538694354178
2	image	119	-0.012370847248694706
2	image	121	0.0027075172832369205
2	image	123	-0.00446625914497497
2	image	125	0.008667089615606836
2	image	129	0.008283328801740434
2	image	132	-0.00754319196238542
2	image	135	0.007642913463725509
2	image	137	-0.0057333446797445415
2	image	138	0.015609689633206117
2	image	140	-0.001917274949257679
2	image	145	-0.011558523051900856
2	image	146	0.019787296873080184
2	image	147	-0.008664881509410935
2	image	162	-0.012169654245644477
2	image	163	-0.02440511143170935
2	image	165	-0.015553384243864897
2	image	166	0.0067087969923367964
2	image	167	-0.0037873298716951066
2	image	169	0.003612440955709848
2	image	178	4.450750698202384e-4
2	image	185	0.006146492578926053
2	image	191	-0.0015214026600566994
2	image	197	3.5040277416245087e-4
2	image	198	0.007314419491011621
2	image	201	-0.003861071095136452
2	image	210	8.776800246385588e-4
2	image	211	0.010028844239008452
2	image	216	-0.0021107046292311088
2	image	217	-0.001054047828823015
2	image	218	0.005940470262415603
2	image	221	0.018802644589001508
2	image	222	-0.012908093943872328
2	image	224	0.008250917222970333
2	image	226	0.022340438886833496
2	image	229	-1.7037034662917335e-4
2	image	234	-0.02229546862233459
2	image	235	-0.008396356584630013
2	image	236	0.0013759394581714065
2	image	237	0.014317935572372672
2	image	241	-0.004322089100499654
2	image	242	0.00425434626498583
2	image	243	0.010211738864437235
2	image	244	-0.010985663873227284
2	image	245	0.021062335684797994
2	image	246	0.00860788116995606
2	image	247	-0.0063386919154254625
2	image	248	-0.01799021627274964
2	image	249	0.004755175570368059
2	image	250	-0.025810973147118232
2	image	252	-0.005820884327932314
2	image	255	-0.0036153144354307437
2	image	258	-0.00781391819966849
2	image	263	-0.0130416941645942
2	image	265	0.006450530961870903
2	image	271	-0.0018777546895297043
2	image	274	0.005153550478591938
2	image	275	-0.0036336846007593805
2	image	277	-0.01433847669824001
2	image	278	0.013966789174149914
2	image	282	0.005103216587584003
2	image	284	-1.9341930650735835e-4
2	image	292	-0.012480241891572326
2	image	293	-0.009233122638108403
2	image	295	0.002927227922348407
2	image	306	-0.0022990684445416787
2	image	307	0.011552456712917093
2	image	308	0.005347103309871377
2	image	310	-0.006743164658052927
2	image	317	0.007527357140388204
2	image	321	0.0024985035388720143
2	image	325	5.349957189242988e-4
2	image	333	0.008927771770543389
2	image	334	-7.787070413151174e-6
2	image	335	0.0034351351928262486
2	image	351	-6.318774081593215e-4
2	image	358	0.01587566003919603
2	image	365	0.0020028408827338392
2	image	367	-0.00434503725236882
2	image	376	0.007716868762915483
2	image	380	-0.009812383837573175
2	image	383	0.003863522012392526
2	image	388	0.01973239198538063
2	image	392	0.0042203641240967085
2	image	395	-0.0023863484574693007
2	image	398	-0.005053771633656181
2	image	400	0.0032742961893056192
2	image	402	-0.0028456542967890976
2	image	403	-0.00737345099190024
2	image	414	-0.0019160238913058683
2	image	415	0.0033110719593727384
2	image	416	-0.002840325732491074
2	image	420	-0.008137938800919228
2	image	429	-0.004346461293971742
2	image	430	0.004053443987747871
2	image	434	0.005905611614743209
2	image	435	-0.00861209477748671
2	image	436	8.499926730744143e-5
2	image	442	-7.602044432698813e-4
2	image	443	-0.002027109158313096
2	image	446	0.008759315372178368
2	image	448	-0.003677210938875995
2	image	450	-0.00131678003837669
2	image	451	0.008783152853381413
2	image	466	-0.004880480930355855
2	image	467	-0.0029559210371497336
2	image	472	0.0018859698397732869
2	image	479	-0.011620269614488086
2	image	480	0.0049909731110014096
2	image	481	0.007761773483353269
2	image	483	0.001349124714280759
2	image	485	0.009239468488112607
2	image	491	-2.761721277924194e-4
2	image	495	0.0019508889552492029
2	image	506	-0.004375965512475077
2	image	514	0.007242166603285562
2	image	516	0.004852399108882942
2	image	517	-0.002325685335774184
2	image	524	0.0015913338326919596
2	image	525	-0.0027535343037368813
2	image	532	0.004778595669330099
2	image	539	-0.0055180081006694645
2	image	540	-5.358229673543143e-4
2	image	545	0.007930219916267847
2	image	556	-1.012065921504074e-5
2	image	560	0.002897854871763975
2	image	561	-1.4950325391999635e-4
2	image	565	-0.0011269199822731358
2	image	566	0.002744374282902379
2	image	567	0.0017851641936434952
2	image	573	0.020393487017973774
2	image	577	-0.003828306178819667
2	image	581	-0.003945416165648055
2	image	584	0.009943981214629779
2	image	586	0.005656038572916794
2	image	587	0.0012122605782361533
2	image	588	0.0029454574923631874
2	image	593	0.009532640208835604
2	image	595	-0.004735106989151577
2	image	596	-0.0013517673536540917
2	image	597	-0.003347854426944078
2	image	598	-0.0027464382138813136
2	image	599	-5.544045831562e-5
2	image	603	-0.0033281134972601625
2	image	604	0.007070242715672002
2	image	607	0.0015023050360014841
2	image	613	0.006645359164406199
2	image	614	0.0023834195962091588
2	image	616	0.00925434483849018
2	image	618	0.0034228112485274313
2	image	619	-0.0032444264793143602
2	image	622	0.011940231482836435
2	image	625	4.4028978806363633e-4
2	image	626	0.009605080796660328
2	image	627	1.4274563815785237e-5
2	image	632	1.6268509128447003e-4
2	image	633	0.005199672592445721
2	image	634	-0.013505536060993702
2	image	636	0.009928281691478944
2	image	638	-0.0045133776750084145
2	image	649	-0.011193659882748978
2	image	666	0.00998326134346188
2	image	670	-0.0042262509816282
2	image	677	0.004882618185091033
2	image	682	-0.003126289693047864
2	image	686	0.003678483714946085
2	image	690	0.00883699483497163
2	image	694	0.002089690658398611
2	image	700	3.611320305377255e-4
2	image	703	-0.009669623501689453
2	image	710	0.0014361626564096017
2	image	713	-0.009072566894802347
2	image	714	4.4846122073871825e-4
2	image	719	0.002079408883103346
2	image	720	-0.001577740489722183
2	image	722	0.006589239649878932
2	image	727	-0.003972106202270278
2	image	730	-0.0064262018945040805
2	image	731	0.007686310962190673
2	image	738	-0.0029086631014381354
2	image	744	-0.0023704809362357637
2	image	751	0.013265526746758165
2	image	755	0.0021556595218318233
2	image	759	6.756520287508917e-5
2	image	762	-0.013117567891979185
2	image	763	0.0017549928495774881
2	image	764	-0.016365913057976692
2	image	770	8.976266051832468e-4
2	image	773	-0.005458689868830182
2	image	779	-0.005798778697079066
2	image	780	0.004128255863647254
2	image	784	0.0012118690468058695
2	image	792	-0.0072458094587610315
2	image	795	0.002469860801550105
2	image	796	0.01235520188540699
2	image	800	0.004079924810052592
2	image	810	0.0011858087705699217
2	image	812	0.0063603573372165365
2	image	815	0.00552126716472431
2	image	818	0.007186722213773236
2	image	820	0.006855582485999707
2	image	822	-0.0024201129233455444
2	image	823	1.4791244474261192e-4
2	image	835	-0.014298608407962788
2	image	836	0.008047595024887578
2	image	838	-0.0017474450459926156
2	image	839	-0.004326967933368331
2	image	843	0.004085580391867885
2	image	850	3.720833533605036e-4
2	image	852	0.01359808039133804
2	image	853	0.004069596236061552
2	image	857	-0.007131593994036768
2	image	869	0.017172205753055537
2	image	871	-0.0015217099005413355
2	image	873	0.013922494089049635
2	image	879	-0.016330426144282425
2	image	880	-0.012295597574290879
2	image	881	-0.003631935403587053
2	image	889	0.0029727597699534727
2	image	891	9.269190783021788e-4
2	image	893	-0.01332354811825962
2	image	895	-8.62789206408063e-4
2	image	901	0.0011943305225434022
2	image	902	-8.248078768943538e-4
2	image	908	-0.0013039628892986541
2	image	909	8.522314676952809e-4
2	image	911	-0.0029214858720823557
2	image	913	-0.014003996067511645
2	image	914	-0.009382954267430877
2	image	915	0.006037677559030971
2	image	921	0.0013013893630866526
2	image	926	-0.0029902499250370374
2	image	927	0.0030648734917137965
2	image	940	-0.006568752019039709
2	image	942	0.003603419916709333
2	image	943	-0.005244324877802582
2	image	945	0.012010932756078922
2	image	948	0.0042901523288205205
2	image	949	-0.00869822292334846
2	image	950	-0.0020415473217912194
2	image	951	0.011012700633854944
2	image	955	0.003624704297466578
2	image	957	-0.010668119770281006
2	image	959	0.001072923225968692
2	image	962	-0.004018050898234482
2	image	968	-0.010000779368278994
2	image	969	0.004868349571281555
2	image	972	0.011952041294767814
2	image	973	-0.0018584980845288647
2	image	981	-0.011437757927704517
2	image	982	-0.019017194993364343
2	image	983	0.010608215833549255
2	image	997	-0.005734268220643833
2	image	1003	0.012426643270486573
2	image	1007	-0.009349679511155432
2	image	1016	-0.009992335847311613
2	image	1019	-0.009295049418223575
2	image	1023	-0.005890321660588527
2	image	1024	0.001772776322412613
3	gene	EFHD2	-0.030871317522713975
3	gene	FHL3	0.1477778919099283
3	gene	UTP11L	0.0696734297075309
3	gene	PGM1	0.055946036696244414
3	gene	SYPL2	0.19089368667637177
3	gene	CSDE1	0.01793252425188041
3	gene	TBX15	0.2194327034126472
3	gene	ADAR	-0.022617539709753692
3	gene	DCAF6	0.21046253612306565
3	gene	EGLN1	0.20617536641838238
3	gene	ANKRD23	0.21871495645728362
3	gene	ANKRD39	0.2011836639098021
3	gene	EN1	0.02002519058355351
3	gene	UBR3	0.09082494887455557
3	gene	CHRNA1	0.17307769726278882
3	gene	CHRNG	0.066396644461071
3	gene	CAND2	0.03567295856084587
3	gene	SHISA5	-0.022751971304635233
3	gene	SERP1	-0.03113689869631963
3	gene	FXR1	0.06506880831451703
3	gene	YIPF7	0.0671832905063609
3	gene	DDIT4L	0.19072634899094387
3	gene	ASB5	0.2272028988237375
3	gene	MYOZ3	0.11334207944991823
3	gene	SLC36A2	0.1896258486542316
3	gene	CAP2	0.07632357350949155
3	gene	EYA4	0.12839863917400232
3	gene	EPM2A	0.009595106230798406
3	gene	UBE2D4	0.053261468325738
3	gene	PHKG1	0.17290411136064632
3	gene	JPH1	0.13069318257567683
3	gene	MAFA	0.1239679244900768
3	gene	FBP2	7.892211587506101e-4
3	gene	UBAC1	0.04490697208341664
3	gene	NUDT5	-0.02713787188298781
3	gene	OPTN	0.14695715002100593
3	gene	CUTC	0.12284712807890376
3	gene	LBX1	0.12107416399654422
3	gene	PITX3	0.07194630695176907
3	gene	CHRNA10	0.04350680166038662
3	gene	MACROD1	6.842704757746378e-4
3	gene	FKBP2	-0.10664926841794707
3	gene	RPUSD4	0.006977323793449798
3	gene	TWF1	-0.005511293746194674
3	gene	ASB8	0.18720221989338934
3	gene	DDN	0.06288099182465887
3	gene	HOXC10	0.17813972776535805
3	gene	BEST3	0.1354846529518293
3	gene	MYF5	0.010286106043136841
3	gene	ATP2A2	0.029484606967581133
3	gene	ERP29	-0.10670303101259435
3	gene	KPNA3	0.1025688905250075
3	gene	SLC8A3	0.030273342892086417
3	gene	BTBD1	0.11732010645981474
3	gene	PGPEP1L	0.19429387025278558
3	gene	KIF1C	0.0010429216669832315
3	gene	CHRNB1	0.07179241419859617
3	gene	LASP1	-7.442170674067084e-5
3	gene	PTGES3L.AARSD1	0.03217251225715839
3	gene	ASB16	0.06529122069577548
3	gene	NFE2L1	0.014931654908414825
3	gene	MYADML2	0.03559696078288407
3	gene	FEM1A	0.23720010526489738
3	gene	RAD23A	0.22307241791153673
3	gene	TMEM38A	0.16546301234522612
3	gene	C19orf47	0.06264182305032
3	gene	PFKL	-0.06655106223473374
3	gene	PCNT	0.11121211457172117
3	gene	CLTCL1	0.11126564451048672
3	gene	KLHL34	0.03957130154780342
3	gene	ITIH6	0.03848736791244851
3	gene	TCEAL8	-0.009209507097403553
3	gene	ATP1B4	0.10570803448381383
3	image	1	0.05520283226690591
3	image	2	-0.6775019018002294
3	image	3	0.3865456243485704
3	image	4	-0.22176901092841272
3	image	5	0.2737318035128575
3	image	6	0.27940613051936314
3	image	7	-0.08863201207656583
3	image	8	-0.11893177086782712
3	image	10	-0.030132994248940514
3	image	11	0.14791547632940932
3	image	12	-0.16585044434746682
3	image	13	0.14019236511866748
3	image	14	0.20063337368963566
3	image	15	-0.033503825820251805
3	image	16	0.069168999346496
3	image	17	-0.04142405225132284
3	image	19	-0.03151595006848637
3	image	20	-0.03803078381356739
3	image	22	0.09079269506653115
3	image	23	0.05345087670043321
3	image	24	-0.05606096581026276
3	image	25	3.5158741812913987e-4
3	image	27	-0.004692908568286887
3	image	28	-0.026521051941444797
3	image	30	0.053639563476335785
3	image	31	0.07628582011491108
3	image	32	-0.03086395694258772
3	image	33	-0.05982448025463892
3	image	34	-0.00944193560252026
3	image	35	-0.013905150618825265
3	image	36	-0.017658299245898745
3	image	38	-0.002617772728711938
3	image	40	-0.008346801476714424
3	image	41	0.004578712155486834
3	image	43	-0.026913552893067696
3	image	45	0.002277154895036392
3	image	47	-0.017050490095964783
3	image	48	-0.0016637338648995551
3	image	51	-0.008462219203383095
3	image	52	0.0021868641874452205
3	image	55	-0.0018203858223616951
3	image	56	0.009362749957386174
3	image	57	-0.014272349743508382
3	image	58	4.737914458965379e-4
3	image	59	-0.01092099016594251
3	image	60	-0.006289773789659003
3	image	63	0.007565759915965817
3	image	67	-0.0060039543188539195
3	image	72	-0.006257053176769894
3	image	73	-0.013960007064323434
3	image	76	-0.0023077328714047694
3	image	77	0.0029200445115431703
3	image	82	-0.01033218034561952
3	image	84	0.006922328420749168
3	image	87	-0.01096745418945422
3	image	90	0.0044351206822698976
3	image	93	-0.0105532315927562
3	image	95	-0.013443503881455314
3	image	102	-7.424553752644209e-4
3	image	103	0.005432140605784832
3	image	107	-0.008925680327799832
3	image	108	0.0023277507296918065
3	image	110	-0.0046973036436893465
3	image	111	0.0028946797143299292
3	image	112	0.009568950136306055
3	image	115	0.0021722819272504963
3	image	119	-0.0030449141448387444
3	image	125	0.007238269630801668
3	image	127	-0.005070153700612827
3	image	129	0.005459792976137392
3	image	130	0.01995747699888954
3	image	131	0.003204745605763106
3	image	132	-5.636661546269893e-4
3	image	135	0.004317687278228404
3	image	139	0.009170266976474419
3	image	144	7.266412202608586e-4
3	image	150	6.331184366288936e-4
3	image	153	-0.0051479486185247395
3	image	162	-0.006966008841283808
3	image	165	-0.004705674018408285
3	image	167	-0.007520482658372281
3	image	169	0.00949061541311417
3	image	173	-0.0028223453485192035
3	image	179	0.010823636116318796
3	image	183	-0.004299450496903829
3	image	184	-0.011578568247682145
3	image	189	3.224090743037188e-4
3	image	195	-5.5503207525904915e-5
3	image	199	-0.009121705361926438
3	image	201	-0.013621671214749206
3	image	207	0.001179784966243942
3	image	209	-0.0036080785354135865
3	image	210	0.0037265460693551005
3	image	211	5.162976913471551e-4
3	image	214	9.956904538552202e-5
3	image	222	-0.014034049997854769
3	image	223	-0.008367870250391183
3	image	226	0.016389118204609858
3	image	232	-0.0012397284677270293
3	image	233	-0.0037623921786831614
3	image	234	-0.018338540025144127
3	image	239	0.005644174042375354
3	image	240	-0.0034619092125381997
3	image	241	-0.0017543101702077906
3	image	242	-0.0035345946759533465
3	image	243	0.004934332761259812
3	image	245	0.04025381376015721
3	image	246	0.0011534551263003064
3	image	248	-0.029223098158369334
3	image	250	-0.046423536056455286
3	image	255	-0.003169650864290262
3	image	274	0.004788055101356168
3	image	277	-0.011615955338863808
3	image	282	8.013042311950711e-4
3	image	290	8.092206682590286e-4
3	image	294	-9.542111387868957e-4
3	image	300	-0.0013726772331426433
3	image	304	-5.536701672030814e-4
3	image	307	0.01092460017872099
3	image	308	0.00957533135308367
3	image	317	9.098897710914601e-4
3	image	318	0.005812777760117445
3	image	319	-0.0024364354972472974
3	image	321	0.0038660174021950913
3	image	333	0.0042733309621110546
3	image	343	0.003749473148289532
3	image	349	-0.005453764163818025
3	image	351	-0.0032278429969365263
3	image	355	-0.009866857633811486
3	image	378	0.0033284085835673972
3	image	388	0.007172066541618549
3	image	394	0.0015691116372687907
3	image	402	-6.288696090057304e-4
3	image	403	-0.006576699722028907
3	image	408	-0.0018873009104285556
3	image	412	-0.004432723951791001
3	image	414	-0.005258337229348963
3	image	416	-0.0017646210676695135
3	image	417	-0.01047464561509369
3	image	420	-0.006765034740881385
3	image	422	-0.0026512219826300394
3	image	426	0.00620835117307246
3	image	434	4.89899202087734e-4
3	image	442	-0.0035477415218183313
3	image	443	-0.005529681214053321
3	image	446	0.001406911551216428
3	image	448	-0.004170580096120517
3	image	451	0.014255222389628373
3	image	452	0.0011271212538339294
3	image	457	-0.0031868023109593254
3	image	465	-0.00025852867235463454
3	image	479	-0.012660171135910331
3	image	488	0.00665953916005888
3	image	491	-0.0019081894683051783
3	image	498	-0.002266091522747698
3	image	501	-0.004202709022005905
3	image	510	0.008882059277320376
3	image	513	-0.002576186504946058
3	image	514	0.0032361372298700818
3	image	516	0.0022030086033821977
3	image	517	-3.9126733048239876e-4
3	image	518	-0.006789341758409544
3	image	525	-0.005045785296859429
3	image	526	0.0022221037922085097
3	image	527	4.8032670496417487e-4
3	image	532	8.761514352900503e-5
3	image	539	-0.0059975570908099764
3	image	549	2.743279994588853e-4
3	image	573	0.015103323480664467
3	image	577	-3.519342771549171e-4
3	image	578	-0.005392818665935433
3	image	587	0.004080837297332261
3	image	588	0.001116199325425973
3	image	593	0.006700133931606669
3	image	596	-0.004608319417156215
3	image	598	-5.036765186799027e-4
3	image	600	-0.0020919282757233
3	image	605	4.018280440070548e-4
3	image	617	0.0037151241697949257
3	image	626	0.0034574102303860078
3	image	630	0.0012204517381672732
3	image	632	0.007298170952822954
3	image	637	-0.003152244250690464
3	image	640	0.002420398738392113
3	image	643	-0.0022690831899363456
3	image	646	-0.0012805363743306037
3	image	649	-4.209207743095819e-4
3	image	654	0.0022223762398078883
3	image	655	0.004599768684281863
3	image	663	-0.008458355101718927
3	image	666	0.004288372298567912
3	image	668	0.002751660411262195
3	image	676	-0.001376406288858328
3	image	682	-0.005549555266176577
3	image	684	-0.0037601739815487627
3	image	686	0.011135994639133043
3	image	694	0.018183149329888026
3	image	700	0.0028555521711093514
3	image	703	-0.012487717276285944
3	image	711	-0.0011903514514807715
3	image	713	-0.004433811388184087
3	image	715	0.0035689133099051193
3	image	723	3.914373098796899e-4
3	image	727	-0.009743895867850483
3	image	731	0.005844033772961194
3	image	751	0.0031570530400480403
3	image	764	-0.008799893542317463
3	image	770	0.005481551966419957
3	image	794	-0.0053905047401676415
3	image	795	0.0010420868904687868
3	image	800	0.011015917370640891
3	image	808	-6.327104496756665e-4
3	image	811	0.008849810451477085
3	image	812	0.00795047018857797
3	image	815	0.014480526783731911
3	image	821	-0.006682717920665244
3	image	822	-9.498174365976398e-4
3	image	828	-7.954473360397065e-4
3	image	829	-5.224278982549015e-4
3	image	835	-0.005886689588987975
3	image	838	-0.008232610989931331
3	image	840	-0.003599932330361762
3	image	841	0.0030069358388990185
3	image	844	-0.009275569342149056
3	image	845	-0.006069037938191137
3	image	852	0.009897092194950345
3	image	853	0.002178234046573203
3	image	864	-2.2871164585870388e-4
3	image	867	-0.007154397272186406
3	image	869	0.0020723858978994127
3	image	872	0.004691559336134604
3	image	878	-0.003977299770960537
3	image	879	-0.005292764086505078
3	image	880	-0.011229058798077618
3	image	893	-0.012177924497148647
3	image	909	0.0014180586589319425
3	image	917	-6.668987912527343e-5
3	image	925	0.004503888447443852
3	image	926	-6.365592646157836e-4
3	image	927	0.0037465331631130346
3	image	929	-0.006442939059631578
3	image	930	-0.005812771942981086
3	image	933	0.0061017521559716716
3	image	939	0.004364325685221663
3	image	945	0.010516863571353815
3	image	946	-0.0024530388622133353
3	image	947	0.0016854034268130433
3	image	948	0.0079074308402694
3	image	949	-0.01320920923454818
3	image	951	0.00813004361530873
3	image	968	-0.004653884659195572
3	image	972	0.0030040156371413593
3	image	981	-0.011627819933745193
3	image	989	3.470522522492877e-4
3	image	997	-0.0033674314504358667
3	image	1001	-7.746605954938436e-4
3	image	1003	0.005617302879977389
3	image	1006	0.0033855948323853577
3	image	1015	-0.009895593564646359
3	image	1019	-2.5861910134843794e-5
3	image	1023	-0.0016703581334623133
4	gene	GNB1	-0.07948976799217926
4	gene	FAM213B	-2.85934570943365e-4
4	gene	AMPD2	-0.0026831158320133994
4	gene	CLK2	-0.10300566892796029
4	gene	DUSP12	-0.13406845948420787
4	gene	YWHAQ	-0.02031513209019696
4	gene	CCDC115	-0.09044174802684943
4	gene	IP6K2	-0.06249460581369151
4	gene	SLC35A5	-0.04855127995368229
4	gene	PIGG	-0.016690085498984517
4	gene	PCGF3	-0.0017193894397528333
4	gene	IDUA	-0.24478219971391285
4	gene	TMEM128	-0.004923492933667662
4	gene	PDCD6	-0.14580861805902254
4	gene	PPIP5K2	-0.08949375936477484
4	gene	AP3S1	-0.060696406961662994
4	gene	PRR3	-0.11509939475012838
4	gene	EHMT2	-0.00470959479692684
4	gene	ATF6B	-0.23128537546613684
4	gene	SNX14	-0.02698570400492268
4	gene	SFT2D1	-0.11986726099058793
4	gene	TRA2A	-0.15613385567447577
4	gene	VPS41	-0.006354788410868245
4	gene	SLC12A9	-0.10790364496535057
4	gene	CLTA	-0.2502539405060987
4	gene	SPIN1	-0.14651165738724073
4	gene	FAM102A	-0.10572901538387211
4	gene	MAN1B1	-0.04828590038156808
4	gene	NDOR1	-0.025650322795163594
4	gene	ZFYVE27	-0.026041641930549603
4	gene	HPS1	-0.05382903588672313
4	gene	WDR11	-0.31258979337846154
4	gene	TMEM216	-0.058976465981101046
4	gene	B3GAT3	-0.06397323596542553
4	gene	MEN1	-0.1561055242004181
4	gene	PCNXL3	-0.10287745459888618
4	gene	RCE1	-0.23402566679596973
4	gene	ITFG2	-0.06822443103297134
4	gene	ARF3	-0.16708746846880496
4	gene	SMARCD1	-0.04518290537663487
4	gene	MON2	-0.09148830480670052
4	gene	CAND1	-0.19377298452842667
4	gene	P2RX4	-0.05101783843160518
4	gene	DDX55	-0.08205051263191475
4	gene	RAB2B	-0.1471692797629566
4	gene	AP1G2	-0.2709443868286475
4	gene	FITM1	0.03341411816540754
4	gene	ABCD4	-0.019777415076186692
4	gene	UNC45A	-0.09158984147767717
4	gene	VPS33B	-0.11060253876773994
4	gene	LMF1	-0.00433562301146221
4	gene	NME3	-0.03902546460239474
4	gene	ARL6IP1	-0.033454060440886065
4	gene	CDIPT	-0.06072757276055358
4	gene	PRR14	-0.11430761804770859
4	gene	RNF40	-0.025697903742828584
4	gene	TMEM170A	-0.021080003815272
4	gene	CMIP	-0.09001607728645897
4	gene	MINK1	-0.04532852198496977
4	gene	CHD3	-0.025038189183046237
4	gene	CDRT4	-0.005796885434417015
4	gene	PRPSAP2	-0.0366501630844913
4	gene	UNC119	-0.10629618164260259
4	gene	CDK5RAP3	-0.14738073800436224
4	gene	FN3KRP	-0.18195023753356523
4	gene	CXXC1	-0.12278955115418175
4	gene	SCAMP4	-0.16302276240285216
4	gene	GPR108	-0.026190168030426446
4	gene	PRKCSH	-0.06860842552235416
4	gene	RAB8A	-0.020775524993313695
4	gene	PCED1A	-0.0789338077420849
4	gene	KIF3B	-0.0762469772699245
4	gene	SLC35C2	-0.013575785708161998
4	gene	HMGN1	-0.23859931437496226
4	gene	YDJC	-0.03509191292735963
4	gene	HPS4	-0.03961262776819126
4	gene	TRAPPC2	-0.04015637006548689
4	gene	FAM122B	-0.12362298919384095
4	gene	FMR1	-0.009498621431140218
4	image	1	-0.06405137487462197
4	image	2	-0.8234050909951691
4	image	3	0.30313916888938874
4	image	4	-0.06782310902770555
4	image	5	0.27776390177295196
4	image	6	0.1252566344296811
4	image	8	-0.1499806595457483
4	image	9	0.014718362065962868
4	image	10	-0.05402333780748439
4	image	11	0.07355129094947999
4	image	12	-0.1224560947011399
4	image	13	0.050105098632039616
4	image	14	0.13031309078608538
4	image	15	-0.06316396337876222
4	image	17	-0.008300408545129732
4	image	18	0.05003919931885731
4	image	19	0.06173772208708737
4	image	20	0.015020810147977409
4	image	21	-0.09135436358336099
4	image	22	0.0710312651424276
4	image	23	0.02174453639173764
4	image	24	-0.08078538452283415
4	image	26	0.051053440809050374
4	image	28	-0.013183622142552311
4	image	29	0.03714863917645577
4	image	31	0.04983486307224246
4	image	32	0.04166707787665181
4	image	33	0.014260651732027597
4	image	34	0.0016951088807375737
4	image	35	-0.017492195360187614
4	image	36	-0.03334693202704426
4	image	37	0.006259528188508439
4	image	40	0.0026487152250241988
4	image	43	0.017537508054011084
4	image	45	0.015871816424582543
4	image	46	0.0030135677987411153
4	image	49	0.027877123187624572
4	image	50	0.02120665162158833
4	image	53	-0.017703614674670985
4	image	54	-0.011294575618834951
4	image	55	-0.009844393546566892
4	image	58	-0.026346328128788957
4	image	59	-0.011025682278632072
4	image	61	-0.015369896580084233
4	image	63	0.00594926595648723
4	image	65	-0.0013921758995264371
4	image	69	-0.007417237591702209
4	image	71	0.004780388365473248
4	image	81	-4.539441782407046e-5
4	image	85	0.00700418368274557
4	image	86	0.013270853906993844
4	image	88	0.016837198365532196
4	image	91	-0.015037213966475624
4	image	95	-0.018786338593919545
4	image	100	-0.024707880566116617
4	image	106	-0.008214753634123845
4	image	108	0.02011541553922324
4	image	109	0.0053360422901875156
4	image	112	0.011874843158308356
4	image	113	0.007877798536277304
4	image	114	-0.004889758954916204
4	image	116	1.6904881527440328e-4
4	image	119	-0.014726362845958739
4	image	121	0.03384947012159425
4	image	122	-0.010611111948341571
4	image	123	-0.002757877673416392
4	image	124	-0.006641541008234304
4	image	126	0.00806747331776109
4	image	129	0.004808329206137011
4	image	135	0.009245740552231702
4	image	137	-0.00943969492867053
4	image	138	0.02134733378018565
4	image	139	0.0026929137710806753
4	image	140	-8.408544260210815e-4
4	image	145	-5.213746521757305e-4
4	image	146	0.004463768670936185
4	image	147	-0.011577900091855256
4	image	155	2.192417931692898e-4
4	image	157	-0.008086985803088304
4	image	163	-0.00708696498490161
4	image	165	-0.011735827584323238
4	image	170	-0.0047782190956235995
4	image	172	2.9614323336058223e-4
4	image	185	0.01804351702397677
4	image	195	0.0018576288104067036
4	image	198	0.018744233853284303
4	image	201	-0.013842013874227172
4	image	204	-0.002286729256774046
4	image	205	-0.00954480544124894
4	image	211	-0.0016531505577063862
4	image	216	-0.004252609398929429
4	image	219	0.0028761018872089845
4	image	220	0.007649496360497284
4	image	222	-0.01679892907661707
4	image	226	0.02437555041792182
4	image	229	-0.007843887890812015
4	image	234	-0.017073500673989012
4	image	236	0.006002175825964689
4	image	239	-0.0059073167613765895
4	image	243	0.014779561657101179
4	image	247	-0.015868364515572095
4	image	250	-0.008581380665742462
4	image	260	-1.3957153839627852e-4
4	image	266	-0.0016195971175887568
4	image	268	-0.0010182624867287533
4	image	274	0.0036842302351922703
4	image	275	-0.008503469436212913
4	image	276	-0.0028570714277392334
4	image	277	-6.133709838779028e-4
4	image	280	-4.4868011204790125e-4
4	image	281	-0.006760048605289639
4	image	284	-0.006988286479097882
4	image	292	-0.005826260521116345
4	image	293	-0.0025458887849511935
4	image	301	0.003968862681844077
4	image	302	-0.0034326971330699194
4	image	303	-0.0056275991674311
4	image	305	-0.017923960973506584
4	image	306	-0.006700153960004301
4	image	307	0.010059649815547215
4	image	308	0.008848946692676668
4	image	310	-3.541794651385776e-4
4	image	313	0.0021829468581462635
4	image	317	0.005426694690277531
4	image	321	0.0010059052074753566
4	image	324	0.01584098859486373
4	image	325	0.0021623577771904797
4	image	331	0.010614248662152263
4	image	333	0.0183958227225946
4	image	335	0.013701819464731523
4	image	336	-0.014481109139337093
4	image	344	-0.003105814133374616
4	image	350	-0.00871367763086091
4	image	358	0.015817007132977148
4	image	375	-0.00677428367370448
4	image	378	-0.005826504622432303
4	image	380	-0.010665078341176028
4	image	383	0.006033483540351807
4	image	385	-0.0017312361830388518
4	image	386	0.006036123381440698
4	image	388	0.007878243463285438
4	image	398	-3.065798796559989e-4
4	image	402	-0.002623928872674301
4	image	416	-0.008024307121793665
4	image	425	0.006729819934572519
4	image	430	0.0063675500430323325
4	image	433	-0.002767768205424184
4	image	435	-0.016439258794898434
4	image	446	0.005422714822710281
4	image	454	0.0036533554237399967
4	image	455	-9.978127853785502e-4
4	image	456	-0.002013591211876221
4	image	465	0.011865233575071887
4	image	466	-0.006339147075245843
4	image	467	-4.6011666143119556e-4
4	image	468	9.92206676126051e-4
4	image	471	0.011710369485605316
4	image	472	0.0067327455883958495
4	image	479	-0.0036003116555375215
4	image	480	0.0035910547887606174
4	image	481	0.0014759940583642668
4	image	483	0.014040818025923506
4	image	485	0.0059920270138714175
4	image	491	-0.010903070595189497
4	image	492	-4.842656897621077e-4
4	image	493	-1.934070773214672e-4
4	image	494	0.002300811973209708
4	image	496	-0.003741930111010023
4	image	499	-0.001800719852350011
4	image	506	-0.0010458868199146655
4	image	507	0.0034559320139294233
4	image	513	-0.0035428052229230437
4	image	523	0.006270661788330896
4	image	524	0.003516385806763216
4	image	527	-0.0012087245734023683
4	image	531	-0.001636351232242288
4	image	542	-0.0036680193428634115
4	image	545	0.004745905364474988
4	image	560	7.610703167750093e-4
4	image	564	0.0017074704893782768
4	image	573	0.01797052691541453
4	image	581	-0.006116162348774073
4	image	584	0.004261115505781223
4	image	586	0.006957926337662336
4	image	587	0.007798239329318987
4	image	589	-7.666448373954247e-4
4	image	593	4.7678780424970104e-5
4	image	597	-0.0072480184579996375
4	image	598	-0.013260965666140302
4	image	599	-0.003963202501685379
4	image	602	-0.0026880085046886095
4	image	614	0.0046547476725426066
4	image	616	0.012845605695498334
4	image	618	0.002737580288309922
4	image	620	0.004419766098113531
4	image	625	0.010374015404517455
4	image	630	0.00600623118593252
4	image	634	-0.007927837495936708
4	image	636	0.009557792182790974
4	image	640	-0.0031463479466798537
4	image	646	-0.011936095667045513
4	image	649	-0.008832863161558386
4	image	653	-0.008984800638750536
4	image	656	0.0031273958721556947
4	image	658	-0.02023593911060042
4	image	664	0.001052635756016742
4	image	666	0.003509381430322713
4	image	671	0.007492619071338908
4	image	681	-5.45217201072305e-4
4	image	685	-0.00983410933386518
4	image	690	0.007140881909123183
4	image	697	0.005962614087416676
4	image	712	-1.1613337940625048e-4
4	image	714	0.007999685259752686
4	image	715	0.004959503089359159
4	image	717	-0.001173000272764703
4	image	730	-0.004436450242742504
4	image	731	0.0013036685249936556
4	image	733	0.002702938912044649
4	image	734	0.005847654060058219
4	image	735	0.003289440719201585
4	image	744	-0.004356078754336744
4	image	747	-0.005576975905435675
4	image	755	0.0016232011586508467
4	image	762	-0.017658096005198926
4	image	764	-0.0111461603179739
4	image	767	-0.009382505518054656
4	image	773	-0.0026630764266953343
4	image	774	-0.00679870580528952
4	image	778	0.0012773498535301915
4	image	780	0.008879331390805061
4	image	782	-0.006071557535369071
4	image	799	0.002669045650486971
4	image	810	0.007219422465988227
4	image	818	0.01601868369099658
4	image	820	0.00852240470115218
4	image	823	0.0013607493899664945
4	image	836	0.017237390795335397
4	image	839	-0.009999060512112171
4	image	842	-0.00460667848639577
4	image	843	0.002771881269211126
4	image	847	-0.0042824458292243
4	image	848	0.00450191262385119
4	image	852	0.005081607259946503
4	image	857	-0.0037114601736760364
4	image	858	-1.9940857966749005e-4
4	image	861	-0.00532330159692569
4	image	869	0.01015601390383898
4	image	872	0.0020099527244561034
4	image	873	0.005605128392512003
4	image	875	0.002860929011387646
4	image	877	-0.012281908693324257
4	image	879	-0.012651974805823384
4	image	881	-0.011578252018955721
4	image	885	-0.0035163409476035388
4	image	892	-0.002184394747058802
4	image	895	-0.002529489415838902
4	image	897	-0.006209840580941078
4	image	910	-0.004896931409402234
4	image	913	-2.1295680869362304e-4
4	image	914	-9.873912671996157e-4
4	image	915	0.007775998568758979
4	image	925	3.014328018880641e-4
4	image	927	2.0994903399727818e-4
4	image	931	-0.02098498116228874
4	image	940	-0.005180082357561551
4	image	941	-0.0075540183307786805
4	image	945	0.008186359915332338
4	image	949	-0.009200369642138865
4	image	950	-0.005613491079380086
4	image	952	-0.005037250971349292
4	image	954	-0.0021817477643133435
4	image	959	0.017604526743176443
4	image	967	-1.9903984497158668e-4
4	image	969	0.010029103700692356
4	image	972	0.005554247495555287
4	image	976	-5.36957973977031e-4
4	image	983	0.008893458930037828
4	image	985	-0.0026258927628722574
4	image	992	0.004461431665876704
4	image	1005	9.496115133450194e-4
4	image	1007	-0.006455490213389232
4	image	1009	0.0033285448540598226
4	image	1010	-0.016972552910941824
4	image	1014	-0.003551505615738516
4	image	1015	0.003296302839272735
4	image	1018	0.0033611444545414964
4	image	1024	0.0017301319355399847
5	gene	NECAP2	0.016986197978110414
5	gene	TXNDC12	0.05785945242662096
5	gene	LRRC39	-0.10525115116432683
5	gene	PRMT6	0.13889013029499675
5	gene	PDE4DIP	-0.13988359076446366
5	gene	PIGM	0.0992423331147646
5	gene	HEATR5B	0.13809921253209878
5	gene	EML4	0.014642550835516747
5	gene	GMCL1	0.07290664317127796
5	gene	MYL3	-0.02246829747249753
5	gene	RBM15B	0.12555906891059637
5	gene	RFT1	0.13759511398495736
5	gene	TKT	0.11934085647544633
5	gene	FLNB	0.04148693842683523
5	gene	PAPSS1	0.042660069865927505
5	gene	MYOZ2	-0.07786030849024299
5	gene	LRRC14B	-0.1424129077214477
5	gene	MTMR12	0.07794937618063538
5	gene	NNT	-0.01571982837499742
5	gene	HSPB3	-0.17397154388614144
5	gene	CKMT2	-0.11837963697623988
5	gene	SSR1	0.01631855059495745
5	gene	SLC35B3	0.04254357806123981
5	gene	CNPY3	0.02510569255796378
5	gene	TMEM248	0.04653074554338941
5	gene	TRIM4	0.02919465594237515
5	gene	AP1S1	0.023664374052921554
5	gene	ASB15	-0.013175491477397484
5	gene	ABRA	-0.046902637812406785
5	gene	NDUFB9	-0.05307469044789217
5	gene	PPAPDC2	0.01561781079754973
5	gene	PIGO	0.10635136068443328
5	gene	DPM2	0.18753132161007846
5	gene	LDB3	-0.1763247234369067
5	gene	ALDH18A1	0.08792908314654048
5	gene	KIAA1598	0.1439053169669502
5	gene	WDR11	-0.47297104714798477
5	gene	BET1L	0.09532083926659608
5	gene	ARFIP2	0.03292937559677925
5	gene	CSRP3	-0.030407770276572273
5	gene	ANO5	-0.11833720363446977
5	gene	GANAB	0.024050265259368583
5	gene	MACROD1	-0.055688996047775274
5	gene	CORO1B	0.08608407934019013
5	gene	MANSC1	0.02501319826250533
5	gene	TWF1	0.04123376613738828
5	gene	PPP1R1A	-0.1356803971324824
5	gene	CNPY2	0.06583898540375861
5	gene	SGCG	-0.1910478886536883
5	gene	ADPRHL1	-0.18188023392712072
5	gene	DTD2	0.06051937838595445
5	gene	RDH11	0.028289326887671398
5	gene	ASB2	-0.04352998712835556
5	gene	TMED3	0.008096244745411924
5	gene	ALPK3	-0.0025644022717123223
5	gene	NDUFB10	-0.05922099808738447
5	gene	DOK4	0.061843589953861806
5	gene	KIF1C	-0.09853124065626086
5	gene	SLC2A4	-0.06454578831294507
5	gene	IFT20	0.17657351669738477
5	gene	LASP1	0.08293433194062215
5	gene	PTGES3L	-0.1645444532152699
5	gene	SMARCD2	0.00883475280278489
5	gene	ALPK2	-0.15786909384359898
5	gene	NMRK2	-0.1148703872472546
5	gene	ARHGEF18	0.0587428656177645
5	gene	PGLS	0.038801941241618045
5	gene	TMEM143	-0.049189596433570085
5	gene	SEC23B	0.08304996489505201
5	gene	ABHD12	0.10438011498076936
5	gene	SRC	0.14776715438860782
5	gene	SRSF6	0.08822547099059498
5	gene	RPL3	0.20578084137213667
5	gene	LMF2	0.2026509004321837
5	gene	ARSA	0.04319805284567311
5	gene	SLC25A6	0.025167407013567223
5	gene	ASB11	-0.19522994081884618
5	image	1	-2.0617031281677459e-4
5	image	2	0.7871047621796784
5	image	3	-0.40662611839640445
5	image	4	0.044230617875243766
5	image	5	-0.25049315298872016
5	image	6	-0.18465084465262877
5	image	8	0.10518822647699691
5	image	9	-0.0054249749543054315
5	image	10	0.04953323659404512
5	image	11	-0.054590109903763784
5	image	12	0.09359110546890903
5	image	13	-0.056470507975961134
5	image	14	-0.16028572010004494
5	image	15	0.07099543125944263
5	image	17	0.028277495230378716
5	image	18	-0.026703550880339436
5	image	19	-0.006988686937864184
5	image	20	0.006883493437431818
5	image	21	0.016949825192548673
5	image	22	-0.10101844362778585
5	image	23	-0.03507665831872876
5	image	24	0.08719109522710676
5	image	26	-0.01741399871734104
5	image	28	0.026963899659898462
5	image	29	-0.024130666667386474
5	image	30	-0.05087985384086182
5	image	31	-0.08334392715469903
5	image	32	-0.019185469076995348
5	image	34	-0.006200279492874327
5	image	35	0.014807193522307952
5	image	36	0.030997591240688478
5	image	37	-0.001480002116294716
5	image	38	0.013572701318494602
5	image	40	-0.0018948105161813683
5	image	41	-0.003182425888233647
5	image	45	-0.017413999300105062
5	image	46	-0.0030195445383336943
5	image	47	0.014814401792774433
5	image	48	-0.002810341247533465
5	image	49	-0.031104532951752716
5	image	50	-0.02474972688875853
5	image	51	0.007721270201471956
5	image	52	4.521373789887514e-4
5	image	53	0.023637247264557286
5	image	54	0.0032472581204704538
5	image	58	0.017889201188607085
5	image	59	0.018217766470993373
5	image	60	0.002663498324635463
5	image	61	9.113611303781453e-4
5	image	63	-0.0043952492941535925
5	image	65	0.013535532394231628
5	image	71	-0.007572163191111733
5	image	72	0.004452937722208818
5	image	73	0.005138642335724636
5	image	75	-0.002335348666780358
5	image	81	0.0038684779032987014
5	image	82	0.008592710397477584
5	image	83	0.006359582761172723
5	image	84	-0.013055584280505609
5	image	85	-0.01278726617060724
5	image	86	-0.022432756874999554
5	image	89	-0.006782433368387237
5	image	91	0.0074660314806731356
5	image	100	0.013876433244488284
5	image	106	0.005005221731103408
5	image	108	-0.01789773273988217
5	image	109	-0.01105719888622473
5	image	112	-0.017185817450081704
5	image	119	0.0088915313631594
5	image	121	-0.008905227202383435
5	image	123	0.006745296480850167
5	image	125	-0.0026527642679195934
5	image	129	-0.006523818841167108
5	image	132	0.009276072807396242
5	image	135	-0.010767913020275922
5	image	137	0.007208778832033922
5	image	138	-0.018584795446745444
5	image	139	-0.003854235631278847
5	image	145	0.010229444000731813
5	image	146	-0.017248970758877664
5	image	147	0.01193921156979008
5	image	151	3.459581476958923e-4
5	image	162	0.005069771912077088
5	image	163	0.018253978384288137
5	image	165	0.014811051970662079
5	image	166	-0.0051675531963857775
5	image	167	0.005458800546665783
5	image	185	-0.011638921984442219
5	image	186	0.001126278520085706
5	image	198	-0.014282464876645291
5	image	201	0.010467712607953077
5	image	205	0.003782026249595808
5	image	209	0.008572373991030743
5	image	211	-6.674602342155973e-4
5	image	214	8.883114515952544e-4
5	image	216	2.835493610002008e-4
5	image	219	-0.0039906614669076995
5	image	221	-0.019311324014712375
5	image	222	0.00846570379743569
5	image	226	-0.026865558768491823
5	image	228	-1.2237753051338706e-4
5	image	229	0.003052828289722451
5	image	234	0.027438258442997354
5	image	235	0.006091814231642487
5	image	236	-0.006037113045436252
5	image	237	-0.00798096793491902
5	image	242	-0.011498253704856175
5	image	243	-0.017537410676062338
5	image	244	0.005866480638926473
5	image	245	-0.023393620217436722
5	image	247	0.011124482187613294
5	image	248	0.02449489272734328
5	image	249	-0.00160365047392461
5	image	250	0.034178749690677086
5	image	252	0.002511697372734545
5	image	255	0.0027881179051730707
5	image	258	0.0015159053933998692
5	image	263	0.004808052711286053
5	image	265	-0.0064365441791909795
5	image	274	-0.0021264244334938454
5	image	275	0.009774866011976746
5	image	277	0.01729828785423277
5	image	278	-0.0016784918866312225
5	image	281	0.003751734135933308
5	image	282	-0.007498595255419612
5	image	292	0.010576126490776577
5	image	302	9.676486635122919e-4
5	image	306	0.00447159301719263
5	image	307	-0.009436087949859997
5	image	308	-0.008608332160306138
5	image	310	0.009140793210106128
5	image	313	-0.001235760260826938
5	image	317	-0.009258502179742343
5	image	321	-0.004285899307577955
5	image	324	-0.00522804218120141
5	image	330	-4.196296192812427e-4
5	image	333	-0.01878513479419274
5	image	335	-0.01149436026962837
5	image	336	0.0011340247661310331
5	image	337	0.006656749935507474
5	image	343	-0.002537694508313905
5	image	349	5.273665633011517e-4
5	image	350	4.3564603023734294e-4
5	image	351	0.0036088474264589134
5	image	358	-0.016946671771674138
5	image	365	-0.0052836705676635575
5	image	367	8.656121004450208e-5
5	image	376	-0.007461347227014936
5	image	380	0.009469603038073739
5	image	383	-0.003547221735964379
5	image	386	-0.00563954428907604
5	image	388	-0.017382380405677356
5	image	389	-9.140355265633719e-5
5	image	392	-0.0025890999985263697
5	image	398	0.0012447906342138776
5	image	400	-0.001843850728268682
5	image	402	0.003582548096145179
5	image	403	0.0012355620669363449
5	image	414	0.0020411685891636557
5	image	415	-0.0022262174874500846
5	image	416	0.01320389771034035
5	image	420	0.0016059582987726893
5	image	423	4.8309273446572935e-4
5	image	425	-5.627078387622618e-4
5	image	429	0.008914305488191276
5	image	430	-0.008315386530350563
5	image	435	0.010585500774073508
5	image	446	-0.0088931780690087291
5	image	448	0.0011533002706954768
5	image	450	0.00408440333746383
5	image	451	-0.004113631862301289
5	image	464	0.0014984594319010706
5	image	465	-9.794092812235421e-5
5	image	467	0.006172151228471866
5	image	468	-8.010007621665378e-4
5	image	471	-0.005753602086563214
5	image	472	-0.0063111428100228835
5	image	473	-0.00845743473606294
5	image	479	0.008905087243486738
5	image	480	-0.005039835691526429
5	image	481	-0.0011467939239281255
5	image	482	0.0033086965813038803
5	image	483	-0.009363697080623401
5	image	485	-0.009622922604052989
5	image	491	0.0023533718888028676
5	image	496	0.0015562319046798852
5	image	498	9.85355800039305e-4
5	image	499	0.0017392843968003957
5	image	506	4.937695044520604e-4
5	image	513	0.0016823195667826894
5	image	515	-5.040751435701523e-4
5	image	516	-0.003145154825757872
5	image	522	-0.004663816359132256
5	image	524	-3.935891209358517e-4
5	image	532	-0.0022592914306823397
5	image	539	0.0038212272620143685
5	image	545	-0.0015203449188823
5	image	557	-0.008020760631015984
5	image	560	-0.0044618306001721585
5	image	561	0.0023609153119258145
5	image	565	0.00886741667134856
5	image	566	-0.0030178744624801573
5	image	573	-0.016121930861215546
5	image	577	0.0030769819012129314
5	image	581	0.0028973562514998342
5	image	584	-0.006073922844291603
5	image	586	-0.011644956701552259
5	image	587	-0.008176337274600638
5	image	593	-0.003490225194521855
5	image	595	0.0037324705880092996
5	image	597	0.003914880182955931
5	image	598	0.006737685937268585
5	image	599	0.0010175929212179059
5	image	603	0.004585838597514732
5	image	605	-4.6411773992963585e-4
5	image	613	-0.0014360265272956665
5	image	614	-3.53748736432618e-5
5	image	616	-0.011930947981758207
5	image	618	-0.004167633395120414
5	image	622	-0.007707383425799974
5	image	625	-0.002271122581086501
5	image	626	-0.0044192123217024
5	image	630	-0.005672747564947994
5	image	632	-0.002820183796110986
5	image	634	0.0059185256218530526
5	image	636	-0.012193239298185537
5	image	646	0.009993898018269057
5	image	649	0.013398795825237743
5	image	658	0.009640112198459096
5	image	664	-0.0032780483238076443
5	image	666	-0.008883249264550135
5	image	677	-0.0057407385065693425
5	image	681	0.003351692646419828
5	image	682	0.003279851629713791
5	image	694	-3.257574069769611e-4
5	image	700	-0.004777026634549284
5	image	703	0.009656553015429526
5	image	710	-9.554697730877132e-4
5	image	713	0.008922079059132336
5	image	714	-2.855186867350276e-4
5	image	717	0.005253908024920709
5	image	719	-0.0028147824157609825
5	image	720	5.881118180061758e-4
5	image	722	-0.010358736840899255
5	image	727	1.620074299547651e-4
5	image	730	0.005252337838115755
5	image	731	-0.0048226722802804465
5	image	738	0.0035739976913916707
5	image	740	6.008132892175171e-4
5	image	744	0.0022081696226109253
5	image	751	-0.004319180791046411
5	image	759	-0.001953337408555074
5	image	762	0.014068823951338783
5	image	764	0.01865032513702905
5	image	767	0.0019106963392798736
5	image	773	0.003322191151139807
5	image	778	-0.0017456673968743565
5	image	779	0.006196819506365318
5	image	780	-0.004331069592375156
5	image	782	2.0242174377817432e-4
5	image	784	-5.193512037591148e-4
5	image	792	0.0015059514890271189
5	image	796	-3.399373516967588e-4
5	image	799	-1.2659529343344496e-4
5	image	810	-8.330506917182433e-4
5	image	812	-0.0013825532828942166
5	image	815	-7.561866098649987e-4
5	image	818	-0.00858810586046853
5	image	820	-0.00726289828990267
5	image	835	0.012676429658343482
5	image	836	-0.009157769333311654
5	image	839	0.010793793621168092
5	image	842	0.005375596957234257
5	image	843	-0.002308264804892774
5	image	848	-0.0015505233182059664
5	image	850	-0.0015954846934667954
5	image	852	-0.01531361352481743
5	image	853	-0.005025496474059549
5	image	857	0.004139228842200399
5	image	869	-0.01757797012411196
5	image	873	-0.015354348737697324
5	image	877	0.003505117359251402
5	image	879	0.015806649412351385
5	image	880	0.012556863828824233
5	image	881	0.010255406065123028
5	image	889	-9.847986739440154e-4
5	image	891	-0.00400040936934391
5	image	893	0.0037950942296912744
5	image	895	0.0016120652095275672
5	image	901	-5.112911078555983e-4
5	image	909	-4.0202463803097184e-5
5	image	910	0.003658204970262864
5	image	911	0.003366240776074523
5	image	913	0.010978179289750157
5	image	914	0.0030566645786743382
5	image	915	-0.008673742348033102
5	image	921	-2.383146903736139e-4
5	image	925	-0.0035280237617665096
5	image	926	0.001373983213801674
5	image	931	0.00559004828733966
5	image	933	-5.609747198133236e-4
5	image	940	0.006077571146744734
5	image	941	0.006439482342088282
5	image	943	0.006617209163912403
5	image	945	-0.006729104957342214
5	image	948	-0.01048333781175148
5	image	949	0.007385785649085838
5	image	950	0.0039588726581845125
5	image	951	-0.007335712018752564
5	image	957	0.005876375254364335
5	image	959	-0.0040833904157445144
5	image	964	5.106251949071943e-4
5	image	968	0.003694023808789366
5	image	969	-0.00836514811645035
5	image	972	-0.008903625825064394
5	image	973	0.007643812872071074
5	image	979	0.002627022853696551
5	image	981	0.0056536791593095595
5	image	982	0.01571286390194837
5	image	983	-0.012953160250456673
5	image	997	0.0012623059653476777
5	image	1001	1.057381367262607e-4
5	image	1003	-0.0022593281046886238
5	image	1005	-0.002325227505968087
5	image	1007	0.012064426218767412
5	image	1009	-0.0033235847902284795
5	image	1010	0.003832827790590535
5	image	1019	0.0033673378843689476
5	image	1024	-0.0012112134455663905
6	gene	C1orf159	0.008588562061059601
6	gene	SDF4	0.009559872539339544
6	gene	CCNL2	0.04541969731054566
6	gene	ATAD3B	0.009602944235586493
6	gene	FAM213B	0.04654638107636957
6	gene	RCC2	0.015311150669880706
6	gene	ZMYM6	0.0299215402009663
6	gene	MED8	0.01501655992769568
6	gene	DMAP1	0.04110272639704682
6	gene	TOE1	0.007080928328775443
6	gene	PRPF38A	0.00643963627542914
6	gene	HSPB11	0.02850071873852282
6	gene	AMPD2	0.033869544491738804
6	gene	MSTO1	0.03886608859995964
6	gene	PPOX	0.03622714455124886
6	gene	POGK	0.029041764625087077
6	gene	GORAB	0.012759465546621697
6	gene	SUCO	0.004998073530466232
6	gene	ARPC5	0.029253060841574825
6	gene	RNPEP	0.01646530089995767
6	gene	TMEM183A	0.023157712390490127
6	gene	NVL	0.025521749257684977
6	gene	C1orf35	0.0013364740317348745
6	gene	HADHB	-0.00750380172620792
6	gene	CAD	0.038900693544792496
6	gene	ZNF513	0.03657466683509797
6	gene	SRSF7	0.04297677761085869
6	gene	SMEK2	3.238550691882305e-4
6	gene	AHSA2	0.01756877639798183
6	gene	TIA1	0.005455875925287513
6	gene	DGUOK	0.02092343421002754
6	gene	WDR54	0.003872223158160047
6	gene	WBP1	0.02552794009589016
6	gene	MRPL53	0.01434458909844575
6	gene	CCDC142	0.0055363226745167434
6	gene	MITD1	0.010920099307334456
6	gene	TMEM87B	0.0068470139671128905
6	gene	PTPN18	0.027806358481772764
6	gene	CCNT2	0.020972231527599736
6	gene	NAB1	0.016869840216622366
6	gene	TYW5	0.03623958608389834
6	gene	RQCD1	4.98858619247294e-4
6	gene	STK36	0.023575124465270957
6	gene	FAM134A	0.037623488507414246
6	gene	PTMA	0.009947118032749312
6	gene	KLHL30	-0.003464784981080505
6	gene	CAPN10	0.02367216851428619
6	gene	OGG1	0.016632375270589583
6	gene	GLB1	0.01437832364429088
6	gene	UBP1	0.029039022502531892
6	gene	SACM1L	0.04156078406556642
6	gene	IP6K1	0.004533998023147053
6	gene	FAM208A	0.04494262328913366
6	gene	NSUN3	0.0073420196942383
6	gene	CD47	0.029865187398996098
6	gene	GOLGB1	0.010984668749129881
6	gene	PTPLB	0.008692828279498944
6	gene	KBTBD12	-0.018222704146378915
6	gene	RAB43	0.029888622057608352
6	gene	IFT80	0.02614765836081603
6	gene	POLR2H	0.03921734643617504
6	gene	PCGF3	0.03510519811880188
6	gene	GAK	0.04719477170825639
6	gene	DGKQ	0.03581715763512884
6	gene	MAEA	0.006910859274133691
6	gene	MFSD10	0.03567046721532043
6	gene	TMEM128	0.027884307430033502
6	gene	RAP1GDS1	0.03475489265600151
6	gene	DNAJB14	0.020273788851281803
6	gene	TBCK	0.023095593593874815
6	gene	MFSD8	0.038516791295823284
6	gene	ELMOD2	0.015024180642411102
6	gene	GALNT7	0.0023463360663542186
6	gene	C5orf51	0.015758673490909206
6	gene	ZSWIM6	0.007426192889199283
6	gene	FAM172A	0.01478845130336179
6	gene	CSNK1G3	0.022739317681631236
6	gene	VDAC1	-0.004031483440645462
6	gene	TMCO6	0.00960844670616434
6	gene	FCHSD1	0.015562539484973143
6	gene	YIPF5	0.0040849466651208775
6	gene	PCYOX1L	0.028462841010742475
6	gene	PWWP2A	0.012164104875117487
6	gene	FAF2	0.041545514490171374
6	gene	RNF44	0.005095490268278334
6	gene	HNRNPH1	0.005800663930461016
6	gene	EHMT2	0.008908907668857201
6	gene	LEMD2	0.018187763697697232
6	gene	CUL9	0.03633767106110855
6	gene	ABCC10	0.028939284319271084
6	gene	AARS2	0.011298854002001806
6	gene	EEF1A1	0.00962021660718935
6	gene	MYO6	0.008329517217928609
6	gene	PGM3	0.001888095833398446
6	gene	SLC35A1	0.004355922842487025
6	gene	MARCKS	0.015649355167622694
6	gene	MED23	0.02986310724140888
6	gene	SLC18B1	0.03077326670321456
6	gene	BRAT1	0.027011451639914884
6	gene	TTYH3	0.008140631746450945
6	gene	AP5Z1	0.028244867815076853
6	gene	ZNF12	0.0055090108948734695
6	gene	VPS41	0.010527874861581932
6	gene	ZMIZ2	0.030715113065947652
6	gene	GUSB	0.03871801199993072
6	gene	CRCP	0.004680426786619231
6	gene	MDH2	-0.012213160089859237
6	gene	GATAD1	0.022919850631933313
6	gene	ASNS	6.027921318839699e-4
6	gene	ZNF789	0.017072546581192893
6	gene	ZNF655	0.011129002964910295
6	gene	C7orf43	0.023159543248249183
6	gene	PPP1R35	0.035199009121727645
6	gene	SLC37A3	0.018683425669020856
6	gene	CASP2	0.004787702958324035
6	gene	ZNF862	0.024453431213297006
6	gene	TMEM68	0.04432976060570797
6	gene	E2F5	0.005494544057604212
6	gene	WWP1	-0.006998748145107847
6	gene	NIPAL2	0.019216352122033317
6	gene	FAM91A1	0.01655772972589807
6	gene	GLI4	0.018934065277354074
6	gene	SLC52A2	0.020878133146085904
6	gene	FBXL6	0.001725991060874015
6	gene	ADCK5	0.042686089236289075
6	gene	KIFC2	0.002471851245006323
6	gene	KLHL9	0.039627447503155284
6	gene	FANCG	0.039184333173983156
6	gene	TRMT10B	0.017412853646762573
6	gene	TOR2A	0.05260529129108224
6	gene	CDK9	0.0309762827652775
6	gene	COQ4	0.027676741027991555
6	gene	ASB6	0.02073273975934565
6	gene	FUBP3	0.03583813252947682
6	gene	C9orf142	0.04701269371480668
6	gene	ANAPC2	0.021791148164459526
6	gene	TYSND1	0.004227837724656154
6	gene	NDST2	0.029863793970847426
6	gene	TCTN3	0.02508568622580877
6	gene	ZNF518A	0.017894065995232546
6	gene	ZDHHC6	0.0049402798095752355
6	gene	WDR11	0.9124762780216547
6	gene	PDDC1	0.028260797739754158
6	gene	FAM160A2	0.013472291330515017
6	gene	PIK3C2A	0.006677433685592786
6	gene	LIN7C	0.03433731960727244
6	gene	TTC17	0.01367701020412828
6	gene	EML3	0.009980868556186238
6	gene	STX5	0.03830270584240683
6	gene	CCS	0.012033253640294821
6	gene	ANKRD13D	0.02588297412248996
6	gene	RAD9A	0.028497202496319523
6	gene	NADSYN1	0.0439715003019028
6	gene	PRCP	0.010478939340564456
6	gene	ANKRD49	0.008258736181803158
6	gene	CEP57	0.0028353960352674175
6	gene	PAFAH1B2	0.01280243860558665
6	gene	CEP164	0.04830686506997239
6	gene	RNF26	0.01674608633009575
6	gene	VPS26B	0.00962295076501167
6	gene	CLSTN3	0.005747991042817417
6	gene	NECAP1	0.03326237468169195
6	gene	MAGOHB	0.01685152295006478
6	gene	ETNK1	0.04821482919346364
6	gene	TMEM106C	0.02828079459357271
6	gene	CSAD	0.018772189656966976
6	gene	TARBP2	0.0023947076829733327
6	gene	STAT2	0.011671714423312801
6	gene	OS9	0.007946226565544195
6	gene	TMPO	0.0033894044706767826
6	gene	RFC5	0.03852419862974247
6	gene	DYNLL1	0.010871419688308896
6	gene	UNC119B	0.004265706769429773
6	gene	OGFOD2	0.025130200536617492
6	gene	ZNF140	0.018532395399451153
6	gene	PAN3	0.04119816586168219
6	gene	UFM1	0.001066769425095252
6	gene	NHLRC3	0.010240754237042859
6	gene	COG3	0.004313141705796202
[truncated: 81,779 more rows]
