# Supplementary material for: Joint analysis of expression levels and histological images identifies genes associated with tissue morphology
Source: Nat Commun. 2021 Mar 11;12:1609. doi: 10.1038/s41467-021-21727-x (PMC7952575; doi:10.1038/s41467-021-21727-x)
Supplement: Supplementary file 11 — Supplementary Data 8 [file 41467_2021_21727_MOESM11_ESM.txt]

CCA_var	type	name	coefficient
1	gene	TRIM63	-0.19631910795696964
1	gene	HFE2	-0.07110015381098143
1	gene	TMOD4	-0.049000997192910456
1	gene	CASQ1	-0.09643057315631616
1	gene	DUSP27	-0.08470547318315291
1	gene	CACNA1S	-0.025142633533820864
1	gene	TNNI1	-0.02916312668381256
1	gene	ACTA1	-0.1415530879979383
1	gene	ACTN2	-0.02576823713255035
1	gene	SMYD1	-0.012449728585013144
1	gene	NEB	-0.0904589687792976
1	gene	XIRP2	-0.22932591964891766
1	gene	TTN	-0.2694092899022302
1	gene	MYL1	-0.07828149969687219
1	gene	KLHL30	-0.12244384305411507
1	gene	CAV3	-0.17593340757202516
1	gene	TNNC1	-0.011692071344426026
1	gene	LMOD3	-0.21309301760590316
1	gene	MAP3K13	0.03874983690170995
1	gene	CMYA5	-0.05278997136544812
1	gene	MYOT	-0.10130731341250146
1	gene	IP6K3	-0.13551618481582853
1	gene	TMEM14A	0.09993442366901889
1	gene	MLIP	-0.020400691005674147
1	gene	POPDC3	-0.011671889952510294
1	gene	VGLL2	-0.004010337609837531
1	gene	TRDN	-0.24913139662948774
1	gene	LMOD2	-0.08112535141284653
1	gene	ASB10	-0.13575572104478034
1	gene	ABRA	-0.15162069275171916
1	gene	KLHL38	-0.14612852202551382
1	gene	IDI2	-0.07169613453260641
1	gene	C10orf71	-0.17189166304996667
1	gene	MYPN	-0.20647738855462464
1	gene	MYOZ1	-0.008752466605906992
1	gene	DUPD1	-0.079106068191909365
1	gene	DUSP13	-0.11360962424061359
1	gene	NRAP	-0.21064434871586873
1	gene	TNNT3	-0.2073758155217478
1	gene	RAPSN	-0.09316180078604268
1	gene	PYGM	-0.07403446394729529
1	gene	SLN	-3.2542907100019527e-4
1	gene	ARF3	0.022886141509378653
1	gene	MYF6	-0.0620623665747531
1	gene	MYL2	-0.02689325118452167
1	gene	TMEM233	-0.012077985920902236
1	gene	COX6A1	0.15166705791485452
1	gene	MYH7	-0.007617413591980727
1	gene	ADSSL1	-0.02215414153875938
1	gene	RPL3L	-0.1202183723637647
1	gene	SRL	-0.08662808799951585
1	gene	MYLPF	-0.03908651179878069
1	gene	COX6A2	-0.06514470523597017
1	gene	C16orf58	0.13654593880440877
1	gene	SMTNL2	-0.09557477921059777
1	gene	ENO3	-0.23054282745916196
1	gene	MYH1	-0.0037374726965421347
1	gene	MYH2	-0.0025599046058870593
1	gene	UNC45B	-0.10536242270482164
1	gene	SCN4A	-0.004414055514406136
1	gene	CACNG1	-0.022538836811940292
1	gene	PPP1R27	-0.005756452025081473
1	gene	MYOM1	-0.004648009898142196
1	gene	FAM98C	0.12683724790693335
1	gene	CKM	-0.14801614926760118
1	gene	KCNA7	-0.058166022105385885
1	gene	MYBPC2	-0.0564404717800044
1	gene	TNNT1	-0.19138496376821693
1	gene	C20orf166	-0.13429381272155158
1	gene	PFKL	0.018445199951039725
1	gene	MYO18B	-0.07770605767869501
1	gene	MB	-0.09657960517498221
1	gene	PLXNB2	0.12110491834686232
1	gene	ASB12	-0.18019122232214205
1	image	2	0.9482708615712301
1	image	3	0.09553024964826111
1	image	5	-0.28578610350334593
1	image	6	-0.05669962502623447
1	image	11	0.07547250913856515
1	image	20	0.032168826016514745
1	image	40	0.0060718251296989385
2	gene	CTRC	-0.17145590036190808
2	gene	CELA2A	-0.16825979945752217
2	gene	CELA2B	-0.1599052958055144
2	gene	CELA3B	-0.16797992959395547
2	gene	CELA3A	-0.15614822406848988
2	gene	AMY2B	-0.01058049870888758
2	gene	AMY2A	-0.15053856053533657
2	gene	REG4	-0.014441298115080586
2	gene	PM20D1	-0.031585284430826935
2	gene	REG1B	-0.17284960828734974
2	gene	REG1A	-0.16839623642385024
2	gene	REG3A	-0.056846889444928224
2	gene	SCTR	-0.08154903188570278
2	gene	GCG	-0.1844299907059775
2	gene	G6PC2	-0.05403786211660808
2	gene	AQP12B	-0.18120753086791022
2	gene	AQP12A	-0.12863532474826775
2	gene	FBXW12	-0.05939411327201516
2	gene	CASR	-0.054342646092078395
2	gene	CPB1	-0.14651861901965552
2	gene	SERPINI2	-0.16575601479540011
2	gene	SPINK1	-0.1250904062753472
2	gene	CLPS	-0.1437311561446386
2	gene	GLP1R	-3.8725838405022307e-4
2	gene	KCNK16	-0.04670102680226445
2	gene	BHLHA15	-0.15035315437831837
2	gene	CFTR	-0.0524420660424276
2	gene	CPA2	-0.16615080273186103
2	gene	CPA1	-0.14649435709683678
2	gene	PRSS1	-0.15098885209330043
2	gene	MNX1	-0.02995978539568874
2	gene	SLC30A8	-0.04846555774489164
2	gene	PRSS3	-0.02304430698490882
2	gene	CEL	-0.1159571007364526
2	gene	PTF1A	-0.12234939573624831
2	gene	PNLIP	-0.1448694116476007
2	gene	PNLIPRP1	-0.1652359162531178
2	gene	PNLIPRP2	-0.213999888141924
2	gene	CUZD1	-0.16891306370040696
2	gene	INS	-0.15020217447533613
2	gene	ERP27	-0.15088779612303
2	gene	IAPP	-0.0187662991026048
2	gene	PLA2G1B	-0.1356490273289738
2	gene	PDX1	-0.12282155952087306
2	gene	SEL1L	-0.0668914004506461
2	gene	GP2	-0.16132039876966017
2	gene	AQP8	-0.0267398460849858
2	gene	CTRL	-0.2361672898078642
2	gene	TMED6	-0.06812332629890794
2	gene	CTRB2	-0.1568534992365817
2	gene	CTRB1	-0.16400524914099712
2	gene	DPEP1	-0.07831108371026127
2	gene	NPHS1	-0.09758944066212555
2	gene	KIRREL2	-0.14944860139281893
2	gene	SYCN	-0.13947465956026028
2	gene	KLK1	-0.16125109421884543
2	gene	RBPJL	-0.17092051492105914
2	gene	LGALS2	-0.0693556342000735
2	image	1	0.19084196307268347
2	image	3	-0.9468818486676412
2	image	11	-0.20733056964757463
2	image	12	-0.15494561847282712
3	gene	MYOM3	0.20275340539158682
3	gene	PGM1	0.07824283460697579
3	gene	SYPL2	0.2089288602321354
3	gene	AMPD1	0.08802148928486898
3	gene	TBX15	0.13748170319431802
3	gene	ADAR	-0.19105806660858315
3	gene	MYOG	0.06457742900106743
3	gene	OBSCN	0.22607344854572262
3	gene	EGLN1	0.04787023694084558
3	gene	TRIM54	0.13665234334526669
3	gene	PRKAG3	0.23977335900423427
3	gene	CHRND	0.06216301018746338
3	gene	LRRC2	0.2018136704624208
3	gene	USP13	0.05437810098944942
3	gene	IDUA	-0.0433597992197391
3	gene	ASB5	0.029213722484605877
3	gene	AP3S1	-0.010091813239840267
3	gene	PROB1	0.18786851176557035
3	gene	RBM24	0.18789408789751516
3	gene	APOBEC2	0.16702345507252264
3	gene	VGLL2	0.043490560578972
3	gene	EYA4	0.04806620887044503
3	gene	TXLNB	0.14532094624079356
3	gene	PPP1R3A	0.2209299714963145
3	gene	MYOM2	0.03556659123126572
3	gene	C8orf22	0.06706201554044958
3	gene	CLTA	-0.1104627363267922
3	gene	SPIN1	-0.05536432917769533
3	gene	MURC	0.1917936918255505
3	gene	FAM102A	-0.15548353129946862
3	gene	NUDT5	-0.021844274019201398
3	gene	SYNPO2L	0.15423100818433408
3	gene	ANKRD2	0.1362199353521706
3	gene	PITX3	0.14642241212122165
3	gene	WDR11	-0.0563416574743959
3	gene	TNNI2	0.08273163499071708
3	gene	ART1	0.1856509984541162
3	gene	ARFIP2	-0.021075286700927436
3	gene	MYOD1	0.04655673428865473
3	gene	RCE1	-0.02444131563798953
3	gene	UCP3	0.009968474227022975
3	gene	SLN	0.22925789396278146
3	gene	STAC3	0.02796897109126222
3	gene	MYBPC1	0.09214708302797459
3	gene	SRSF9	-0.010944814070148185
3	gene	AP1G2	-0.0329622981113905
3	gene	SLC39A9	-0.05977692278261321
3	gene	ALPK3	0.06683464505634558
3	gene	NMRAL1	-0.11937178332303196
3	gene	ARL6IP1	-0.016271889202494057
3	gene	ATP2A1	0.19357896872111427
3	gene	DOK4	-0.030932329495270125
3	gene	DHRS7C	0.13318903118410985
3	gene	MYH1	0.06298462080067513
3	gene	MYH2	0.12519489626133473
3	gene	TCAP	0.11971893386164452
3	gene	SCN4A	0.01695822465971121
3	gene	JSRP1	0.13155845986526288
3	gene	FEM1A	0.15232499897303187
3	gene	PRKCSH	-0.07884485020877625
3	gene	QPCTL	-0.1920031373612351
3	gene	CACNG6	0.08506347327118487
3	gene	MYLK2	0.07339763656633469
3	gene	KIF3B	-0.09317119949989956
3	gene	TNNC2	0.11027692924171785
3	gene	HMGN1	-0.04577341524638797
3	image	2	-0.9449812592678937
3	image	3	-0.0800607215516952
3	image	5	0.2993246903482741
3	image	6	0.057799142080551716
3	image	11	-0.07792027253013463
3	image	20	-0.0399139142227299
4	gene	GNB1	0.004371375818902373
4	gene	FAM213B	0.033293004810670254
4	gene	EFHD2	0.17253422342684424
4	gene	PRMT6	0.0311824002573148
4	gene	DCAF6	-0.14550841397118486
4	gene	YWHAQ	0.12242726514945533
4	gene	GMCL1	0.029899603105727254
4	gene	XIRP1	-0.25607878264955514
4	gene	RBM15B	0.031352972700433544
4	gene	FBXO40	-0.18256816011808052
4	gene	LRRC14B	-0.019982409902897395
4	gene	PDCD6	0.11357414265217011
4	gene	MTMR12	0.011868328227183832
4	gene	HSPB3	-0.09972557695703997
4	gene	PPIP5K2	0.08973041659553731
4	gene	ATF6B	0.12284752093749852
4	gene	SFT2D1	0.09863004637369385
4	gene	TRA2A	0.010978784361397955
4	gene	AP1S1	0.03462561542813553
4	gene	WWP1	-0.08362828324922184
4	gene	DPM2	0.016478109579102857
4	gene	LDB3	-0.03991713353378206
4	gene	KIAA1598	0.1708799036844067
4	gene	ANO5	-0.09603202198547467
4	gene	MACROD1	-0.05671716745912855
4	gene	MEN1	0.09952466829883068
4	gene	TWF1	0.14504193459903789
4	gene	MON2	0.00610264790568672
4	gene	CAND1	0.16099220658919314
4	gene	ATP2A2	-0.061835390156520315
4	gene	ERP29	0.12702384039895653
4	gene	P2RX4	0.24419361863759834
4	gene	DDX55	0.030500565070903384
4	gene	SGCG	-0.08717201774929431
4	gene	ADPRHL1	-0.10052868715844593
4	gene	RAB2B	0.005209093819501174
4	gene	MYH7	-0.10516589002561105
4	gene	FITM1	-0.17745573895551262
4	gene	PTPLAD1	0.002675034114418845
4	gene	UNC45A	0.06959552836424536
4	gene	CDIPT	0.06895965327791943
4	gene	TMEM170A	0.0037698739486370088
4	gene	CMIP	0.15641724291571432
4	gene	MINK1	0.017047311021721596
4	gene	KIF1C	-0.18359336736499499
4	gene	CDRT4	0.0043980085602581
4	gene	IFT20	0.17068925868219995
4	gene	UNC119	0.01429639004367569
4	gene	PTGES3L	-0.024398261842209907
4	gene	PTGES3L.AARSD1	-0.11389819521670258
4	gene	CDK5RAP3	0.1941399379190909
4	gene	PPP1R27	-0.006554044154551561
4	gene	FN3KRP	0.16204906951554712
4	gene	MYOM1	-0.2256692699832464
4	gene	CXXC1	0.07559977805879153
4	gene	ALPK2	-0.0806295154453051
4	gene	SCAMP4	0.13299361996854045
4	gene	GPR108	0.06424426235062511
4	gene	RAB8A	0.09508653218547373
4	gene	C19orf47	-0.15285985148024353
4	gene	HRC	-0.2700897524703831
4	gene	ABHD12	0.06615820337746108
4	gene	SRC	0.16798864061220914
4	gene	SH3BGR	-0.19160617654809134
4	gene	YDJC	0.08585648499174584
4	gene	RPL3	0.09049693809664888
4	gene	PMM1	0.0952028182438849
4	gene	LMF2	0.05771536379124214
4	gene	ASB11	-0.1491749914642726
4	gene	SMPX	-0.20140080315298212
4	gene	TCEAL8	0.003938936764070493
4	image	2	0.9598402752375798
4	image	3	0.12107577977783433
4	image	4	0.0640830326958505
4	image	5	-0.2343531377661862
4	image	6	-0.0021049779991701807
4	image	11	0.05805622569857303
4	image	12	0.006347956902455827
4	image	20	0.036466786370633365
4	image	40	0.016518596847501236
4	image	48	-0.0011532307202666275
5	gene	GNB1	-0.10401665936542197
5	gene	NECAP2	-0.048550660285713025
5	gene	FHL3	0.02912512684046203
5	gene	CNN3	-0.03503902143912021
5	gene	AMPD2	-0.10723001956417795
5	gene	PDE4DIP	0.0016966264674415424
5	gene	CLK2	-0.005761658152889508
5	gene	ZNF513	-0.042981891720138075
5	gene	ANKRD23	0.07948839385641275
5	gene	CCDC115	-0.08565332328749932
5	gene	CHRNA1	0.1795518492380997
5	gene	NAB1	-0.05508000187260445
5	gene	SHISA5	-0.2874352363468926
5	gene	IP6K2	-0.06805737812308564
5	gene	FLNB	-0.036781191573791505
5	gene	SLC35A5	-0.07132216395480452
5	gene	PTPLB	-0.017486921654858278
5	gene	TMEM128	-0.036956653638906954
5	gene	SLC36A2	0.14687494851368024
5	gene	PRR3	-0.04966652629960596
5	gene	SNX14	-0.06907739049167547
5	gene	VPS41	-0.1346767980269447
5	gene	PHKG1	0.06292495535412772
5	gene	TMEM248	-0.015977029779824348
5	gene	JPH1	0.12337697902193169
5	gene	CA3	0.1571439560135951
5	gene	MAFA	0.14699111622601269
5	gene	FUBP3	-0.01518926066072125
5	gene	MAN1B1	-0.11388689947840848
5	gene	MYOZ1	0.12031798166068536
5	gene	ZFYVE27	-0.009300158870035272
5	gene	HPS1	-0.12911477968351812
5	gene	CUTC	0.08284988331157236
5	gene	LBX1	0.1897801021154821
5	gene	LIN7C	-0.015376926915230711
5	gene	SMTNL1	0.28007976797513257
5	gene	B3GAT3	-0.15536069393911445
5	gene	FKBP2	-0.18905271651670005
5	gene	PCNXL3	-0.048898770598948614
5	gene	PRCP	-0.014409808171942748
5	gene	RNF26	-0.008400655043727038
5	gene	MANSC1	-0.0018932891451169493
5	gene	ASB8	0.0650657375000371
5	gene	HOXC10	0.052908127712485
5	gene	PPP1R1A	0.06460625476270437
5	gene	DYNLL1	-0.19070983413524706
5	gene	RAB2B	-0.015360813501446765
5	gene	DTD2	-0.1789310687177513
5	gene	RDH11	-0.2573399887832089
5	gene	PTPLAD1	-0.05342777490883394
5	gene	PGPEP1L	0.17880472610820586
5	gene	LMF1	-0.08350525019737756
5	gene	NME3	-0.12073854369726679
5	gene	ZNF205	-0.015412386168556952
5	gene	NAA60	-0.06901158297679523
5	gene	RNF40	-0.03146537587030768
5	gene	TRIM72	0.3090682726660056
5	gene	CHRNB1	0.03498406753694732
5	gene	PRPSAP2	-0.023077785797038997
5	gene	LASP1	-0.03814384213946125
5	gene	PPP1R27	0.019924407987102058
5	gene	ADNP2	-0.03626311008942303
5	gene	C19orf66	-0.006418276486470824
5	gene	CCDC159	-0.14657918845937434
5	gene	RAD23A	0.10589516479397304
5	gene	TMEM38A	0.0326916642547797
5	gene	RYR1	0.13745700620129
5	gene	PCED1A	-0.058734495471408306
5	gene	MANBAL	-0.2072959844323845
5	gene	SLC35C2	-0.012491934874152118
5	gene	PDXK	-0.052814780895273875
5	gene	NIPSNAP1	-0.1439432648827463
5	gene	ARSA	-0.08010382876528745
5	gene	TCEAL8	-0.1153322671431769
5	gene	NGFRAP1	-0.03729820961462278
5	gene	PGRMC1	-0.15241041169437433
5	gene	ATP1B4	0.011150363057078921
5	gene	FAM122B	-0.09744234586073607
5	gene	FMR1	-0.015126713719348896
5	image	2	-0.9387694799044285
5	image	5	0.312175491780961
5	image	6	0.10577556818204119
5	image	11	-0.059170301242110084
5	image	20	-0.08098756837116208
5	image	70	-0.003121590507146986
6	gene	CCNL2	0.027874068322567606
6	gene	DMAP1	0.02213891769043665
6	gene	MSTO1	0.0016946903272751074
6	gene	IGSF8	0.09848937342832631
6	gene	PPOX	0.00494423259323511
6	gene	DUSP12	0.18229637108091737
6	gene	POGK	0.06349389588237779
6	gene	TMEM183A	0.08407503828979454
6	gene	HEATR5B	0.01867867177793296
6	gene	SRSF7	8.929959508885155e-4
6	gene	DGUOK	0.04007367715377436
6	gene	WBP1	0.02497258181427352
6	gene	SMYD1	-0.008281245926010932
6	gene	FAM134A	0.15959575455642824
6	gene	UBP1	0.0018793072918944604
6	gene	PLCD1	0.018941888141056643
6	gene	IP6K1	0.0014810638104488481
6	gene	TNNC1	-0.012029892794834646
6	gene	FAM208A	0.020776087814969084
6	gene	CD47	0.07803334167601249
6	gene	CLCN2	0.0028454639212737265
6	gene	POLR2H	0.01558039732273903
6	gene	PIGG	0.05583188049271607
6	gene	PCGF3	0.07334631992476036
6	gene	GAK	0.04666561670031504
6	gene	DGKQ	0.10511809798321324
6	gene	RAP1GDS1	0.08563563357607237
6	gene	TBCK	0.0368309856141495
6	gene	PAPSS1	0.010692082471414146
6	gene	FAM172A	0.047966996851702796
6	gene	AP3S1	0.0171445812991512
6	gene	CSNK1G3	0.08485299793164768
6	gene	SEPT8	0.03041239635548315
6	gene	PCYOX1L	0.10142213008167547
6	gene	FAF2	0.05128392484726983
6	gene	LRRC16A	0.09554608656017712
6	gene	EHMT2	0.15036569872860503
6	gene	CUL9	0.018600896761528825
6	gene	ABCC10	0.011836304104629894
6	gene	CLIC5	-0.02153052584696683
6	gene	SLC18B1	0.07378315665527896
6	gene	CLIP2	0.10437795073874355
6	gene	SLC12A9	0.06171798177232358
6	gene	TMEM68	0.10851900084540064
6	gene	NIPAL2	0.07481753034619988
6	gene	ADCK5	0.12396304306628284
6	gene	KIFC2	0.016402329548708405
6	gene	KLHL9	0.041791302207759395
6	gene	FANCG	0.048508526250751346
6	gene	PIGO	0.010830300011830307
6	gene	TOR2A	0.0424865584167504
6	gene	CDK9	0.029891470561802476
6	gene	ASB6	0.003225229656079121
6	gene	NDOR1	0.037563311844187326
6	gene	PDDC1	0.15122372693167194
6	gene	TMEM216	0.13298355007659088
6	gene	PAFAH1B2	0.05567474291659405
6	gene	CEP164	0.09260056371357972
6	gene	VPS26B	0.03219923222332979
6	gene	ITFG2	0.053655925578930064
6	gene	NECAP1	0.16022843426713643
6	gene	ETNK1	0.08893542640525215
6	gene	SMARCD1	0.08350252502841495
6	gene	RFC5	0.007430516191347777
6	gene	RBM23	0.008988545591897682
6	gene	PABPN1	0.0460580098667519
6	gene	GMFB	0.15506613480950676
6	gene	SIPA1L1	0.035322866017127266
6	gene	NUMB	0.01279247645603364
6	gene	ABCD4	0.07270526624300604
6	gene	GNB5	0.0483072067187378
6	gene	PARP16	0.06498167589390526
6	gene	NEIL1	0.10439909253053031
6	gene	RCCD1	0.019925616913154535
6	gene	VPS33B	0.20403626000966568
6	gene	KCTD13	0.0011001333363520533
6	gene	PRR14	0.1321426335180132
6	gene	FBXL19	0.06065784382554423
6	gene	TRIM72	0.6299335794455593
6	gene	KIAA0895L	0.04478921653626578
6	gene	CENPT	0.04304891645732941
6	gene	TMEM170A	0.033394613094297976
6	gene	GLOD4	0.014281554408072775
6	gene	CHD3	0.12242352332008542
6	gene	PCGF2	0.008279884480534992
6	gene	WIPF2	0.11369727056203421
6	gene	RAB5C	0.011347013516592388
6	gene	STRADA	0.0528521347657897
6	gene	NMRK2	-0.06325634098664089
6	gene	WDR83	0.0815077135627635
6	gene	DPY19L3	0.05604488093452863
6	gene	ZNF841	0.03180932272976585
6	gene	LENG8	0.006330720191757566
6	gene	PTPRA	0.14828338695024054
6	gene	NINL	0.01878051442964142
6	gene	TM9SF4	0.08154083125396781
6	gene	IFT52	0.026541177154162817
6	gene	HPS4	0.1435980554874599
6	gene	SFI1	0.05246349479844047
6	gene	PRR14L	0.01990931157494307
6	gene	SLC25A17	0.0469591254389707
6	gene	RABL2B	0.015593730490026042
6	gene	TRAPPC2	0.11124049128461486
6	gene	CASK	0.14994293937151265
6	gene	BEX4	0.005481463631884396
6	gene	CUL4B	0.06916394223469308
6	gene	DDX26B	0.08532764471517491
6	image	1	0.10590364329715937
6	image	2	0.9659066867636594
6	image	4	0.0773887336083577
6	image	5	-0.21422671535562288
6	image	8	-0.017529126925691616
6	image	10	0.009893697090198944
6	image	16	-0.008480849062782958
6	image	18	-0.05243457757879603
6	image	19	-0.020669491384515983
6	image	20	0.01259016037434761
6	image	27	-5.512812226413995e-4
6	image	59	-0.00967659118946901
6	image	62	2.3299997848799946e-4
6	image	70	0.004515445838517531
7	gene	C1orf159	0.020960418746377937
7	gene	SDF4	0.023770648716989064
7	gene	PUSL1	0.004550183740880116
7	gene	ATAD3B	0.010640026276319789
7	gene	C1orf86	0.0032748750780319017
7	gene	TMEM51	0.01955559963810551
7	gene	RCC2	0.015270419105459176
7	gene	NBPF3	0.0024036976220518196
7	gene	USP48	0.006306829526239647
7	gene	SRSF10	0.0032631558863089345
7	gene	SLC9A1	4.428680543383141e-4
7	gene	TXLNA	0.0017826668883916589
7	gene	MARCKSL1	0.008910375928085003
7	gene	BSDC1	0.009724109794976413
7	gene	ZMYM6	0.01625899760501422
7	gene	UTP11L	-0.001245185196475196
7	gene	NT5C1A	-0.002787993486062642
7	gene	MED8	0.017436222964488428
7	gene	TOE1	0.007154265273651212
7	gene	TXNDC12	0.021516956753758955
7	gene	PRPF38A	0.01348107328083359
7	gene	HSPB11	0.02021128944197951
7	gene	PRKAA2	-0.010584435118292738
7	gene	HHLA3	3.286360391906785e-4
7	gene	AGL	-0.006590814670586631
7	gene	HIAT1	0.006074380469695322
7	gene	LRRC39	-0.026509865745824174
7	gene	FAM102B	0.005866788432968061
7	gene	GNAI3	0.0019862429421553646
7	gene	PDE4DIP	-0.02460569277511584
7	gene	S100A1	-0.013650986570052821
7	gene	SLC27A3	0.007316355769931194
7	gene	CLK2	0.021218085663348
7	gene	RUSC1.AS1	1.966873815846718e-4
7	gene	MSTO1	0.02527469009444348
7	gene	PIGM	0.023423009058208773
7	gene	PPOX	0.009987079133157975
7	gene	MPZL1	2.1921104002919418e-4
7	gene	GORAB	0.01494986760566563
7	gene	SUCO	0.015139461202365121
7	gene	ARPC5	0.02222436652133436
7	gene	RNPEP	0.01444183543918678
7	gene	CYB5R1	-0.012005225381183985
7	gene	FLVCR1	0.009907832738771324
7	gene	KCTD3	0.0034252929507447684
7	gene	NVL	0.017129379995832
7	gene	ADCK3	-0.005650485034552067
7	gene	C1orf35	0.01721435616261492
7	gene	GUK1	0.005338720093328644
7	gene	TRIM11	0.006988706803944786
7	gene	C2orf43	0.0031960922078325496
7	gene	HADHB	-0.017959250042646945
7	gene	CAD	0.025948250241450515
7	gene	MPV17	0.012108695327962524
7	gene	SRSF7	0.02511657349193693
7	gene	EML4	0.01302621818199839
7	gene	MTA3	0.0020114541990650897
7	gene	PPP1R21	0.003496871565188858
7	gene	GPR75.ASB3	0.006236564314115571
7	gene	SMEK2	0.004801010095897237
7	gene	AHSA2	0.009632338663942744
7	gene	WDR54	0.012862451018207308
7	gene	MRPL53	0.01658589314943608
7	gene	CCDC142	0.01144818599161465
7	gene	SMYD1	-0.0047608494258001635
7	gene	ANKRD39	-0.011409853260026016
7	gene	MITD1	0.003516512564391298
7	gene	TMEM87B	0.008698876996307864
7	gene	EN1	-0.00474384945598394
7	gene	PTPN18	0.011434981509781032
7	gene	CCNT2	0.013503911309269109
7	gene	UBR3	-0.0069816389303707675
7	gene	TLK1	0.006902211197076396
7	gene	TYW5	0.02274970909665551
7	gene	RQCD1	0.00911868823801709
7	gene	STK36	0.021290921471120463
7	gene	STK11IP	0.003287029826514031
7	gene	PTMA	0.015137748984722407
7	gene	CHRNG	-0.010006873700962041
7	gene	CAPN10	0.022315512732004068
7	gene	DTYMK	0.011458443317696887
7	gene	RAD18	0.002466885684960417
7	gene	OGG1	0.020435554182345776
7	gene	CAMK1	0.0011703117566865167
7	gene	CAND2	-2.0225840409795912e-4
7	gene	TBC1D5	0.005762611487717429
7	gene	GLB1	0.014404064952436959
7	gene	UBP1	0.019511393033675113
7	gene	GORASP1	0.002000487473480181
7	gene	CTNNB1	0.0012235627831218073
7	gene	HHATL	-0.010925391740949487
7	gene	SACM1L	0.022939881467937795
7	gene	MYL3	-0.021298982169725145
7	gene	SCAP	3.666243808649039e-4
7	gene	PLXNB1	0.008346206983891803
7	gene	SHISA5	-0.01763514864320283
7	gene	P4HTM	7.442471381157159e-4
7	gene	IP6K1	0.014922493957828256
7	gene	NISCH	0.009226431343416601
7	gene	MUSTN1	-1.8202611067165533e-4
7	gene	RFT1	0.0320579901500598
7	gene	TKT	0.02496967330389478
7	gene	NSUN3	0.010852726599352141
7	gene	ATP6V1A	0.0113247754555524
7	gene	GOLGB1	0.01090565387885026
7	gene	SEC22A	6.431207031473885e-4
7	gene	KBTBD12	-0.019726507625760843
7	gene	RAB43	0.02355867495573667
7	gene	IFT122	0.0043042313778309796
7	gene	SERP1	0.02429100506436707
7	gene	IFT80	0.02448898031375163
7	gene	KPNA4	-0.0015586589463110461
7	gene	CLCN2	0.015785901002776888
7	gene	ACAP2	2.5785804473398607e-4
7	gene	MAEA	0.008671360556027173
7	gene	MFSD10	0.023317215438617197
7	gene	YIPF7	-0.0013396275933083106
7	gene	USO1	-0.003813239424781243
7	gene	ART3	-0.006178677319819717
7	gene	PDLIM5	-0.006907312732572749
7	gene	DNAJB14	0.016695701768544336
7	gene	DDIT4L	-0.009234828678068708
7	gene	METTL14	0.005057623419195926
7	gene	MYOZ2	-0.024834714027475346
7	gene	MFSD8	0.02017734755776542
7	gene	C4orf33	0.01626933223602559
7	gene	MAML3	0.01512717886599431
7	gene	ELMOD2	0.018598583754211227
7	gene	TRIM2	0.011567965324778716
7	gene	GALNT7	0.019890056482251804
7	gene	MTMR12	0.006149370530155481
7	gene	C5orf51	0.022697900510850095
7	gene	NNT	-0.023901293186185068
7	gene	ZSWIM6	0.01475132389942866
7	gene	CKMT2	-0.029253155656181185
7	gene	NR2F1	0.009604569010607543
7	gene	VDAC1	-0.00892103961014927
7	gene	TMCO6	0.01312501499451488
7	gene	FCHSD1	0.008831875009517612
7	gene	YIPF5	0.014541487918659174
7	gene	SYNPO	-0.015814494386129925
7	gene	MYOZ3	-0.012940756311993417
7	gene	PWWP2A	0.014143353517178816
7	gene	RNF44	0.006133171428488797
7	gene	DDX41	0.0021152260385300884
7	gene	CNOT6	0.006656361172793958
7	gene	SSR1	0.012899504509071784
7	gene	SLC35B3	0.022730187663402554
7	gene	CAP2	-0.018605754145558588
7	gene	ZSCAN12	0.0021856080073213656
7	gene	ATAT1	0.002771695972269423
7	gene	STK19	0.011585824507809745
7	gene	EGFL8	8.596299147795441e-4
7	gene	RING1	1.9580166343884485e-4
7	gene	ZBTB22	0.006650496006997382
7	gene	SYNGAP1	0.015858726164524793
7	gene	LEMD2	0.011548307228489858
7	gene	TRERF1	0.002369863101889082
7	gene	CNPY3	0.007155992739017261
7	gene	MEA1	0.006310484095744052
7	gene	AARS2	0.0191219329039518
7	gene	KLHL31	-0.01140544011024286
7	gene	MLIP	-0.006407345728191607
7	gene	EEF1A1	0.01610944079567046
7	gene	TMEM30A	9.89528577997175e-5
7	gene	FILIP1	-0.011914975334975849
7	gene	MYO6	0.025918714715966105
7	gene	PGM3	0.011715720664237629
7	gene	SLC35A1	0.013227415948565305
7	gene	CCNC	0.003964951193212706
7	gene	POPDC3	-0.02591018394625557
7	gene	MARCKS	0.020125410149893497
7	gene	TSPYL4	4.312669311165593e-4
7	gene	NUS1	5.797188479623824e-4
7	gene	MED23	0.016965889804730277
7	gene	EPM2A	-0.011063663474632075
7	gene	LRP11	0.00968863944522826
7	gene	BRAT1	0.021784838679109204
7	gene	TTYH3	0.02023375932296494
7	gene	AP5Z1	0.015398478988983402
7	gene	TNRC18	0.003104392277303703
7	gene	ZNF12	0.004650118103590064
7	gene	TRA2A	0.018170522274929685
7	gene	SCRN1	0.012712106987090386
7	gene	UBE2D4	-0.014838849718193294
7	gene	ZMIZ2	0.02024887745938662
7	gene	PPIA	0.0165918495904361
7	gene	GUSB	0.021359764681887862
7	gene	CRCP	0.015256155663148597
7	gene	TPST1	0.0016663207317145802
7	gene	MDH2	-0.016824964749647165
7	gene	SLC25A40	0.0034530740924254336
7	gene	SRI	0.013121562870059373
7	gene	GATAD1	0.015802638557874175
7	gene	ASNS	0.015566936581703343
7	gene	ARPC1A	0.018017101673861745
7	gene	BUD31	0.0030247992373849987
7	gene	ZNF789	0.01611848137177247
7	gene	ZNF655	0.003784408178637448
7	gene	TRIM4	0.028496224733590984
7	gene	C7orf43	0.017213950650698688
7	gene	PPP1R35	0.02694263208353535
7	gene	AGFG2	0.013627130424168838
7	gene	MOSPD3	0.017453917234646288
7	gene	TRIP6	0.011393026326678813
7	gene	ASB15	-0.01942298573830054
7	gene	IMPDH1	0.0032788665125141766
7	gene	FLNC	-0.004089842947345319
7	gene	CHCHD3	-0.00155542491165414
7	gene	SLC35B4	0.013586457122136372
7	gene	SLC37A3	0.015588222811770715
7	gene	AGK	0.01009289870595832
7	gene	CASP2	0.002187501435228929
7	gene	ZNF862	0.01202584909843916
7	gene	CLU	0.00839380502361874
7	gene	FUT10	0.017549348610743663
7	gene	HGSNAT	0.005457465946003249
7	gene	SLCO5A1	-0.009469668472082865
7	gene	E2F5	0.004747608094953134
7	gene	FAM91A1	0.008544608233117734
7	gene	NDUFB9	-0.02209613240735467
7	gene	SQLE	8.894971126623515e-4
7	gene	ZFP41	4.2701804334856176e-4
7	gene	GLI4	0.02048799517055133
7	gene	ZNF696	0.004740657892066256
7	gene	NRBP2	0.00290028550842458
7	gene	SLC52A2	0.022520608644485015
7	gene	FBXL6	0.012891183737831213
7	gene	PPAPDC2	0.015737103266288712
7	gene	APTX	0.013289051750346403
7	gene	SIGMAR1	0.01600750324108504
7	gene	PIGO	0.003735609327926778
7	gene	TRMT10B	0.010447020335999549
7	gene	CDK20	0.02065232997102555
7	gene	SPTLC1	0.009276956165125208
7	gene	FBP2	-1.1924091239654901e-5
7	gene	PSMD5	0.010268216139453645
7	gene	PDCL	1.9344936360432522e-4
7	gene	COQ4	0.023450473195878493
7	gene	SPTAN1	0.014165212320914361
7	gene	DOLPP1	0.021856870018929598
7	gene	ASB6	0.01463214938070794
7	gene	C9orf142	0.026643885932997557
7	gene	ANAPC2	0.017800066998745312
7	gene	OPTN	-9.418068275200642e-4
7	gene	FAM107B	0.009055779226590385
7	gene	FAM188A	0.011287887801875457
7	gene	TYSND1	0.012566384069955106
7	gene	NDST2	0.013398678065838315
7	gene	ALDH18A1	0.025638765792267797
7	gene	TCTN3	0.020313691533848315
7	gene	ZNF518A	0.014155397358759796
7	gene	PGAM1	0.005397419619857501
7	gene	ZFYVE27	0.015107680601954328
7	gene	SFXN3	0.008855795987769399
7	gene	ADD3	0.009454304982446933
7	gene	ZDHHC6	0.004277789115162388
7	gene	BET1L	0.02504232982534366
7	gene	SLC25A22	0.009011352257628577
7	gene	FAM160A2	0.013492282931037738
7	gene	TMEM41B	0.009181211606174881
7	gene	PIK3C2A	0.019198220513114938
7	gene	CSRP3	-0.020665735656864342
7	gene	TTC17	0.001610924491947769
7	gene	SMTNL1	0.0035718185412271816
7	gene	UBE2L6	0.005986249053909868
7	gene	CTNND1	0.007542811028427785
7	gene	STX3	0.001988296160178732
7	gene	EML3	0.006552548420828833
7	gene	GANAB	0.022671841917202236
7	gene	STX5	0.024262928430885348
7	gene	CFL1	0.0015698909129170323
7	gene	CCS	0.017995549832790652
7	gene	C11orf80	0.016760867027013533
7	gene	ANKRD13D	0.019836511490339156
7	gene	SSH3	0.008764117680861211
7	gene	RAD9A	0.013034984776529517
7	gene	CORO1B	0.028845298107198353
7	gene	NADSYN1	0.02862238103075373
7	gene	UCP3	-0.007160788149721175
7	gene	CEP57	0.009244605313315507
7	gene	ALG9	0.003232224589745658
7	gene	RNF26	0.007019155242494593
7	gene	RPUSD4	-0.007115757703685204
7	gene	CLSTN3	0.018288850442203197
7	gene	MAGOHB	0.02066674090773654
7	gene	MANSC1	0.027702218862915705
7	gene	TMEM106C	0.029691492313278677
7	gene	ARF3	0.0032017434844041105
7	gene	DDN	-0.00906057393514961
7	gene	CERS5	0.012487869596083346
7	gene	CSAD	0.021724703522599226
7	gene	TARBP2	0.002226234763871024
7	gene	CNPY2	0.024325154880415263
7	gene	STAT2	0.005203676202318595
7	gene	PIP4K2C	0.021005547338919045
7	gene	OS9	0.0075311048231109954
7	gene	MON2	0.023292375627158322
7	gene	MYF5	-0.0019805848726100537
7	gene	TMPO	0.006309772290817778
7	gene	APPL2	0.01886386099763404
7	gene	RFC5	0.0041482988137396554
7	gene	SUDS3	0.0019213999773221857
7	gene	TMEM233	-0.01683264897622904
7	gene	SRSF9	0.02522043701524932
7	gene	UNC119B	0.01280007266489953
7	gene	OGFOD2	0.0151628340849389
7	gene	ZNF140	0.011110167893665415
7	gene	ZNF268	0.004484197503833429
7	gene	PAN3	0.017633994292148174
7	gene	UFM1	3.6405311988101254e-4
7	gene	NHLRC3	0.004394169176812389
7	gene	COG3	0.004510801960901901
7	gene	ITM2B	0.0023209446775633905
7	gene	FNDC3A	0.011837465618873793
7	gene	KPNA3	-0.0074196973734286355
7	gene	METTL17	0.002063590577993728
7	gene	IRF9	0.005466880406085709
7	gene	DHRS1	0.00444463319089395
7	gene	MBIP	0.0034168331722969647
7	gene	FBXO33	0.01664368735182535
7	gene	SGPP1	0.0040874960161390245
7	gene	TTC8	0.003210517105792129
7	gene	ASB2	-0.027896670538622683
7	gene	CDC42BPB	0.009065242717400656
7	gene	ZFYVE21	0.007669943112332375
7	gene	GOLGA8A	0.0114543646495465
7	gene	DNAJC17	0.016004679430337322
7	gene	CDAN1	0.001755496081794865
7	gene	DMXL2	0.025300606260094016
7	gene	PPIB	0.006157416200826237
7	gene	SLC24A1	0.0015555772104794171
7	gene	TBC1D2B	0.014410398360339171
7	gene	TMED3	0.015614075375946541
7	gene	MESDC2	0.01848312898144485
7	gene	MESDC1	0.023859391641497533
7	gene	FSD2	-4.3459132624613375e-4
7	gene	BTBD1	-0.008124359977225378
7	gene	WDR73	0.0021491270888454837
7	gene	IDH2	-0.008991856266894405
7	gene	SEMA4B	1.658536450758339e-4
7	gene	LUC7L	0.011368949095175144
7	gene	WDR90	0.006656608120811604
7	gene	RHOT2	0.015176867737351439
7	gene	JMJD8	0.019355332486099837
7	gene	EME2	0.02292612089287197
7	gene	NDUFB10	-0.018611042133970128
7	gene	ZNF263	0.0065928396686003084
7	gene	ARL6IP1	0.01246970118452365
7	gene	KCTD13	0.017070323308409536
7	gene	TMEM219	0.009357904178155822
7	gene	INO80E	0.010222929703705533
7	gene	ZNF785	0.016996443729996525
7	gene	TRIM72	-0.9493865433891142
7	gene	RSPRY1	6.863025731782894e-4
7	gene	C16orf80	0.00612394600864918
7	gene	TK2	0.0036826598556527
7	gene	FUK	0.010106548634622048
7	gene	MON1B	0.009074686766305287
7	gene	MBTPS1	0.006299588482839485
7	gene	TAF1C	0.005122543963094011
7	gene	GALNS	0.0049849108067585805
7	gene	CDK10	0.017511944895846926
7	gene	SPATA2L	0.012292670849945241
7	gene	VPS9D1	0.009102929739106744
7	gene	ZNF276	0.0030393390883862084
7	gene	TCF25	4.7509198930622816e-4
7	gene	PITPNA	0.018247413501231467
7	gene	MNT	0.0038475870086889397
7	gene	SHPK	0.015203743604136538
7	gene	PLD2	0.021159308162820665
7	gene	MINK1	7.019030580219198e-4
7	gene	SLC2A4	-0.02549356873379315
7	gene	CNTROB	0.0016585136738833971
7	gene	TMEM107	0.010231911396147856
7	gene	CTC1	0.02163003678439889
7	gene	CDRT4	0.027041969206670943
7	gene	PIGL	1.288656017383834e-4
7	gene	AKAP10	0.011112384673393295
7	gene	SARM1	0.016510308504251975
7	gene	UNC119	0.005090600347387603
7	gene	TMEM98	0.025606188581021247
7	gene	PCGF2	0.004784606744244153
7	gene	PGAP3	0.01843353968679474
7	gene	ACLY	0.006101218218756069
7	gene	GHDC	0.018908849270784366
7	gene	TUBG2	0.009017570419853231
7	gene	ASB16	-0.010910739543278978
7	gene	SLC25A39	0.00948594541752085
7	gene	DCAKD	0.008032509013690814
7	gene	NFE2L1	-0.0132798123030052
7	gene	PPP1R9B	0.008186364700650295
7	gene	MTMR4	0.019324368953219054
7	gene	SMARCD2	0.021002401752980508
7	gene	NAT9	0.022544693744381818
7	gene	TSEN54	0.019362595410195565
7	gene	UNK	0.01894402832756554
7	gene	CDK3	0.021094291239133794
7	gene	PRPSAP1	0.0055042417227545905
7	gene	SRSF2	7.514582592481047e-4
7	gene	ACTG1	0.018595515043590114
7	gene	ARL16	0.025879198969370173
7	gene	MYADML2	-0.011830164177749812
7	gene	LRRC45	0.017699590913698854
7	gene	CCDC57	0.006202055407892128
7	gene	LPIN2	0.014607094755376
7	gene	SS18	0.0202085296917787
7	gene	TPGS2	0.007513495669940548
7	gene	C18orf32	0.008427811793350549
7	gene	PTBP1	0.01971045029617079
7	gene	SIRT6	0.0019212543898112961
7	gene	SH3GL1	0.022283177655140762
7	gene	PLIN4	-0.0012085542894685712
7	gene	GTF2F1	0.010213162475984921
7	gene	ARHGEF18	0.03002125540092845
7	gene	SNAPC2	0.004116028458900373
7	gene	ZNF562	0.003820687013545978
7	gene	C19orf66	3.451281819475841e-5
7	gene	RAVER1	0.021110061315988166
7	gene	ZNF439	0.00889267189650474
7	gene	ZNF700	0.01133818264369061
7	gene	ZNF443	0.007808104103717848
7	gene	STX10	0.006076694122597332
7	gene	PGLS	0.016879032448787943
7	gene	JUND	0.006176557081047059
7	gene	ATP13A1	0.017482686930634147
7	gene	ZNF254	0.012785708806636804
7	gene	RGS9BP	-0.001283362173531123
7	gene	ARHGAP33	0.001374251086917193
7	gene	COX7A1	-0.0065875849006735805
7	gene	SPINT2	0.02345868146461458
7	gene	ZNF780A	0.012970106923346915
7	gene	RABAC1	0.006868818585457876
7	gene	ERF	0.01783172367829669
7	gene	ZNF223	0.008984085680848311
7	gene	EML2	0.013283687523391081
7	gene	CCDC61	0.0127584327812476
7	gene	LIG1	0.0058835443821636
7	gene	TMEM143	-0.021356112210266703
7	gene	IRF3	0.01567853555505366
7	gene	ZNF83	0.01399787230177376
7	gene	ZNF28	0.011213628934540433
7	gene	CNOT3	0.0028860352292051803
7	gene	MBOAT7	0.024813847973431186
7	gene	LENG8	0.011235850429781844
7	gene	SUV420H2	0.011273822766914547
7	gene	ZNF580	0.003762755908516738
7	gene	U2AF2	0.016606813166350598
7	gene	ZNF329	0.02157869971811799
7	gene	ZNF544	0.006828049217697548
7	gene	ZNF324	0.01707286439139181
7	gene	C20orf96	0.011149566855364503
7	gene	SOX12	0.019694707190737126
7	gene	NRSN2	0.004620576267729841
7	gene	RBCK1	0.006229172920003396
7	gene	STK35	0.013560457320164344
7	gene	VPS16	0.005098788424643088
7	gene	SLC23A2	0.003544205161125126
7	gene	SEC23B	0.01849032439258455
7	gene	C20orf26	-0.016320281587337452
7	gene	ERGIC3	0.006575808449076337
7	gene	SRSF6	0.031532483639685735
7	gene	SLC35C2	0.0020533375349457753
7	gene	STX16	0.006225003797534887
7	gene	ARFGAP1	0.002215143768943346
7	gene	APP	0.009683272885959044
7	gene	MIS18A	0.013290705846802378
7	gene	SETD4	0.005586176927611936
7	gene	PFKL	0.01341845286291372
7	gene	C21orf2	0.01312463075182408
7	gene	POFUT2	0.016626833965499892
7	gene	DGCR2	0.016861868949557587
7	gene	RANBP1	0.012078418502438173
7	gene	ZDHHC8	0.013176599166792181
7	gene	BCR	0.017574012603310325
7	gene	CABIN1	0.007096971740686702
7	gene	TBC1D10A	0.012656984052395681
7	gene	NOL12	0.0050978236113399
7	gene	DNAL4	7.325060042815195e-4
7	gene	SGSM3	0.012114402160978985
7	gene	TRMU	0.009512955029269729
7	gene	CHKB	0.004250029956916376
7	gene	SLC25A6	0.028889489628852905
7	gene	GEMIN8	0.0014125386019918419
7	gene	CTPS2	0.02259277243082685
7	gene	KLHL34	-0.01017694010915266
7	gene	ATP6AP2	0.020078953126048897
7	gene	CCDC120	0.018791500624107275
7	gene	FGD1	0.008606735991338921
7	gene	ITIH6	-0.006800968643380126
7	gene	PFKFB1	-2.965163988933366e-4
7	gene	DLG3	0.0037946617694470624
7	gene	BRWD3	0.01006218759052994
7	gene	BEX4	0.008696854037515323
7	gene	WBP5	0.020264509548298008
7	gene	PSMD10	0.009265290532145757
7	gene	FAM127B	0.007509675064034534
7	gene	BCAP31	0.01571602451957555
7	gene	ATP6AP1	0.009726831496133228
7	gene	PLXNA3	0.02181276189063601
7	image	1	0.04458605280715931
7	image	2	0.9682942652232731
7	image	3	0.033064402172102346
7	image	4	0.04285673615925832
7	image	5	-0.22804912337888478
7	image	6	-0.004158968278848026
7	image	8	-0.0018086154642740805
7	image	10	0.0041310185688709375
7	image	11	0.02641185316038671
7	image	14	0.0017804386593039563
7	image	16	-0.013783933444902127
7	image	18	-0.022389904479692586
7	image	19	-0.03344057356502749
7	image	20	0.05255139493132029
7	image	27	-0.0016804838517313465
7	image	30	9.988590334934293e-4
7	image	42	0.006077016008481711
7	image	48	-8.324551613093482e-4
7	image	69	-0.0018071386614950007
7	image	70	0.011296767103728058
8	gene	KLHL17	0.0023805129399569213
8	gene	PUSL1	0.007302174307076058
8	gene	NADK	0.0031954509953377687
8	gene	C1orf86	0.010273947727550112
8	gene	RER1	0.009670089360516249
8	gene	DFFB	0.009145472939428167
8	gene	ACOT7	4.072177312497929e-5
8	gene	ZBTB48	0.0022309549068297257
8	gene	FBXO44	0.009065098489439075
8	gene	CROCC	0.008452600986274266
8	gene	PAX7	-0.005225771580200772
8	gene	NBPF3	0.009836100892372
8	gene	USP48	0.002160875882257413
8	gene	SRSF10	0.008463158050423074
8	gene	C1orf63	0.011864936113115438
8	gene	PAQR7	0.011316601907364755
8	gene	DHDDS	0.0023495360797623245
8	gene	PIGV	0.0033037641398987196
8	gene	SLC9A1	0.012198260777082038
8	gene	TMEM222	0.005435202906104352
8	gene	TRNAU1AP	0.006171692485205478
8	gene	FABP3	-0.0013473143320472515
8	gene	TXLNA	0.011841372458248692
8	gene	TMEM234	0.011592096892734763
8	gene	ZMYM6NB	5.655625490089312e-4
8	gene	UTP11L	-0.012994129858114335
8	gene	NT5C1A	-0.011927583153434503
8	gene	TRIT1	0.0022046046632147763
8	gene	PPT1	0.004740633591180425
8	gene	LEPRE1	0.010304045364851688
8	gene	SZT2	0.005897453379913156
8	gene	HYI	0.00375754468844802
8	gene	PTPRF	0.0126384246259266
8	gene	CCDC24	0.004646055891862627
8	gene	MUTYH	0.003963359467943166
8	gene	TOE1	0.0036890330259759215
8	gene	SSBP3	0.003772191232321972
8	gene	DOCK7	0.00957924088664915
8	gene	ALG6	0.0032004648562189257
8	gene	HHLA3	0.01344532438888341
8	gene	ODF2L	0.006267583488150694
8	gene	SEP15	0.011300382429251979
8	gene	PKN2	1.0611462333381806e-5
8	gene	CCBL2	0.011425861329800837
8	gene	ZNF326	0.0017102658292404006
8	gene	EVI5	0.004429184368197431
8	gene	AGL	-0.0043884321414812974
8	gene	HIAT1	0.0045756459121474745
8	gene	SLC30A7	0.011187642066982858
8	gene	FAM102B	0.002684563381897776
8	gene	GNAI3	0.010180741155472883
8	gene	CEPT1	0.006249936326633963
8	gene	MOV10	0.0013491942688686792
8	gene	MAGI3	0.010828602576651114
8	gene	AP4B1	0.0020584824867200297
8	gene	CSDE1	-0.011917844849923894
8	gene	GDAP2	0.007235543924814016
8	gene	NBPF15	0.005627235408570811
8	gene	SF3B4	0.010812217116293507
8	gene	MRPS21	0.002859155011678461
8	gene	PRPF3	0.008409685266273505
8	gene	POGZ	1.463438632832037e-4
8	gene	INTS3	0.012141135462274114
8	gene	SLC27A3	0.003501395632039096
8	gene	TPM3	-0.004579828816150305
8	gene	ATP8B2	0.0019096317600396592
8	gene	UBE2Q1	7.970825564085914e-4
8	gene	SLC50A1	0.0014405956400700215
8	gene	THBS3	0.012517836808999358
8	gene	GBA	0.00849100879807653
8	gene	HCN3	7.412484348468071e-4
8	gene	RUSC1.AS1	0.013711823119416797
8	gene	RUSC1	0.00716490708283067
8	gene	SSR2	0.004081866059904665
8	gene	C1orf85	0.006299477774288352
8	gene	NIT1	9.905760724278237e-4
8	gene	MPZL1	0.014567514301117862
8	gene	MRPS14	0.0019302552941678492
8	gene	STX6	0.0015706173302614103
8	gene	CACNA1S	-0.0035221398519551363
8	gene	TMEM9	0.0012849700037403926
8	gene	KDM5B	0.007222814035291674
8	gene	MYBPH	-0.0035887601353759317
8	gene	KCTD3	0.007837521647065776
8	gene	ADCK3	-0.006727068358452843
8	gene	GUK1	0.004877002268275645
8	gene	TRIM11	7.81190699123883e-4
8	gene	LGALS8	0.013544307819059822
8	gene	ACTN2	-0.005532703179210975
8	gene	ADSS	0.010188893442435547
8	gene	SH3YL1	8.016492553161943e-4
8	gene	PUM2	0.009691379570859292
8	gene	C2orf43	0.010376134592028737
8	gene	FKBP1B	0.008881991367726912
8	gene	HADHA	-0.009986142436695674
8	gene	SNX17	0.0043714300475498485
8	gene	ZNF512	0.007583055582583422
8	gene	SUPT7L	0.0041724971136811355
8	gene	HEATR5B	0.002822512421940884
8	gene	EIF2AK2	0.01206894025215207
8	gene	MTA3	0.007656791089806499
8	gene	TTC7A	0.008219237605151824
8	gene	CALM2	6.849256743388886e-4
8	gene	PPP1R21	0.007459506660497066
8	gene	GPR75.ASB3	0.004588608894221008
8	gene	SMEK2	0.004840830159857304
8	gene	VPS54	0.011393515771950724
8	gene	AFTPH	0.009871577061624783
8	gene	RAB1A	0.012468728075056664
8	gene	ETAA1	0.009425824939994953
8	gene	TIA1	0.011960258351576186
8	gene	NAGK	0.003483888120917838
8	gene	DYSF	-9.82190608910943e-4
8	gene	MOGS	0.009797969174393305
8	gene	TTC31	0.011326494473236425
8	gene	TGOLN2	0.0011502711318525166
8	gene	SMYD1	-0.005128992195483496
8	gene	UNC50	0.013265901208755959
8	gene	MITD1	0.008615678522547972
8	gene	TMEM182	-0.010131984113940683
8	gene	TMEM87B	0.0011592837746007656
8	gene	RABL2A	0.010084787931250092
8	gene	EN1	-0.008162016140255598
8	gene	AMMECR1L	0.008039173985723116
8	gene	MGAT5	0.0039432583988968425
8	gene	UBR3	-0.004346362718077751
8	gene	TLK1	0.002531816743867637
8	gene	HNRNPA3	7.557574559973053e-4
8	gene	RBM45	0.008486212157070936
8	gene	TTN	0.01094158711010217
8	gene	WDR75	0.005676228801102759
8	gene	ORMDL1	0.005254955874814312
8	gene	TMEM194B	0.011269009977727291
8	gene	PPIL3	0.0068026834503465364
8	gene	FAM117B	0.010082225990414861
8	gene	CREB1	0.001318028574005306
8	gene	RPE	0.013214453184005479
8	gene	RQCD1	5.777343691796305e-4
8	gene	STK16	0.00686406552475301
8	gene	STK11IP	0.0077044323731920526
8	gene	COPS7B	8.58751378830938e-4
8	gene	CHRNG	-3.2303692137907066e-4
8	gene	ANKMY1	2.0081163217534423e-4
8	gene	FARP2	0.0064424793708293395
8	gene	BOK	0.00534886960765876
8	gene	ATG4B	0.011535143304396905
8	gene	SUMF1	7.248332125908035e-4
8	gene	RAD18	0.00969779930983717
8	gene	CAMK1	0.012132943448566753
8	gene	TTLL3	0.005458063256649915
8	gene	VHL	0.003065110866605161
8	gene	CAND2	-0.013881884238924069
8	gene	EAF1	0.007300871283840281
8	gene	TBC1D5	0.003990851055381472
8	gene	CMTM6	0.00583411070702181
8	gene	TRANK1	0.00817827767621624
8	gene	MYD88	0.006930054958783104
8	gene	WDR48	0.0015420384992814364
8	gene	GORASP1	0.011221164714528485
8	gene	ZNF621	0.0018719817335125224
8	gene	CTNNB1	0.01035366493701554
8	gene	SS18L2	0.0010409722607975828
8	gene	ZNF662	0.011982199641231312
8	gene	LZTFL1	0.0055047757269473295
8	gene	SCAP	0.012885979063297337
8	gene	PLXNB1	0.0025311783743516107
8	gene	P4HTM	0.010916205021911292
8	gene	DALRD3	0.005829495708463043
8	gene	RBM6	0.00936702378493738
8	gene	MAPKAPK3	-0.007979396515925224
8	gene	DNAH1	0.0021978138905236846
8	gene	TNNC1	-0.008949000898117941
8	gene	GLT8D1	0.012896891815586552
8	gene	MUSTN1	-0.01425200823554569
8	gene	ARF4	0.003218057638455443
8	gene	RYBP	2.683446928706744e-4
8	gene	DHFRL1	0.00860302998323992
8	gene	B4GALT4	0.007028859296733493
8	gene	POGLUT1	0.01305777104326856
8	gene	SEC22A	0.013455285063279537
8	gene	PTPLB	0.002955329313494904
8	gene	UMPS	0.01438098147061298
8	gene	OSBPL11	-4.0892006069731415e-4
8	gene	CHCHD6	0.00790519800292368
8	gene	IFT122	0.007608512514793311
8	gene	ASTE1	0.010112972655270162
8	gene	RASA2	0.004899245923369326
8	gene	HPS3	0.004380192975995744
8	gene	COMMD2	6.81496211587626e-5
8	gene	SLC33A1	0.0010027620649259536
8	gene	KPNA4	-0.011802887717175727
8	gene	TTC14	0.0041190166790374926
8	gene	FXR1	-0.005317795713567915
8	gene	POLR2H	0.006502982957435487
8	gene	CRYGS	4.0210223294554604e-4
8	gene	ACAP2	0.011313411051494226
8	gene	ZNF141	0.00223047213015081
8	gene	TMEM175	0.008660698609999221
8	gene	MAEA	9.490421199936114e-4
8	gene	SLBP	0.0036562093927892387
8	gene	RNF4	1.145421294964281e-4
8	gene	MAN2B2	0.0027547507310304612
8	gene	ABLIM2	-0.00676470569375947
8	gene	RAB28	0.009677264129746378
8	gene	FAM200B	0.01199146937678513
8	gene	ANAPC4	9.247965807778592e-4
8	gene	STIM2	0.0015876618789348771
8	gene	PGM2	0.0017591203375479155
8	gene	WDR19	0.011597249485962498
8	gene	RFC1	0.006464340157289994
8	gene	YIPF7	-0.013692514162953763
8	gene	USO1	-0.008975963632120255
8	gene	ART3	-0.0043784480600849345
8	gene	FAM47E.STBD1	-0.00957010352446397
8	gene	ENOPH1	0.0074477579388781455
8	gene	SMARCAD1	0.006994764358550859
8	gene	PDLIM5	-0.0020032736805871594
8	gene	DDIT4L	-0.0024170696337876027
8	gene	MANBA	0.00744013212965891
8	gene	CISD2	0.0067155733026813364
8	gene	PAPSS1	0.009833026419266491
8	gene	EGF	-0.009994444904075778
8	gene	PITX2	-0.003550176046253697
8	gene	AP1AR	0.00816543134975164
8	gene	METTL14	0.005830727587016985
8	gene	PGRMC2	0.004760945904253328
8	gene	TBC1D9	0.0076042957654853345
8	gene	USP38	-0.004824965831976598
8	gene	ARFIP1	0.002956710876228744
8	gene	FBXO8	0.00404430057645905
8	gene	CEP44	0.013312584462584837
8	gene	CDKN2AIP	0.008850204312055219
8	gene	SLC25A4	-0.008760060846237242
8	gene	PDLIM3	-0.00725333972563193
8	gene	LRRC14B	-1.2545973357653322e-4
8	gene	PAPD7	0.00374323282789612
8	gene	DAP	0.014024908416768967
8	gene	MTMR12	0.003770210816625501
8	gene	SKP2	0.01093956109074019
8	gene	SREK1IP1	0.006052713590593049
8	gene	SLC30A5	0.012819192749239327
8	gene	ANKRA2	0.0017930414711287935
8	gene	HMGCR	0.006148294435926596
8	gene	RASA1	0.005223725137826059
8	gene	TMEM161B	0.007136064989265334
8	gene	STARD4	0.011478455743839608
8	gene	AP3S1	6.002903543389365e-4
8	gene	VDAC1	-6.329741572448078e-4
8	gene	FAM13B	0.012082760088346038
8	gene	CDC23	7.656433087732797e-4
8	gene	TIGD6	0.007265155838285744
8	gene	RNF145	0.006609588022506002
8	gene	NUDCD2	0.010187964901095064
8	gene	PANK3	0.006487882522509647
8	gene	SH3PXD2B	0.0015111563770670866
8	gene	RNF44	0.0032304963729321277
8	gene	PRELID1	0.010487059155652926
8	gene	DDX41	0.00871160345078816
8	gene	FAM193B	0.004072833049106795
8	gene	HNRNPH1	0.009891113419328043
8	gene	MAML1	9.957864961186182e-4
8	gene	C5orf45	0.010790446571789205
8	gene	CNOT6	0.002483013862389412
8	gene	TRIM52	0.006891418975581541
8	gene	NOL7	0.00821944228690645
8	gene	BTN2A2	0.0057528693438200105
8	gene	ZNF391	9.117772105510716e-4
8	gene	ZSCAN12	0.009639598061110737
8	gene	TRIM27	0.0022540210897857467
8	gene	GABBR1	0.0025934233259165356
8	gene	TRIM26	0.013404470819093121
8	gene	MRPS18B	-0.004056694893045948
8	gene	ATAT1	0.007783641123431675
8	gene	DDX39B	0.004959961681913488
8	gene	SKIV2L	0.004361777447948816
8	gene	EGFL8	0.011054717529695031
8	gene	BRD2	0.005136800566124249
8	gene	SLC39A7	0.010820320939074687
8	gene	RING1	0.013250870671235909
8	gene	TAPBP	0.0026376146808104357
8	gene	ZBTB22	0.0025413910417368332
8	gene	CUTA	0.0020014140681012225
8	gene	TRERF1	0.008554194753757516
8	gene	CNPY3	0.0038366754645811304
8	gene	MEA1	0.004776162336480718
8	gene	ABCC10	0.006391990419274293
8	gene	YIPF3	0.01226009139673362
8	gene	SLC35B2	5.111260008411538e-4
8	gene	EFHC1	0.013554697402735544
8	gene	MLIP	-0.0026694769223182227
8	gene	ZNF451	7.762180805477566e-4
8	gene	TMEM30A	0.01232861914820276
8	gene	ZNF292	0.00724644563105166
8	gene	UBE2J1	0.007948041522775156
8	gene	CCNC	0.007645679238103928
8	gene	BVES	-0.009039971276429777
8	gene	WASF1	0.0015537018259138998
8	gene	TSPYL4	0.011472142580713518
8	gene	ZUFSP	0.01019225245192807
8	gene	NUS1	0.01305467999926817
8	gene	CCDC28A	0.011762050389994222
8	gene	ADAT2	0.006736200207259276
8	gene	FUCA2	0.0013389191666558235
8	gene	PPIL4	0.006723028707674487
8	gene	MTHFD1L	0.008318538002544206
8	gene	FBXO5	8.92977452806277e-4
8	gene	ACAT2	0.006122695672399432
8	gene	WDR27	0.00889776425022453
8	gene	ZFAND2A	0.005081270780019649
8	gene	RBAK	7.175756388999974e-4
8	gene	WIPI2	0.0045612403870325295
8	gene	TNRC18	0.007708794786787159
8	gene	AIMP2	-0.005937746504649787
8	gene	ZNF12	0.006158066973382585
8	gene	PHF14	0.002923775032883138
8	gene	NUPL2	4.718603002804335e-5
8	gene	FKBP14	0.004952344639512729
8	gene	PLEKHA8	6.112947864754405e-4
8	gene	DPY19L1	0.0029866465217024346
8	gene	YAE1D1	0.008183091007881777
8	gene	GBAS	-0.008790842115934472
8	gene	TPST1	0.012243087579719042
8	gene	RABGEF1	0.007981118154800935
8	gene	TMEM248	0.00923695465261976
8	gene	DMTF1	0.01127853935415148
8	gene	SLC25A40	0.006597172359156575
8	gene	ANKIB1	0.009052059821925522
8	gene	BET1	0.00422057965285664
8	gene	PON2	0.004520362224157396
8	gene	BUD31	0.009281573001419668
8	gene	ZNF655	0.007252644914959485
8	gene	ZKSCAN1	0.0061717135443502425
8	gene	CNPY4	0.0022427624859293295
8	gene	PILRB	5.414448680842274e-4
8	gene	SRRT	0.011517484244849927
8	gene	PRKRIP1	0.010711563124470814
8	gene	ARMC10	5.424380232850852e-4
8	gene	ATXN7L1	0.012585704232344406
8	gene	FAM3C	0.012160189715195774
8	gene	IMPDH1	0.008319933660637803
8	gene	FLNC	-0.006342656865182562
8	gene	CHCHD3	-0.010666055396434863
8	gene	WDR91	9.741102427109768e-4
8	gene	KIAA1147	0.0014128389560307286
8	gene	CASP2	0.010362059574137765
8	gene	CLCN1	-0.0012178231040832737
8	gene	ZNF212	0.0045736046949248245
8	gene	LRRC61	0.011170956786899737
8	gene	ZNF775	0.003919380323999318
8	gene	ABCB8	0.012631894704258545
8	gene	CHPF2	4.338247627062141e-4
8	gene	NUDT18	0.005990588095189017
8	gene	PEBP4	-0.003845261999841999
8	gene	CLU	8.282528778977985e-4
8	gene	ZNF395	0.002850639746868041
8	gene	TMEM66	0.002931191511990196
8	gene	GTF2E2	0.011638395914181258
8	gene	PPAPDC1B	0.0010048639506431668
8	gene	TM2D2	0.0010858226360569842
8	gene	GOLGA7	0.00697174493187931
8	gene	HGSNAT	0.00527660652430262
8	gene	MRPL15	-0.007128619819440474
8	gene	PKIA	-0.00829920385816357
8	gene	LRRCC1	0.0021163879902622714
8	gene	E2F5	0.006927325813241712
8	gene	TRIQK	0.009339185349064572
8	gene	YWHAZ	0.011057382642251267
8	gene	ATP6V1C1	0.004773262548411603
8	gene	TAF2	0.007854981486941104
8	gene	FAM91A1	9.362132525381784e-4
8	gene	SQLE	0.012197167678511886
8	gene	LY6E	0.0040307303240386385
8	gene	ZFP41	0.011584771514215459
8	gene	ZNF696	0.0046647534137230565
8	gene	PYCRL	0.002117859190885415
8	gene	NRBP2	0.009743296162989076
8	gene	CPSF1	0.007763664378562745
8	gene	VPS28	0.00895349534477409
8	gene	TONSL	0.012490129273704525
8	gene	LRRC14	0.011897663714401424
8	gene	KDM4C	0.008781898659134021
8	gene	DENND4C	7.536351725314062e-4
8	gene	TUSC1	0.0013001965891930628
8	gene	PIGO	0.008589933653972577
8	gene	CREB3	0.005573074800544437
8	gene	ZBTB5	0.004158273908161631
8	gene	CEP78	0.00865924369981796
8	gene	IDNK	0.003368134931189969
8	gene	GOLM1	0.005091235725289669
8	gene	HIATL1	0.010950753298376558
8	gene	FBP2	-0.016230655411346773
8	gene	SEC61B	0.004319156572259527
8	gene	TMEM38B	-0.008187906414825122
8	gene	SNX30	0.002458603761253602
8	gene	DFNB31	0.008638589222034221
8	gene	FBXW2	0.005252961477206727
8	gene	CNTRL	0.004775189637292855
8	gene	PDCL	0.013107436414444945
8	gene	DPM2	0.006968536828386173
8	gene	SH3GLB2	0.008924544324222945
8	gene	TOR1A	0.0020893235856318977
8	gene	FUBP3	0.00909417010899792
8	gene	PPAPDC3	-8.442827937315368e-4
8	gene	MED22	0.0066171972270207095
8	gene	UBAC1	-0.006883081804533025
8	gene	INPP5E	0.005179990609607083
8	gene	NOXA1	0.009140614513829042
8	gene	ARRDC1	3.8048932349983464e-4
8	gene	PRKCQ	-0.012594752023238584
8	gene	NUDT5	0.006871450224712628
8	gene	OPTN	-0.014291503077387276
8	gene	PHYH	-0.0075952583234600475
8	gene	NSUN6	0.005343009911223439
8	gene	ZNF37A	0.0037010910732536155
8	gene	UBE2D1	-0.00957610693570425
8	gene	LRRC20	-0.008563666267280454
8	gene	SGPL1	0.010869082973308975
8	gene	IFIT5	0.012515950909025145
8	gene	TM9SF3	0.002464104605892086
8	gene	PGAM1	0.006478144766560135
8	gene	FBXL15	0.007761464454435061
8	gene	CNNM2	0.002674829341507571
8	gene	BBIP1	0.010260771057449285
8	gene	ZDHHC6	0.00734001171972055
8	gene	FGFR2	0.010701452945983776
8	gene	TACC2	-0.0027897381019376987
8	gene	DOCK1	0.010346364929345864
8	gene	RIC8A	0.01355133990897169
8	gene	EPS8L2	0.004284360157952861
8	gene	CHID1	0.006192786696079868
8	gene	AP2A2	0.0056098543564987065
8	gene	CHRNA10	-0.008024785589896952
8	gene	ARFIP2	0.009240541551890444
8	gene	TMEM41B	0.0013642852040713126
8	gene	SPON1	0.001487873286480939
8	gene	COPB1	0.011265521991484402
8	gene	CYP2R1	0.008965724307704717
8	gene	KCNJ11	-0.007932947760508667
8	gene	ZDHHC13	0.0021923662751454254
8	gene	FANCF	0.00226796357686288
8	gene	LIN7C	0.009609499564204883
8	gene	CSTF3	7.952719046111768e-4
8	gene	PDHX	-0.0018336159920920871
8	gene	TTC17	0.010319056431058357
8	gene	EXT2	0.011504361259817884
8	gene	PEX16	0.012732259155750379
8	gene	MDK	1.793891641285522e-4
8	gene	ATG13	0.0016746448748658246
8	gene	C11orf49	0.007069957532679269
8	gene	PACSIN3	-0.005724638654301815
8	gene	SMTNL1	0.006872328258588909
8	gene	UBE2L6	0.005209116494284336
8	gene	TMX2	0.012242827722370992
8	gene	CTNND1	0.003611564650783255
8	gene	STX3	0.010013966945608575
8	gene	TMEM138	0.014171915112445567
8	gene	MTA2	0.011196507035515266
8	gene	EML3	0.004175424215313611
8	gene	POLR2G	0.0017269342024292024
8	gene	RNASEH2C	0.011526174876836902
8	gene	CFL1	0.010877021025786
8	gene	BBS1	0.008990054681179272
8	gene	RBM4B	0.010603245847725816
8	gene	RCE1	0.007093514153514191
8	gene	TPCN2	0.005439722902880117
8	gene	ORAOV1	0.011879907561536528
8	gene	CTTN	0.008757785463841358
8	gene	ARAP1	0.007783979696204568
8	gene	P2RY2	-3.6956537641886047e-4
8	gene	UCP3	-0.005002014971625226
8	gene	SPCS2	0.007895013651778308
8	gene	CAPN5	0.01069019868591342
8	gene	INTS4	0.009004838159066041
8	gene	ALG8	0.012237027476437106
8	gene	PRCP	0.004934981629060059
8	gene	CREBZF	0.007035800627877806
8	gene	EED	0.010314876940570336
8	gene	SLC36A4	0.005718877671379787
8	gene	ANKRD49	0.007480501990434704
8	gene	SRSF8	0.002402840357332357
8	gene	FAM76B	0.010924574199982716
8	gene	ALG9	0.007451129917277234
8	gene	ARCN1	0.002674731671465266
8	gene	DPAGT1	0.013360983095111278
8	gene	RNF26	0.003397360032497707
8	gene	MSANTD2	0.00200862647281056
8	gene	STT3A	0.0014829340025682913
8	gene	RPUSD4	-0.0056223919300078615
8	gene	APLP2	0.005091765928970929
8	gene	THYN1	0.008775294504782082
8	gene	GAPDH	-0.008817999645904002
8	gene	ING4	0.007610428105371859
8	gene	CREBL2	0.008892781884042118
8	gene	TM7SF3	0.007610024766180532
8	gene	ARF3	0.008097595621148751
8	gene	DDN	-0.0034964981661983045
8	gene	LMBR1L	0.007769228878087806
8	gene	GPD1	-0.0032340008923027576
8	gene	LETMD1	0.007410511563266552
8	gene	ZNF740	0.007307026496435319
8	gene	MAP3K12	0.0013991797830315996
8	gene	TARBP2	0.009775985633861827
8	gene	CBX5	0.00966527629535977
8	gene	DGKA	0.008182986711551017
8	gene	STAT2	0.006376838222983036
8	gene	TMEM194A	0.012040937719830178
8	gene	NAB2	0.0036662180219455397
8	gene	DTX3	8.889312992143108e-4
8	gene	OS9	0.0025092269378341413
8	gene	METTL21B	0.006448778610037803
8	gene	SRGAP1	0.006049689710739254
8	gene	BEST3	-0.01396156964756949
8	gene	MYF5	-0.011721569294861532
8	gene	TMTC3	0.010090193393526157
8	gene	BTG1	0.004514231594906711
8	gene	TMPO	0.0022994546007728397
8	gene	ACACB	-0.0015710631936540012
8	gene	ANKRD13A	0.0068611048151299555
8	gene	MYL2	-0.003788062622199544
8	gene	RFC5	0.006339334824183143
8	gene	SUDS3	0.010654186589614303
8	gene	SPPL3	0.007080436963661059
8	gene	C12orf43	0.006100242009978648
8	gene	PSMD9	0.0017665555056725632
8	gene	VPS37B	1.3379101370730698e-4
8	gene	PITPNM2	0.005446890446927325
8	gene	TCTN2	0.0017196510518884512
8	gene	GOLGA3	0.007181644217913676
8	gene	CHFR	0.005500095189912048
8	gene	ZNF268	0.008247791892092255
8	gene	MPHOSPH8	0.0028238504670265218
8	gene	UFM1	0.012022558472677632
8	gene	NHLRC3	0.006490679077153721
8	gene	AKAP11	0.0029162100360852513
8	gene	COG3	0.006727172298414421
8	gene	ITM2B	0.009797938845409125
8	gene	SETDB2	0.007448026316274723
8	gene	EBPL	0.007122789812216647
8	gene	KPNA3	-0.0028983025707334364
8	gene	WDFY2	0.006448822619637271
8	gene	HNRNPA1L2	0.006046092629084909
8	gene	COMMD6	0.0044891146569981675
8	gene	TGDS	0.008949819369636817
8	gene	ERCC5	0.011772819392065849
8	gene	ARGLU1	0.00983467750097057
8	gene	CARKD	0.008520352843282702
8	gene	CUL4A	-0.0034453070889103594
8	gene	LAMP1	0.001149508907899004
8	gene	TTC5	0.00339876540236387
8	gene	METTL17	0.010788778774761898
8	gene	RAB2B	0.008563996225987525
8	gene	RBM23	0.012440789465295955
8	gene	MYH6	-0.001075379390798537
8	gene	IRF9	0.006631184277243725
8	gene	REC8	5.406545531999853e-4
8	gene	CHMP4A	0.009850675175650392
8	gene	GMPR2	0.0071664954776852734
8	gene	DHRS1	0.008164205532649377
8	gene	MBIP	0.00959246279931417
8	gene	PNN	0.003947555576893355
8	gene	ARID4A	0.0028168958436753885
8	gene	JKAMP	0.005347355812245763
8	gene	SIX1	-0.00721487718335156
8	gene	SGPP1	0.006643554815907943
8	gene	SPTB	-0.010775735663392735
8	gene	SRSF5	0.004183374649887926
8	gene	SLC8A3	-0.006691972881200745
8	gene	NUMB	0.010666886146188072
8	gene	C14orf1	0.012867273022733373
8	gene	IFT43	0.00980039998928952
8	gene	TMED8	0.010427580563423976
8	gene	TTC8	0.009164796950188682
8	gene	TDP1	0.009635929997218136
8	gene	ATXN3	0.005710615246943963
8	gene	IFI27L2	0.012179121017925912
8	gene	XRCC3	0.005016048135947495
8	gene	ZFYVE21	0.0011961264313886649
8	gene	ADSSL1	-0.010537259228419247
8	gene	AQR	0.009020503294130821
8	gene	JMJD7	0.0035796838281136104
8	gene	PLA2G4B	0.009480703869002023
8	gene	CDAN1	0.009060629464181971
8	gene	PDIA3	0.003765615309268725
8	gene	DUT	0.009623825376489687
8	gene	PIGB	0.010593834902774475
8	gene	NEDD4	-0.013923696047727748
8	gene	ADAM10	0.0061757300828199704
8	gene	PPIB	0.0060363925342238455
8	gene	TRIP4	0.007552729002710077
8	gene	ANKDD1A	0.003841098968486261
8	gene	VWA9	0.01316441847955771
8	gene	SLC24A1	0.010847436143151387
8	gene	ADPGK	0.013801254564693999
8	gene	NPTN	0.0024252120562567084
8	gene	COX5A	-0.005805999417138496
8	gene	RPP25	0.0019524028032652432
8	gene	COMMD4	0.014995764187518927
8	gene	PTPN9	0.008527216397399427
8	gene	SNX33	4.008889350104565e-4
8	gene	FSD2	-0.01213017513068779
8	gene	BTBD1	-0.0025902148404032977
8	gene	WDR73	0.011841000912092019
8	gene	AGBL1	-0.010066776816821275
8	gene	SEMA4B	0.01485229804090894
8	gene	WDR90	0.004419210572456307
8	gene	CHTF18	0.0018673251216361605
8	gene	GNPTG	0.010087203991854532
8	gene	TELO2	0.0017457578010423244
8	gene	IFT140	0.009119801964430223
8	gene	MAPK8IP3	9.666484436929727e-4
8	gene	ZNF205	0.005434010011403928
8	gene	ZNF263	0.0031496986542732
8	gene	NUDT16L1	0.0037430086367806004
8	gene	ANKS3	0.003329964889873828
8	gene	ALG1	0.0033139631928494483
8	gene	CARHSP1	7.617805098512816e-4
8	gene	CDR2	0.011591358315589724
8	gene	ATXN2L	0.009815444215170588
8	gene	TMEM219	6.874903085701486e-4
8	gene	TAOK2	6.806362655456411e-4
8	gene	ALDOA	-0.00943223958558912
8	gene	ZNF764	0.0037058401342409467
8	gene	PHKG2	0.0011275629479811685
8	gene	VKORC1	0.007796783257032279
8	gene	TRIM72	0.9735757020740414
8	gene	ZNF720	0.0023702645834947854
8	gene	RSPRY1	0.012014113055617554
8	gene	C16orf80	0.00621489626279022
8	gene	TK2	0.008764203425037814
8	gene	TMEM208	0.0016821418512408238
8	gene	ACD	0.009213010570307637
8	gene	ZFP90	0.0034777517155056806
8	gene	CFDP1	0.012270051629734196
8	gene	MON1B	6.281724259314693e-4
8	gene	WWOX	0.009679082712004131
8	gene	MBTPS1	0.004742718651315626
8	gene	TAF1C	0.0056680160768873495
8	gene	KLHL36	0.008016206073802674
8	gene	GALNS	0.008220844601295525
8	gene	VPS9D1	2.796899053197675e-4
8	gene	ZNF276	0.007384828377633207
8	gene	TCF25	0.01149644588381853
8	gene	DEF8	0.00827955468379511
8	gene	FAM57A	0.003134594542894387
8	gene	GLOD4	0.004894198025251718
8	gene	SGSM2	0.0013929936077093444
8	gene	MNT	0.0074594085468953145
8	gene	C17orf85	0.005973533611127831
8	gene	UBE2G1	-1.2943124876747537e-4
8	gene	MINK1	0.01043642897400435
8	gene	DERL2	0.004717294665714062
8	gene	KIAA0753	0.010880956926593034
8	gene	TNK1	0.0067877641592859455
8	gene	TNFSF13	0.009626699092670221
8	gene	CNTROB	0.01178656160179065
8	gene	PFAS	0.006239316671154631
8	gene	COX10	-0.001993226304184182
8	gene	PIGL	0.013356683357943025
8	gene	RAI1	0.004790541846794931
8	gene	TMEM11	-0.004816293543412011
8	gene	TMEM199	0.013280882000544213
8	gene	UNC119	0.006329735013580969
8	gene	TRAF4	0.012548804882286768
8	gene	MYO18A	-0.01512955521311822
8	gene	CORO6	-5.721335660687546e-4
8	gene	GOSR1	0.005018150495567186
8	gene	SUZ12	0.00725692089281124
8	gene	ZNF830	0.0011931523480170076
8	gene	RAD51D	0.004641265989722777
8	gene	PCGF2	0.0072393271514247645
8	gene	CDK12	0.0031511297143281686
8	gene	STARD3	0.0038568277635905083
8	gene	LEPREL4	0.006838553817872966
8	gene	ACLY	0.00428757537993015
8	gene	DHX58	0.011400277619360244
8	gene	RAB5C	0.011250536818400207
8	gene	TMUB2	0.007298190441235367
8	gene	SLC25A39	0.0018778085670188038
8	gene	DCAKD	0.002917903866387014
8	gene	ACBD4	0.008293514149122397
8	gene	UBE2Z	0.004589666092768669
8	gene	FAM117A	0.0011013089650382057
8	gene	SGCA	-0.011399056140736542
8	gene	MKS1	0.006798920046346529
8	gene	DCAF7	0.00863539792384725
8	gene	SCN4A	-0.008447771814261047
8	gene	CACNG1	-0.007793468269395104
8	gene	SLC9A3R1	0.009344439388214332
8	gene	ARMC7	0.0019018331504891564
8	gene	SUMO2	0.009726135205919265
8	gene	NUP85	0.0046130289549151824
8	gene	RECQL5	0.00883997199491561
8	gene	SAP30BP	0.0014329338066214525
8	gene	H3F3B	0.004678550979514151
8	gene	TEN1	0.0033885597998373537
8	gene	PRPSAP1	0.007211586217490964
8	gene	SRSF2	0.012799675887457855
8	gene	CBX4	0.01420763021098199
8	gene	TBC1D16	0.005741407169287508
8	gene	ENTHD2	0.001564903804801998
8	gene	SLC38A10	0.008091535264875943
8	gene	C17orf70	0.0069903538684459015
8	gene	ARHGDIA	0.0033175117150771333
8	gene	SIRT7	0.009327301938760297
8	gene	CCDC57	0.004255708712168226
8	gene	C17orf62	0.008486660900351965
8	gene	THOC1	0.013132686735233306
8	gene	LRRC30	-0.009806841154678139
8	gene	NDUFV2	-0.003443354856515556
8	gene	NAPG	5.575226475572362e-4
8	gene	RBBP8	0.0046645081000046915
8	gene	TPGS2	0.0015632507879769994
8	gene	C18orf32	0.001200140077040998
8	gene	KIAA1468	0.004305121099861034
8	gene	C19orf24	0.011842747945833825
8	gene	MUM1	0.010145576292764589
8	gene	C19orf25	0.010853049680848229
8	gene	MEX3D	0.008776472135796578
8	gene	KLF16	0.006541152724298499
8	gene	SPPL2B	0.003244647881883963
8	gene	FZR1	0.00399952602928807
8	gene	MFSD12	0.00520515676839407
8	gene	C19orf71	0.005531561853196055
8	gene	SIRT6	0.010615132578755427
8	gene	PLIN4	-0.00963305193371855
8	gene	C19orf10	0.00978059349109292
8	gene	CAPS	2.0138034014344837e-4
8	gene	SNAPC2	0.007358696480750361
8	gene	CERS4	0.012980809609735428
8	gene	ZNF562	0.00817336181102884
8	gene	C19orf66	0.014279267464555509
8	gene	DNMT1	0.005277347489099453
8	gene	QTRT1	0.011614484281960475
8	gene	ZNF627	0.008947337165601579
8	gene	ZNF440	1.3314232566721248e-4
8	gene	ZNF20	0.0026435324926183537
8	gene	ZNF136	0.005640774555957147
8	gene	ZNF44	0.009081263372041936
8	gene	ZNF443	0.002504891112801419
8	gene	FBXW9	0.009533505170115884
8	gene	C19orf43	1.0616080867756353e-4
8	gene	STX10	0.005045532357591155
8	gene	IER2	4.875839718999833e-4
8	gene	CCDC130	0.0024695720614171753
8	gene	MRI1	0.0016872755843009167
8	gene	LPHN1	0.0030959276541897953
8	gene	ILVBL	0.0011978391226097622
8	gene	TPM4	0.010432237588347257
8	gene	FAM32A	0.003802407877383776
8	gene	SIN3B	9.073358274927324e-4
8	gene	MYO9B	0.012286812877924465
8	gene	PIK3R2	0.0067952279640096135
8	gene	JUND	0.0034911468834666315
8	gene	UPF1	0.003050300410043858
8	gene	ZNF506	0.00430388195741104
8	gene	ZNF708	0.003963421780664921
8	gene	ZNF675	0.007656720152016526
8	gene	ZNF681	0.0012727339408908497
8	gene	UQCRFS1	-1.2148086381707794e-4
8	gene	RGS9BP	-0.011213645094128099
8	gene	HAUS5	0.009851913227756245
8	gene	ARHGAP33	0.009077940356864066
8	gene	NFKBID	0.0033768042108731325
8	gene	ALKBH6	0.011546735926866227
8	gene	COX7A1	-0.002499650179007185
8	gene	ZFP14	0.004681526963516777
8	gene	ZNF260	0.010279359810859125
8	gene	ZNF607	0.00292931017456109
8	gene	ACTN4	6.754658770138095e-4
8	gene	PAK4	0.005822431923587431
8	gene	ADCK4	0.014945882855994259
8	gene	RAB4B	0.009487161580571578
8	gene	RABAC1	0.0034281744658342917
8	gene	PAFAH1B3	0.001107286895156145
8	gene	ZNF230	0.0032897108474639132
8	gene	ZNF223	3.3774127318827606e-4
8	gene	ZNF224	0.011878458045078465
8	gene	ZNF225	0.003100002241383519
8	gene	ZNF226	0.003374757305854572
8	gene	ZNF180	0.0032302336462331173
8	gene	LIG1	0.0037779034037622086
8	gene	CYTH2	0.002584645548549835
8	gene	SPHK2	0.007937322440104541
8	gene	HSD17B14	0.0019113301376506736
8	gene	GYS1	-0.009338632199156763
8	gene	HRC	0.0021319821369896216
8	gene	PRR12	0.0020989568956608275
8	gene	PNKP	0.01086324703301548
8	gene	EMC10	0.0038372374636548704
8	gene	CLEC11A	0.011122263952016043
8	gene	ZNF600	0.011888710594776362
8	gene	ZNF468	0.006404023084755399
8	gene	ZNF816	0.005200417200928779
8	gene	ZNF845	0.008834812843926402
8	gene	ZNF761	0.006399139603707919
8	gene	CNOT3	0.008398149889613207
8	gene	NAT14	0.007346865914938926
8	gene	ZNF580	0.007534258346389695
8	gene	ZNF444	0.00859405298950323
8	gene	ZNF544	0.005197325583527017
8	gene	ZNF446	0.0019149193610142076
8	gene	MZF1	0.01142811192170908
8	gene	NRSN2	0.005896323848563273
8	gene	RBCK1	0.005266016756528528
8	gene	VPS16	0.004165195441814456
8	gene	CDC25B	0.009546525545604308
8	gene	SLC23A2	0.007417163196160039
8	gene	TASP1	0.0019335844244370041
8	gene	C20orf112	0.013034504995972212
8	gene	EDEM2	0.010235579424005714
8	gene	ERGIC3	0.004359763575876457
8	gene	CPNE1	0.0012933517061404654
8	gene	SLC35C2	0.010250050852587652
8	gene	ZNF334	0.00431307199538851
8	gene	ZFP64	0.0023874215732475395
8	gene	RAB22A	0.01010239666754981
8	gene	STX16	0.0037210342726525457
8	gene	OSBPL2	0.00663676871348238
8	gene	ARFGAP1	0.010208189181201211
8	gene	RTEL1	0.01005656724595164
8	gene	HSPA13	0.0017607432705253581
8	gene	APP	2.3215114782696017e-5
8	gene	SETD4	0.005333921455766489
8	gene	TTC3	0.0050139494787687314
8	gene	NDUFV3	-0.0060527912385314325
8	gene	PCNT	-0.012830538990079885
8	gene	PRMT2	0.006473877896654183
8	gene	BCL2L13	-0.005879588484233931
8	gene	SLC25A1	0.01478728286543252
8	gene	CLTCL1	-0.012952631679508305
8	gene	TRMT2A	0.0106339397823967
8	gene	LZTR1	0.004593852516887197
8	gene	TOP3B	0.0011729087836022895
8	gene	CHCHD10	-0.0033201752979959346
8	gene	CABIN1	0.0030440736519939497
8	gene	FAM211B	3.262839838789531e-4
8	gene	GAS2L1	0.011156549946423375
8	gene	AP1B1	0.0063268223960653925
8	gene	PISD	0.008222947727513046
8	gene	DEPDC5	0.005390841891712847
8	gene	FBXO7	0.010680733641316695
8	gene	IFT27	9.463285490106721e-4
8	gene	KCTD17	0.0011071313242709436
8	gene	NOL12	0.0055487495633202745
8	gene	ANKRD54	0.007439045828941225
8	gene	DNAL4	0.013606752462638828
8	gene	ADSL	-0.012417608686675474
8	gene	ZC3H7B	0.011109879706883562
8	gene	TCF20	0.006144835975892073
8	gene	TTLL12	0.008372111123122373
8	gene	PARVB	-0.01119698982609615
8	gene	NUP50	0.010669091347119988
8	gene	TRMU	8.91030381344779e-4
8	gene	ALG12	0.008302595213018592
8	gene	TUBGCP6	0.007754996531130591
8	gene	DENND6B	0.006234556818139495
8	gene	CHKB	0.009277844814360179
8	gene	RABL2B	8.7259889259416e-4
8	gene	AKAP17A	0.008112921054110028
8	gene	MID1	0.0010308079829764354
8	gene	PRPS2	0.011561622295129689
8	gene	OFD1	0.011801488526248086
8	gene	GEMIN8	0.011246059224563662
8	gene	MOSPD2	0.002393756255654348
8	gene	KLHL34	-8.561814522569057e-4
8	gene	RBM10	0.007222653786892165
8	gene	OTUD5	0.0019492956047239543
8	gene	GRIPAP1	0.009821269876014352
8	gene	FAM156B	0.005001880222276057
8	gene	ITIH6	-0.005167432104647607
8	gene	PFKFB1	-0.012928231277872106
8	gene	MAGEH1	0.011973895878382249
8	gene	SPIN3	0.0052893084577579135
8	gene	ZC4H2	0.012231423993439197
8	gene	PJA1	0.0073596715064193725
8	gene	DLG3	0.0048917468813273034
8	gene	ZMYM3	0.003691516400327852
8	gene	NONO	0.0013017752280347426
8	gene	SH3BGRL	0.005594802956984134
8	gene	ARMCX6	0.00519043113177027
8	gene	BEX4	4.0154201919355393e-4
8	gene	ALG13	0.011378016864047701
8	gene	SLC25A5	0.013472117789140233
8	gene	ATP1B4	-0.007611939900836194
8	gene	SLC25A14	0.008587184184650702
8	gene	FAM127B	0.0027787972867248396
8	gene	LDOC1	0.005160374601942438
8	gene	FMR1	0.008922427053398508
8	gene	CXorf40B	0.0012394776654736375
8	gene	G6PD	0.011835897804182517
8	image	1	0.014059315248982608
8	image	2	0.9628122367926231
8	image	3	0.014856468271023538
8	image	4	0.031180380385082362
8	image	5	-0.2479032785832364
8	image	6	-0.011656391305165771
8	image	8	-0.0045014031291764805
8	image	9	-5.156032338213784e-4
8	image	11	0.02950732241836773
8	image	16	-0.02060808253189334
8	image	17	0.001459983607388102
8	image	18	-0.011123215172702056
8	image	19	-0.04468001286580944
8	image	20	0.08005666878771639
8	image	27	-0.006178501478057286
8	image	42	0.0065225834561536055
8	image	49	-2.6617551185364917e-5
8	image	62	5.801314113565219e-4
8	image	69	-0.003374248248007812
8	image	70	0.00839755528065725
9	gene	KLHL17	-0.005299179165295557
9	gene	ATAD3B	-0.007142221804932929
9	gene	NADK	-0.0026342296374083675
9	gene	TNFRSF14	-0.006626458195963691
9	gene	WRAP73	-0.007814917472406077
9	gene	ACOT7	-0.011670796701058129
9	gene	ZBTB48	-0.0058439471587090576
9	gene	CLSTN1	-0.008991823635915538
9	gene	HSPB7	0.002137324724882492
9	gene	CROCC	-3.8285434315982664e-4
9	gene	RCC2	-1.6879797142778084e-4
9	gene	CAMK2N1	-0.005689797369938471
9	gene	USP48	-0.009901629912670533
9	gene	LUZP1	-0.004206522315653387
9	gene	TMEM50A	-0.006850918702082136
9	gene	SH3BGRL3	-0.0051442207501889515
9	gene	UBXN11	-0.005036140676567016
9	gene	DHDDS	-0.008297454275440631
9	gene	PIGV	-0.0023646001078949557
9	gene	GPN2	-0.0037522217434531355
9	gene	TMEM222	-0.004088200782460124
9	gene	TRNAU1AP	-0.0033036901076283673
9	gene	FABP3	0.004224421920890723
9	gene	PEF1	-0.007559711014330474
9	gene	KHDRBS1	-0.00478193288288919
9	gene	TMEM39B	-0.0045151799246776845
9	gene	MARCKSL1	-0.010520011996172302
9	gene	BSDC1	-0.008498978632286542
9	gene	RBBP4	-0.0017543258613895339
9	gene	SYNC	0.0017808062610462421
9	gene	S100PBP	-0.010392096508420639
9	gene	ZMYM6NB	-0.005724510978713779
9	gene	ZMYM1	-0.00853667682255569
9	gene	SFPQ	-0.004143450674753763
9	gene	TRAPPC3	-0.004070676736699307
9	gene	SNIP1	-0.009668334584200905
9	gene	INPP5B	-0.005738541779391387
9	gene	TRIT1	-0.004785765341678623
9	gene	CAP1	-0.0052199999491664775
9	gene	PPT1	-0.004859963046352023
9	gene	PPIH	-0.008355451340261274
9	gene	SZT2	-0.0024438147137816643
9	gene	HYI	-0.002097341300704593
9	gene	KDM4A	-0.0074413883835227
9	gene	CCDC24	-8.163009950959333e-4
9	gene	DMAP1	-0.001150612699380958
9	gene	MUTYH	-0.006445597209440142
9	gene	TOE1	-0.004816487714185907
9	gene	AKR1A1	-0.0023408712744522314
9	gene	KTI12	-0.007260621775140798
9	gene	PRPF38A	-0.0047774431708734145
9	gene	SSBP3	-0.00996813484387186
9	gene	PRKAA2	0.0036692337096973946
9	gene	ATG4C	-0.0050086720843747585
9	gene	ALG6	-0.006337825812927171
9	gene	MIER1	-0.006442568840607459
9	gene	SRSF11	-0.005086277763034662
9	gene	TYW3	-4.348708686538571e-4
9	gene	USP33	-0.012140874861621201
9	gene	NEXN	0.004193921597042947
9	gene	BCL10	-8.143139497413611e-4
9	gene	ODF2L	-0.00229532502985716
9	gene	PKN2	-0.011605076299490567
9	gene	ZNF326	-0.009158495039275101
9	gene	EVI5	-0.0026222817890282136
9	gene	MTF2	-0.010814449534660505
9	gene	HIAT1	-0.003274568345724615
[truncated: 99,571 more rows]
