# Supplementary material for: Joint analysis of expression levels and histological images identifies genes associated with tissue morphology
Source: Nat Commun. 2021 Mar 11;12:1609. doi: 10.1038/s41467-021-21727-x (PMC7952575; doi:10.1038/s41467-021-21727-x)
Supplement: Supplementary file 12 — Supplementary Data 9 [file 41467_2021_21727_MOESM12_ESM.txt]

CCA_var	ontology	GO_ID	term	annotated	significant	expected	classic_Fisher
1	BP	GO:0003012	muscle system process	408	55	6.78	0
1	BP	GO:0006936	muscle contraction	333	50	5.53	0
1	BP	GO:0061061	muscle structure development	565	56	9.39	5.3e-28
1	BP	GO:0055001	muscle cell development	147	30	2.44	2.2e-24
1	BP	GO:0006941	striated muscle contraction	163	31	2.71	3.5e-24
1	BP	GO:0030049	muscle filament sliding	38	18	0.63	1.3e-22
1	BP	GO:0033275	actin-myosin filament sliding	38	18	0.63	1.3e-22
1	BP	GO:0055002	striated muscle cell development	132	27	2.19	4.6e-22
1	BP	GO:0007517	muscle organ development	340	39	5.65	8.1e-22
1	BP	GO:0003009	skeletal muscle contraction	37	17	0.61	3.9e-21
1	CC	GO:0043292	contractile fiber	221	58	3.62	0
1	CC	GO:0030016	myofibril	210	57	3.44	0
1	CC	GO:0044449	contractile fiber part	206	54	3.38	0
1	CC	GO:0030017	sarcomere	189	52	3.1	0
1	CC	GO:0099512	supramolecular fiber	756	66	12.39	4.3e-30
1	CC	GO:0099081	supramolecular polymer	763	66	12.5	7.4e-30
1	CC	GO:0099080	supramolecular complex	764	66	12.52	8e-30
1	CC	GO:0031674	I band	130	31	2.13	1.6e-27
1	CC	GO:0030018	Z disc	118	26	1.93	2.7e-22
1	CC	GO:0015629	actin cytoskeleton	443	42	7.26	1.9e-20
1	MF	GO:0003779	actin binding	393	38	6.43	6.6e-19
1	MF	GO:0008092	cytoskeletal protein binding	830	54	13.58	1.1e-18
1	MF	GO:0008307	structural constituent of muscle	45	16	0.74	7e-18
1	MF	GO:0051393	alpha-actinin binding	33	11	0.54	2.6e-12
1	MF	GO:0051371	muscle alpha-actinin binding	18	9	0.29	3.1e-12
1	MF	GO:0042805	actinin binding	41	11	0.67	3.7e-11
1	MF	GO:0051015	actin filament binding	155	18	2.54	7.9e-11
1	MF	GO:0031432	titin binding	14	7	0.23	9e-10
1	MF	GO:0097493	structural molecule activity conferring ...	17	6	0.28	1.9e-7
1	MF	GO:0005523	tropomyosin binding	14	5	0.23	2e-6
2	BP	GO:0016574	histone ubiquitination	44	6	0.71	7.2e-5
2	BP	GO:0006397	mRNA processing	466	20	7.56	7.6e-5
2	BP	GO:0010390	histone monoubiquitination	28	5	0.45	7.8e-5
2	BP	GO:0008380	RNA splicing	407	18	6.6	1.2e-4
2	BP	GO:0035518	histone H2A monoubiquitination	17	4	0.28	1.4e-4
2	BP	GO:0015780	nucleotide-sugar transport	11	3	0.18	6.3e-4
2	BP	GO:0051085	chaperone mediated protein folding requi...	11	3	0.18	6.3e-4
2	BP	GO:0033522	histone H2A ubiquitination	25	4	0.41	6.5e-4
2	BP	GO:0045023	G0 to G1 transition	44	5	0.71	7e-4
2	BP	GO:0031297	replication fork processing	26	4	0.42	7.6e-4
2	CC	GO:0043229	intracellular organelle	11341	225	182.36	6.6e-10
2	CC	GO:0044424	intracellular part	12989	242	208.86	1.6e-8
2	CC	GO:0005622	intracellular	13265	245	213.3	1.8e-8
2	CC	GO:0043226	organelle	12217	232	196.45	3.4e-8
2	CC	GO:0043231	intracellular membrane-bounded organelle	9838	196	158.19	5.6e-7
2	CC	GO:0043227	membrane-bounded organelle	11424	217	183.69	1.6e-6
2	CC	GO:0044446	intracellular organelle part	8153	168	131.1	2.7e-6
2	CC	GO:0044422	organelle part	8356	171	134.36	2.9e-6
2	CC	GO:0044428	nuclear part	4028	95	64.77	1.9e-5
2	CC	GO:0005634	nucleus	6594	137	106.03	6.6e-5
2	MF	GO:1901363	heterocyclic compound binding	5543	117	90.69	4e-4
2	MF	GO:0097159	organic cyclic compound binding	5621	117	91.97	7.3e-4
2	MF	GO:0005524	ATP binding	1417	39	23.18	8.7e-4
2	MF	GO:0016772	transferase activity, transferring phosp...	950	29	15.54	8.9e-4
2	MF	GO:0032559	adenyl ribonucleotide binding	1450	39	23.72	0.00134
2	MF	GO:0030554	adenyl nucleotide binding	1460	39	23.89	0.00152
2	MF	GO:0016301	kinase activity	806	25	13.19	0.00164
2	MF	GO:0016740	transferase activity	2251	54	36.83	0.00213
2	MF	GO:0035639	purine ribonucleoside triphosphate bindi...	1738	44	28.44	0.00214
2	MF	GO:0032553	ribonucleotide binding	1793	45	29.34	0.00225
3	BP	GO:1901135	carbohydrate derivative metabolic proces...	1244	51	20.02	3.8e-10
3	BP	GO:0070085	glycosylation	275	20	4.43	2.1e-8
3	BP	GO:0006486	protein glycosylation	266	19	4.28	6.3e-8
3	BP	GO:0043413	macromolecule glycosylation	266	19	4.28	6.3e-8
3	BP	GO:1901137	carbohydrate derivative biosynthetic pro...	721	32	11.61	1.9e-7
3	BP	GO:0006488	dolichol-linked oligosaccharide biosynth...	20	6	0.32	5.3e-7
3	BP	GO:0009100	glycoprotein metabolic process	399	22	6.42	5.3e-7
3	BP	GO:0006490	oligosaccharide-lipid intermediate biosy...	21	6	0.34	7.3e-7
3	BP	GO:0070861	regulation of protein exit from endoplas...	21	6	0.34	7.3e-7
3	BP	GO:1904152	regulation of retrograde protein transpo...	13	5	0.21	1.2e-6
3	CC	GO:0012505	endomembrane system	4025	125	63.24	4.1e-17
3	CC	GO:0044444	cytoplasmic part	8675	196	136.31	8.3e-15
3	CC	GO:0005789	endoplasmic reticulum membrane	931	50	14.63	1.3e-14
3	CC	GO:0098827	endoplasmic reticulum subcompartment	935	50	14.69	1.5e-14
3	CC	GO:0042175	nuclear outer membrane-endoplasmic retic...	951	50	14.94	2.9e-14
3	CC	GO:0031984	organelle subcompartment	1491	63	23.43	1.7e-13
3	CC	GO:0044432	endoplasmic reticulum part	1190	55	18.7	2.5e-13
3	CC	GO:0005783	endoplasmic reticulum	1644	64	25.83	4.2e-12
3	CC	GO:0005737	cytoplasm	10416	209	163.67	3.7e-10
3	CC	GO:0044422	organelle part	8356	180	131.3	3.8e-10
3	MF	GO:0016757	transferase activity, transferring glyco...	253	15	3.93	1e-5
3	MF	GO:0000295	adenine nucleotide transmembrane transpo...	11	4	0.17	1.7e-5
3	MF	GO:0005346	purine ribonucleotide transmembrane tran...	11	4	0.17	1.7e-5
3	MF	GO:0015216	purine nucleotide transmembrane transpor...	12	4	0.19	2.5e-5
3	MF	GO:0015215	nucleotide transmembrane transporter act...	16	4	0.25	8.9e-5
3	MF	GO:0004553	hydrolase activity, hydrolyzing O-glycos...	93	8	1.44	9.8e-5
3	MF	GO:1901505	carbohydrate derivative transmembrane tr...	33	5	0.51	1.4e-4
3	MF	GO:0016758	transferase activity, transferring hexos...	186	11	2.89	1.6e-4
3	MF	GO:0015605	organophosphate ester transmembrane tran...	19	4	0.3	1.8e-4
3	MF	GO:0003824	catalytic activity	5431	110	84.33	3.8e-4
4	BP	GO:0090304	nucleic acid metabolic process	4838	119	76	5.4e-9
4	BP	GO:0006139	nucleobase-containing compound metabolic...	5458	126	85.74	7.6e-8
4	BP	GO:2000112	regulation of cellular macromolecule bio...	3800	95	59.7	3.2e-7
4	BP	GO:0016070	RNA metabolic process	4375	105	68.73	4e-7
4	BP	GO:0046483	heterocycle metabolic process	5613	126	88.18	4.5e-7
4	BP	GO:0010556	regulation of macromolecule biosynthetic...	3898	96	61.24	5.6e-7
4	BP	GO:0006725	cellular aromatic compound metabolic pro...	5648	126	88.73	6.6e-7
4	BP	GO:0051252	regulation of RNA metabolic process	3615	90	56.79	1e-6
4	BP	GO:0034654	nucleobase-containing compound biosynthe...	4020	97	63.15	1.2e-6
4	BP	GO:0006351	transcription, DNA-templated	3559	88	55.91	2e-6
4	CC	GO:0005622	intracellular	13265	241	204.38	6.4e-12
4	CC	GO:0044424	intracellular part	12989	237	200.12	5.1e-11
4	CC	GO:0005634	nucleus	6594	150	101.6	4.5e-10
4	CC	GO:0043229	intracellular organelle	11341	213	174.73	1.7e-8
4	CC	GO:0044428	nuclear part	4028	101	62.06	3.7e-8
4	CC	GO:0043231	intracellular membrane-bounded organelle	9838	190	151.58	2e-7
4	CC	GO:0005654	nucleoplasm	3145	82	48.46	3e-7
4	CC	GO:0031981	nuclear lumen	3707	91	57.11	7.6e-7
4	CC	GO:0043226	organelle	12217	219	188.23	1.2e-6
4	CC	GO:0044451	nucleoplasm part	1002	36	15.44	1.8e-6
4	MF	GO:0140030	modification-dependent protein binding	112	10	1.78	1.1e-5
4	MF	GO:0035064	methylated histone binding	53	7	0.84	1.9e-5
4	MF	GO:0140034	methylation-dependent protein binding	53	7	0.84	1.9e-5
4	MF	GO:0005096	GTPase activator activity	270	15	4.28	2.8e-5
4	MF	GO:0140110	transcription regulator activity	1530	44	24.25	7e-5
4	MF	GO:0003676	nucleic acid binding	3747	86	59.38	8.1e-5
4	MF	GO:0030695	GTPase regulator activity	299	15	4.74	8.8e-5
4	MF	GO:0046872	metal ion binding	3880	87	61.49	1.7e-4
4	MF	GO:0035198	miRNA binding	19	4	0.3	2e-4
4	MF	GO:0043169	cation binding	3964	88	62.82	2.2e-4
5	BP	GO:0046907	intracellular transport	1806	53	30	2.4e-5
5	BP	GO:0006098	pentose-phosphate shunt	16	4	0.27	1.2e-4
5	BP	GO:0006886	intracellular protein transport	1086	35	18.04	1.2e-4
5	BP	GO:0006739	NADP metabolic process	31	5	0.51	1.5e-4
5	BP	GO:0051649	establishment of localization in cell	2084	56	34.62	1.5e-4
5	BP	GO:0006996	organelle organization	3441	82	57.16	2e-4
5	BP	GO:0019682	glyceraldehyde-3-phosphate metabolic pro...	20	4	0.33	2.9e-4
5	BP	GO:0051641	cellular localization	2659	66	44.17	3.5e-4
5	BP	GO:0048193	Golgi vesicle transport	325	15	5.4	3.6e-4
5	BP	GO:0051156	glucose 6-phosphate metabolic process	25	4	0.42	7.1e-4
5	CC	GO:0044424	intracellular part	12989	246	209.65	3.8e-10
5	CC	GO:0005622	intracellular	13265	247	214.11	4.7e-9
5	CC	GO:0005737	cytoplasm	10416	202	168.12	4.5e-6
5	CC	GO:0043229	intracellular organelle	11341	213	183.05	1.9e-5
5	CC	GO:0005681	spliceosomal complex	175	11	2.82	1.3e-4
5	CC	GO:0044446	intracellular organelle part	8153	161	131.6	1.6e-4
5	CC	GO:0005829	cytosol	4598	101	74.22	2.1e-4
5	CC	GO:0043226	organelle	12217	221	197.19	2.6e-4
5	CC	GO:0044422	organelle part	8356	163	134.87	2.8e-4
5	CC	GO:0031984	organelle subcompartment	1491	41	24.07	5e-4
5	MF	GO:0005488	binding	13392	252	225.99	1e-7
5	MF	GO:0005515	protein binding	10551	211	178.05	3.5e-6
5	MF	GO:0004004	ATP-dependent RNA helicase activity	66	5	1.11	0.0051
5	MF	GO:0008026	ATP-dependent helicase activity	94	6	1.59	0.0052
5	MF	GO:0070035	purine NTP-dependent helicase activity	94	6	1.59	0.0052
5	MF	GO:0003724	RNA helicase activity	67	5	1.13	0.0054
5	MF	GO:0008186	RNA-dependent ATPase activity	67	5	1.13	0.0054
5	MF	GO:0044389	ubiquitin-like protein ligase binding	305	12	5.15	0.0058
5	MF	GO:0035257	nuclear hormone receptor binding	132	7	2.23	0.0071
5	MF	GO:0019899	enzyme binding	2076	49	35.03	0.0088
6	BP	GO:0015980	energy derivation by oxidation of organi...	247	21	4.28	2e-9
6	BP	GO:0045333	cellular respiration	163	17	2.82	3.4e-9
6	BP	GO:0055114	oxidation-reduction process	918	41	15.9	2.1e-8
6	BP	GO:0022900	electron transport chain	163	16	2.82	2.4e-8
6	BP	GO:0006091	generation of precursor metabolites and ...	424	26	7.34	2.4e-8
6	BP	GO:0022904	respiratory electron transport chain	97	12	1.68	1.1e-7
6	BP	GO:0042775	mitochondrial ATP synthesis coupled elec...	80	11	1.39	1.2e-7
6	BP	GO:0042773	ATP synthesis coupled electron transport	81	11	1.4	1.4e-7
6	BP	GO:0006119	oxidative phosphorylation	97	11	1.68	9.1e-7
6	BP	GO:0009167	purine ribonucleoside monophosphate meta...	295	19	5.11	9.7e-7
6	CC	GO:0044444	cytoplasmic part	8675	206	145.86	4.4e-14
6	CC	GO:0005737	cytoplasm	10416	228	175.13	1.2e-12
6	CC	GO:0042383	sarcolemma	119	16	2	1.5e-10
6	CC	GO:0044449	contractile fiber part	206	20	3.46	3e-10
6	CC	GO:0043292	contractile fiber	221	20	3.72	1e-9
6	CC	GO:0030016	myofibril	210	19	3.53	2.8e-9
6	CC	GO:0031674	I band	130	15	2.19	5e-9
6	CC	GO:0030018	Z disc	118	14	1.98	1.1e-8
6	CC	GO:0005783	endoplasmic reticulum	1644	59	27.64	1.3e-8
6	CC	GO:0030017	sarcomere	189	17	3.18	2.1e-8
6	MF	GO:0016491	oxidoreductase activity	683	30	11.74	2.4e-6
6	MF	GO:0008307	structural constituent of muscle	45	7	0.77	1.1e-5
6	MF	GO:0009055	electron transfer activity	105	10	1.81	1.3e-5
6	MF	GO:0003824	catalytic activity	5431	126	93.39	2.3e-5
6	MF	GO:0008092	cytoskeletal protein binding	830	30	14.27	9.8e-5
6	MF	GO:0016651	oxidoreductase activity, acting on NAD(P...	100	8	1.72	3.3e-4
6	MF	GO:0051015	actin filament binding	155	10	2.67	3.5e-4
6	MF	GO:0008137	NADH dehydrogenase (ubiquinone) activity	37	5	0.64	4e-4
6	MF	GO:0050136	NADH dehydrogenase (quinone) activity	37	5	0.64	4e-4
6	MF	GO:0051537	2 iron, 2 sulfur cluster binding	21	4	0.36	4.1e-4
7	BP	GO:0090304	nucleic acid metabolic process	4838	157	78.18	5.8e-25
7	BP	GO:0016070	RNA metabolic process	4375	144	70.7	1.7e-22
7	BP	GO:0006139	nucleobase-containing compound metabolic...	5458	163	88.2	3.6e-22
7	BP	GO:0010467	gene expression	5028	153	81.25	7.3e-21
7	BP	GO:0046483	heterocycle metabolic process	5613	163	90.71	9.6e-21
7	BP	GO:0006725	cellular aromatic compound metabolic pro...	5648	163	91.27	2e-20
7	BP	GO:0034641	cellular nitrogen compound metabolic pro...	6092	168	98.45	3.6e-19
7	BP	GO:1901360	organic cyclic compound metabolic proces...	5854	164	94.6	3.7e-19
7	BP	GO:0019219	regulation of nucleobase-containing comp...	3969	125	64.14	8.9e-17
7	BP	GO:0044260	cellular macromolecule metabolic process	7968	190	128.76	1.1e-15
7	CC	GO:0005634	nucleus	6594	192	104.01	4e-29
7	CC	GO:0044428	nuclear part	4028	123	63.54	5.5e-16
7	CC	GO:0043229	intracellular organelle	11341	231	178.89	6.7e-15
7	CC	GO:0031981	nuclear lumen	3707	113	58.47	2.8e-14
7	CC	GO:0043231	intracellular membrane-bounded organelle	9838	211	155.18	4.3e-14
7	CC	GO:0005654	nucleoplasm	3145	99	49.61	4.7e-13
7	CC	GO:0044424	intracellular part	12989	244	204.89	4.1e-12
7	CC	GO:0043226	organelle	12217	235	192.71	1.3e-11
7	CC	GO:0005622	intracellular	13265	245	209.24	5.3e-11
7	CC	GO:0044451	nucleoplasm part	1002	44	15.81	5.4e-10
7	MF	GO:0003676	nucleic acid binding	3747	133	62.51	1.6e-21
7	MF	GO:1901363	heterocyclic compound binding	5543	153	92.47	1.1e-14
7	MF	GO:0003677	DNA binding	2328	88	38.84	1.4e-14
7	MF	GO:0097159	organic cyclic compound binding	5621	154	93.77	1.7e-14
7	MF	GO:0003723	RNA binding	1546	58	25.79	2.4e-9
7	MF	GO:0140110	transcription regulator activity	1530	51	25.52	1.1e-6
7	MF	GO:0005488	binding	13392	247	223.41	1.7e-6
7	MF	GO:0046872	metal ion binding	3880	98	64.73	2.8e-6
7	MF	GO:0042393	histone binding	189	14	3.15	3.5e-6
7	MF	GO:0043169	cation binding	3964	98	66.13	7.4e-6
8	BP	GO:0035751	regulation of lysosomal lumen pH	12	4	0.2	3.7e-5
8	BP	GO:0006301	postreplication repair	46	6	0.78	1.2e-4
8	BP	GO:0006139	nucleobase-containing compound metabolic...	5458	121	93.12	2.4e-4
8	BP	GO:0019985	translesion synthesis	36	5	0.61	3.4e-4
8	BP	GO:0034641	cellular nitrogen compound metabolic pro...	6092	131	103.94	4.2e-4
8	BP	GO:0046483	heterocycle metabolic process	5613	122	95.77	5.3e-4
8	BP	GO:0090304	nucleic acid metabolic process	4838	108	82.54	5.4e-4
8	BP	GO:1901360	organic cyclic compound metabolic proces...	5854	126	99.88	6e-4
8	BP	GO:0006725	cellular aromatic compound metabolic pro...	5648	122	96.36	7e-4
8	BP	GO:0006984	ER-nucleus signaling pathway	42	5	0.72	7.1e-4
8	CC	GO:0044424	intracellular part	12989	252	219.98	1.3e-7
8	CC	GO:0043229	intracellular organelle	11341	229	192.07	2.4e-7
8	CC	GO:0005622	intracellular	13265	254	224.65	5.5e-7
8	CC	GO:0043231	intracellular membrane-bounded organelle	9838	202	166.61	5e-6
8	CC	GO:0030660	Golgi-associated vesicle membrane	86	9	1.46	1.5e-5
8	CC	GO:0005789	endoplasmic reticulum membrane	931	34	15.77	2e-5
8	CC	GO:0098827	endoplasmic reticulum subcompartment	935	34	15.83	2.2e-5
8	CC	GO:0042175	nuclear outer membrane-endoplasmic retic...	951	34	16.11	3.1e-5
8	CC	GO:0043226	organelle	12217	234	206.9	5.1e-5
8	CC	GO:0030663	COPI-coated vesicle membrane	15	4	0.25	9.5e-5
8	MF	GO:0016740	transferase activity	2251	60	38.42	2.3e-4
8	MF	GO:0003684	damaged DNA binding	62	6	1.06	6.5e-4
8	MF	GO:0016796	exonuclease activity, active with either...	47	5	0.8	0.00119
8	MF	GO:0004527	exonuclease activity	70	5	1.19	0.00685
8	MF	GO:0003887	DNA-directed DNA polymerase activity	24	3	0.41	0.00763
8	MF	GO:0008408	3'-5' exonuclease activity	47	4	0.8	0.00832
8	MF	GO:0051721	protein phosphatase 2A binding	26	3	0.44	0.00956
8	MF	GO:0016810	hydrolase activity, acting on carbon-nit...	142	7	2.42	0.01103
8	MF	GO:0016772	transferase activity, transferring phosp...	950	26	16.21	0.01184
8	MF	GO:0000175	3'-5'-exoribonuclease activity	29	3	0.49	0.01295
9	BP	GO:0090304	nucleic acid metabolic process	4838	232	161.97	3.8e-11
9	BP	GO:0019219	regulation of nucleobase-containing comp...	3969	199	132.88	5.9e-11
9	BP	GO:2000112	regulation of cellular macromolecule bio...	3800	192	127.22	8.4e-11
9	BP	GO:0010556	regulation of macromolecule biosynthetic...	3898	195	130.5	1.3e-10
9	BP	GO:0031323	regulation of cellular metabolic process	5714	258	191.3	8.6e-10
9	BP	GO:0051252	regulation of RNA metabolic process	3615	181	121.03	9.3e-10
9	BP	GO:0031326	regulation of cellular biosynthetic proc...	4089	198	136.9	1.6e-9
9	BP	GO:0006139	nucleobase-containing compound metabolic...	5458	247	182.73	2.5e-9
9	BP	GO:0009889	regulation of biosynthetic process	4154	199	139.07	3.6e-9
9	BP	GO:0097659	nucleic acid-templated transcription	3574	177	119.65	3.9e-9
9	CC	GO:0043229	intracellular organelle	11341	451	370.96	4.4e-16
9	CC	GO:0044424	intracellular part	12989	492	424.87	6.5e-16
9	CC	GO:0005634	nucleus	6594	303	215.69	7.4e-15
9	CC	GO:0005622	intracellular	13265	496	433.89	9.3e-15
9	CC	GO:0043231	intracellular membrane-bounded organelle	9838	399	321.8	7.1e-13
9	CC	GO:0043226	organelle	12217	465	399.61	1.3e-12
9	CC	GO:0005654	nucleoplasm	3145	158	102.87	3.6e-9
9	CC	GO:0043227	membrane-bounded organelle	11424	432	373.68	4.1e-9
9	CC	GO:0044422	organelle part	8356	338	273.32	6.8e-9
9	CC	GO:0044428	nuclear part	4028	190	131.75	7.1e-9
9	MF	GO:0003677	DNA binding	2328	133	76.78	3.8e-11
9	MF	GO:0005488	binding	13392	483	441.67	3.3e-9
9	MF	GO:0003676	nucleic acid binding	3747	181	123.58	4.8e-9
9	MF	GO:1901363	heterocyclic compound binding	5543	243	182.81	2e-8
9	MF	GO:0097159	organic cyclic compound binding	5621	244	185.38	4.6e-8
9	MF	GO:0005515	protein binding	10551	393	347.98	5.9e-6
9	MF	GO:0140110	transcription regulator activity	1530	81	50.46	1.1e-5
9	MF	GO:0042162	telomeric DNA binding	35	7	1.15	1.2e-4
9	MF	GO:0000989	transcription factor activity, transcrip...	587	37	19.36	1.3e-4
9	MF	GO:0003712	transcription cofactor activity	523	34	17.25	1.3e-4
10	BP	GO:0090304	nucleic acid metabolic process	4838	672	479.38	8.7e-28
10	BP	GO:0016070	RNA metabolic process	4375	610	433.5	9.6e-25
10	BP	GO:0006139	nucleobase-containing compound metabolic...	5458	710	540.81	5.1e-21
10	BP	GO:0046483	heterocycle metabolic process	5613	716	556.17	8.1e-19
10	BP	GO:0097659	nucleic acid-templated transcription	3574	497	354.13	8.6e-19
10	BP	GO:0006351	transcription, DNA-templated	3559	495	352.65	1e-18
10	BP	GO:0032774	RNA biosynthetic process	3588	498	355.52	1.2e-18
10	BP	GO:0006725	cellular aromatic compound metabolic pro...	5648	717	559.64	2.9e-18
10	BP	GO:0051252	regulation of RNA metabolic process	3615	497	358.2	9.3e-18
10	BP	GO:0019219	regulation of nucleobase-containing comp...	3969	534	393.27	2.5e-17
10	CC	GO:0005634	nucleus	6594	881	645.05	0
10	CC	GO:0044424	intracellular part	12989	1429	1270.63	2.1e-28
10	CC	GO:0043231	intracellular membrane-bounded organelle	9838	1162	962.39	3.8e-28
10	CC	GO:0005622	intracellular	13265	1445	1297.63	1.6e-26
10	CC	GO:0043229	intracellular organelle	11341	1285	1109.42	1.7e-25
10	CC	GO:0005654	nucleoplasm	3145	458	307.65	5.6e-22
10	CC	GO:0031981	nuclear lumen	3707	515	362.63	1.7e-20
10	CC	GO:0043226	organelle	12217	1341	1195.11	2.1e-20
10	CC	GO:0044428	nuclear part	4028	548	394.03	5.5e-20
10	CC	GO:0043227	membrane-bounded organelle	11424	1258	1117.53	7.1e-17
10	MF	GO:0003676	nucleic acid binding	3747	536	373.62	7.5e-23
10	MF	GO:0003677	DNA binding	2328	342	232.13	2.6e-15
10	MF	GO:1901363	heterocyclic compound binding	5543	692	552.7	1e-14
10	MF	GO:0097159	organic cyclic compound binding	5621	696	560.48	5.7e-14
10	MF	GO:0046872	metal ion binding	3880	490	386.88	2.8e-10
10	MF	GO:0005488	binding	13392	1411	1335.33	6.6e-10
10	MF	GO:0043169	cation binding	3964	493	395.26	2.5e-9
10	MF	GO:0043167	ion binding	5779	668	576.23	2.7e-7
10	MF	GO:0140110	transcription regulator activity	1530	205	152.56	3.5e-6
10	MF	GO:0003723	RNA binding	1546	196	154.15	1.7e-4
11	BP	GO:1901135	carbohydrate derivative metabolic proces...	1244	225	143.13	6.7e-13
11	BP	GO:0044237	cellular metabolic process	9822	1250	1130.05	1.4e-10
11	BP	GO:0034641	cellular nitrogen compound metabolic pro...	6092	821	700.9	4.8e-10
11	BP	GO:0006807	nitrogen compound metabolic process	9255	1178	1064.81	2.9e-9
11	BP	GO:0044238	primary metabolic process	9717	1226	1117.97	8.2e-9
11	BP	GO:0046483	heterocycle metabolic process	5613	755	645.79	8.5e-9
11	BP	GO:0009100	glycoprotein metabolic process	399	85	45.91	1e-8
11	BP	GO:0006139	nucleobase-containing compound metabolic...	5458	735	627.96	1.4e-8
11	BP	GO:0008152	metabolic process	10508	1309	1208.97	2.9e-8
11	BP	GO:1901137	carbohydrate derivative biosynthetic pro...	721	131	82.95	4.8e-8
11	CC	GO:0044424	intracellular part	12989	1683	1481.08	0
11	CC	GO:0005622	intracellular	13265	1701	1512.55	0
11	CC	GO:0043229	intracellular organelle	11341	1498	1293.16	6.3e-30
11	CC	GO:0043231	intracellular membrane-bounded organelle	9838	1337	1121.78	2e-28
11	CC	GO:0043226	organelle	12217	1577	1393.05	8.1e-28
11	CC	GO:0043227	membrane-bounded organelle	11424	1484	1302.63	6.7e-24
11	CC	GO:0044446	intracellular organelle part	8153	1123	929.65	8.9e-22
11	CC	GO:0044422	organelle part	8356	1143	952.8	3.4e-21
11	CC	GO:0005737	cytoplasm	10416	1344	1187.69	2.6e-16
11	CC	GO:0044444	cytoplasmic part	8675	1145	989.17	7.1e-15
11	MF	GO:0003824	catalytic activity	5431	754	628.65	4.4e-11
11	MF	GO:0016758	transferase activity, transferring hexos...	186	51	21.53	2.2e-9
11	MF	GO:0016740	transferase activity	2251	338	260.56	5.3e-8
11	MF	GO:0016757	transferase activity, transferring glyco...	253	58	29.29	2.1e-7
11	MF	GO:0004674	protein serine/threonine kinase activity	429	84	49.66	7.6e-7
11	MF	GO:0005488	binding	13392	1611	1550.16	3.7e-6
11	MF	GO:1901363	heterocyclic compound binding	5543	725	641.62	8.4e-6
11	MF	GO:0097159	organic cyclic compound binding	5621	733	650.64	1.1e-5
11	MF	GO:0005515	protein binding	10551	1297	1221.3	2.4e-5
11	MF	GO:0008194	UDP-glycosyltransferase activity	127	31	14.7	3.8e-5
12	BP	GO:0022904	respiratory electron transport chain	97	42	9.03	9.5e-19
12	BP	GO:0044281	small molecule metabolic process	2029	296	188.9	8.6e-17
12	BP	GO:0042773	ATP synthesis coupled electron transport	81	36	7.54	1e-16
12	BP	GO:0045333	cellular respiration	163	53	15.17	1e-16
12	BP	GO:0042775	mitochondrial ATP synthesis coupled elec...	80	35	7.45	5e-16
12	BP	GO:0022900	electron transport chain	163	50	15.17	1.1e-14
12	BP	GO:0015980	energy derivation by oxidation of organi...	247	64	23	1.8e-14
12	BP	GO:0006119	oxidative phosphorylation	97	36	9.03	9.1e-14
12	BP	GO:0055114	oxidation-reduction process	918	154	85.46	1.4e-13
12	BP	GO:1901135	carbohydrate derivative metabolic proces...	1244	189	115.81	2.5e-12
12	CC	GO:0044444	cytoplasmic part	8675	1051	790.81	0
12	CC	GO:0005737	cytoplasm	10416	1175	949.51	0
12	CC	GO:0070062	extracellular exosome	2604	379	237.38	2.4e-23
12	CC	GO:1903561	extracellular vesicle	2621	380	238.93	4.2e-23
12	CC	GO:0043230	extracellular organelle	2623	380	239.11	4.9e-23
12	CC	GO:0031982	vesicle	4004	522	365	7e-22
12	CC	GO:0031984	organelle subcompartment	1491	242	135.92	2.1e-20
12	CC	GO:0044424	intracellular part	12989	1312	1184.07	6.7e-20
12	CC	GO:0044432	endoplasmic reticulum part	1190	201	108.48	7e-19
12	CC	GO:0005622	intracellular	13265	1328	1209.23	1.6e-18
12	MF	GO:0003824	catalytic activity	5431	626	504.94	2.9e-12
12	MF	GO:0016491	oxidoreductase activity	683	114	63.5	3.2e-10
12	MF	GO:0008137	NADH dehydrogenase (ubiquinone) activity	37	18	3.44	7.7e-10
12	MF	GO:0050136	NADH dehydrogenase (quinone) activity	37	18	3.44	7.7e-10
12	MF	GO:0003954	NADH dehydrogenase activity	39	18	3.63	2.3e-9
12	MF	GO:0048037	cofactor binding	252	53	23.43	1.1e-8
12	MF	GO:0016758	transferase activity, transferring hexos...	186	43	17.29	1.4e-8
12	MF	GO:0016655	oxidoreductase activity, acting on NAD(P...	50	19	4.65	4.1e-8
12	MF	GO:0016757	transferase activity, transferring glyco...	253	51	23.52	8.6e-8
12	MF	GO:0009055	electron transfer activity	105	28	9.76	2.1e-7
13	BP	GO:0022904	respiratory electron transport chain	97	46	10.92	4.6e-19
13	BP	GO:0042773	ATP synthesis coupled electron transport	81	40	9.12	1.5e-17
13	BP	GO:0006119	oxidative phosphorylation	97	44	10.92	2.3e-17
13	BP	GO:0042775	mitochondrial ATP synthesis coupled elec...	80	39	9	6.8e-17
13	BP	GO:0045333	cellular respiration	163	56	18.34	4e-15
13	BP	GO:0015980	energy derivation by oxidation of organi...	247	72	27.8	9.6e-15
13	BP	GO:0009167	purine ribonucleoside monophosphate meta...	295	75	33.2	5.6e-12
13	BP	GO:0009126	purine nucleoside monophosphate metaboli...	296	75	33.31	6.7e-12
13	BP	GO:0046034	ATP metabolic process	251	67	28.25	7.3e-12
13	BP	GO:0022900	electron transport chain	163	50	18.34	1.5e-11
13	CC	GO:0005743	mitochondrial inner membrane	451	121	50.35	7e-21
13	CC	GO:0044429	mitochondrial part	928	198	103.6	2.2e-20
13	CC	GO:0098800	inner mitochondrial membrane protein com...	112	51	12.5	3.7e-20
13	CC	GO:0098798	mitochondrial protein complex	133	56	14.85	5.4e-20
13	CC	GO:0005740	mitochondrial envelope	671	156	74.91	7.4e-20
13	CC	GO:0044444	cytoplasmic part	8675	1148	968.49	1.6e-19
13	CC	GO:0031966	mitochondrial membrane	634	149	70.78	1.8e-19
13	CC	GO:0019866	organelle inner membrane	502	124	56.04	3.6e-18
13	CC	GO:0044424	intracellular part	12989	1581	1450.1	3e-17
13	CC	GO:0044455	mitochondrial membrane part	179	61	19.98	2.6e-16
13	MF	GO:0008137	NADH dehydrogenase (ubiquinone) activity	37	19	4.18	2.2e-9
13	MF	GO:0050136	NADH dehydrogenase (quinone) activity	37	19	4.18	2.2e-9
13	MF	GO:0003954	NADH dehydrogenase activity	39	19	4.41	6.9e-9
13	MF	GO:0016655	oxidoreductase activity, acting on NAD(P...	50	20	5.65	1.7e-7
13	MF	GO:0015078	hydrogen ion transmembrane transporter a...	93	27	10.51	2.5e-6
13	MF	GO:0046933	proton-transporting ATP synthase activit...	15	9	1.7	7.8e-6
13	MF	GO:0004683	calmodulin-dependent protein kinase acti...	28	12	3.17	2.2e-5
13	MF	GO:0016773	phosphotransferase activity, alcohol gro...	740	120	83.66	2.4e-5
13	MF	GO:0003824	catalytic activity	5431	691	614.01	2.8e-5
13	MF	GO:0009055	electron transfer activity	105	27	11.87	3e-5
14	BP	GO:0007268	chemical synaptic transmission	580	150	46.3	0
14	BP	GO:0098916	anterograde trans-synaptic signaling	580	150	46.3	0
14	BP	GO:0099536	synaptic signaling	582	150	46.46	0
14	BP	GO:0099537	trans-synaptic signaling	582	150	46.46	0
14	BP	GO:0007399	nervous system development	2143	316	171.09	1.6e-30
14	BP	GO:0050804	modulation of chemical synaptic transmis...	295	81	23.55	6.8e-24
14	BP	GO:0048666	neuron development	968	165	77.28	9.4e-22
14	BP	GO:0031175	neuron projection development	847	150	67.62	2e-21
14	BP	GO:0007267	cell-cell signaling	1499	223	119.67	2.1e-21
14	BP	GO:0048489	synaptic vesicle transport	127	48	10.14	4.8e-21
14	CC	GO:0097458	neuron part	1366	275	110.83	0
14	CC	GO:0045202	synapse	810	189	65.72	0
14	CC	GO:0044456	synapse part	674	164	54.68	0
14	CC	GO:0043005	neuron projection	1076	210	87.3	0
14	CC	GO:0097060	synaptic membrane	284	85	23.04	2.3e-27
14	CC	GO:0036477	somatodendritic compartment	672	142	54.52	2.7e-27
14	CC	GO:0098794	postsynapse	408	99	33.1	6.9e-24
14	CC	GO:0098793	presynapse	343	87	27.83	1.7e-22
14	CC	GO:0030424	axon	397	94	32.21	6.5e-22
14	CC	GO:0030425	dendrite	480	104	38.94	5.2e-21
14	MF	GO:0022836	gated channel activity	322	67	25.5	1.4e-13
14	MF	GO:0005261	cation channel activity	302	61	23.91	6.9e-12
14	MF	GO:0005216	ion channel activity	410	74	32.46	1.3e-11
14	MF	GO:0022838	substrate-specific channel activity	420	74	33.26	4.2e-11
14	MF	GO:0015267	channel activity	451	76	35.71	2e-10
14	MF	GO:0022803	passive transmembrane transporter activi...	452	76	35.79	2.2e-10
14	MF	GO:0005244	voltage-gated ion channel activity	192	43	15.2	3.1e-10
14	MF	GO:0022832	voltage-gated channel activity	192	43	15.2	3.1e-10
14	MF	GO:0046873	metal ion transmembrane transporter acti...	436	73	34.52	6.2e-10
14	MF	GO:0022890	inorganic cation transmembrane transport...	529	81	41.89	5.4e-9
15	BP	GO:0090304	nucleic acid metabolic process	4838	794	540.12	0
15	BP	GO:0016070	RNA metabolic process	4375	736	488.43	0
15	BP	GO:0097659	nucleic acid-templated transcription	3574	622	399	0
15	BP	GO:0006351	transcription, DNA-templated	3559	620	397.33	0
15	BP	GO:0032774	RNA biosynthetic process	3588	622	400.57	0
15	BP	GO:0051252	regulation of RNA metabolic process	3615	621	403.58	0
15	BP	GO:0019219	regulation of nucleobase-containing comp...	3969	663	443.1	0
15	BP	GO:0006355	regulation of transcription, DNA-templat...	3401	585	379.69	0
15	BP	GO:1903506	regulation of nucleic acid-templated tra...	3421	587	381.92	0
15	BP	GO:0034654	nucleobase-containing compound biosynthe...	4020	663	448.79	0
15	CC	GO:0005634	nucleus	6594	1032	729.71	0
15	CC	GO:0044428	nuclear part	4028	699	445.75	0
15	CC	GO:0031981	nuclear lumen	3707	656	410.23	0
15	CC	GO:0005654	nucleoplasm	3145	571	348.03	0
15	CC	GO:0044451	nucleoplasm part	1002	238	110.88	0
15	CC	GO:0043229	intracellular organelle	11341	1446	1255.03	8e-27
15	CC	GO:0044424	intracellular part	12989	1593	1437.4	2.7e-24
15	CC	GO:0043231	intracellular membrane-bounded organelle	9838	1283	1088.7	5.1e-24
15	CC	GO:0005622	intracellular	13265	1616	1467.94	1e-23
15	CC	GO:0031974	membrane-enclosed lumen	4757	698	526.42	2.3e-20
15	MF	GO:0003676	nucleic acid binding	3747	630	419.54	0
15	MF	GO:0003677	DNA binding	2328	417	260.66	5.1e-26
15	MF	GO:1901363	heterocyclic compound binding	5543	808	620.63	7.8e-23
15	MF	GO:0097159	organic cyclic compound binding	5621	809	629.36	4.6e-21
15	MF	GO:0005488	binding	13392	1612	1499.46	9.5e-19
15	MF	GO:0140110	transcription regulator activity	1530	269	171.31	2.8e-15
15	MF	GO:0008134	transcription factor binding	522	110	58.45	2.5e-11
15	MF	GO:0042393	histone binding	189	53	21.16	1.3e-10
15	MF	GO:0003682	chromatin binding	481	100	53.86	4.5e-10
15	MF	GO:0003700	DNA binding transcription factor activit...	1175	197	131.56	1.6e-9
16	BP	GO:0090304	nucleic acid metabolic process	4838	829	543.85	0
16	BP	GO:0016070	RNA metabolic process	4375	744	491.81	0
16	BP	GO:0006139	nucleobase-containing compound metabolic...	5458	869	613.55	0
16	BP	GO:0044260	cellular macromolecule metabolic process	7968	1154	895.71	0
16	BP	GO:0046483	heterocycle metabolic process	5613	878	630.97	0
16	BP	GO:0006725	cellular aromatic compound metabolic pro...	5648	879	634.91	0
16	BP	GO:0010467	gene expression	5028	802	565.21	0
16	BP	GO:1901360	organic cyclic compound metabolic proces...	5854	895	658.07	0
16	BP	GO:0034641	cellular nitrogen compound metabolic pro...	6092	920	684.82	0
16	BP	GO:0043170	macromolecule metabolic process	8572	1196	963.6	0
16	CC	GO:0044428	nuclear part	4028	766	447.23	0
16	CC	GO:0005634	nucleus	6594	1078	732.13	0
16	CC	GO:0031981	nuclear lumen	3707	715	411.59	0
16	CC	GO:0005654	nucleoplasm	3145	634	349.19	0
16	CC	GO:0043229	intracellular organelle	11341	1534	1259.19	0
16	CC	GO:0044424	intracellular part	12989	1664	1442.16	0
16	CC	GO:0005622	intracellular	13265	1683	1472.81	0
16	CC	GO:0043231	intracellular membrane-bounded organelle	9838	1373	1092.31	0
16	CC	GO:0043226	organelle	12217	1583	1356.45	0
16	CC	GO:0031974	membrane-enclosed lumen	4757	785	528.17	0
16	MF	GO:0003676	nucleic acid binding	3747	640	426.27	0
16	MF	GO:1901363	heterocyclic compound binding	5543	831	630.59	1.7e-25
16	MF	GO:0097159	organic cyclic compound binding	5621	836	639.46	1.7e-24
16	MF	GO:0005488	binding	13392	1639	1523.52	2e-19
16	MF	GO:0003677	DNA binding	2328	396	264.84	6.5e-19
16	MF	GO:0005515	protein binding	10551	1356	1200.32	4.8e-18
16	MF	GO:0003723	RNA binding	1546	275	175.88	2.2e-15
16	MF	GO:0004386	helicase activity	146	47	16.61	1.4e-11
16	MF	GO:0003682	chromatin binding	481	105	54.72	2.1e-11
16	MF	GO:0140098	catalytic activity, acting on RNA	335	79	38.11	1.5e-10
17	BP	GO:0006955	immune response	1788	340	213.31	1.5e-20
17	BP	GO:0002376	immune system process	2601	444	310.3	1.2e-17
17	BP	GO:0002252	immune effector process	1060	217	126.46	1.2e-16
17	BP	GO:0045321	leukocyte activation	1103	214	131.59	7.5e-14
17	BP	GO:0001775	cell activation	1246	234	148.65	1.7e-13
17	BP	GO:0009615	response to virus	293	79	34.96	1.2e-12
17	BP	GO:0034470	ncRNA processing	375	92	44.74	6e-12
17	BP	GO:0045087	innate immune response	804	161	95.92	9.7e-12
17	BP	GO:0051607	defense response to virus	210	61	25.05	1.5e-11
17	BP	GO:0016192	vesicle-mediated transport	1772	301	211.4	1.6e-11
17	CC	GO:0044424	intracellular part	12989	1699	1532.7	4.3e-26
17	CC	GO:0005622	intracellular	13265	1720	1565.26	2.4e-24
17	CC	GO:0005737	cytoplasm	10416	1406	1229.08	6.4e-20
17	CC	GO:0044444	cytoplasmic part	8675	1208	1023.65	1.3e-19
17	CC	GO:0043227	membrane-bounded organelle	11424	1514	1348.03	1.3e-19
17	CC	GO:0043229	intracellular organelle	11341	1503	1338.23	3.8e-19
17	CC	GO:0043226	organelle	12217	1595	1441.6	5.3e-19
17	CC	GO:0044446	intracellular organelle part	8153	1115	962.05	6.7e-14
17	CC	GO:0043231	intracellular membrane-bounded organelle	9838	1308	1160.88	1.1e-13
17	CC	GO:0044422	organelle part	8356	1129	986	2.2e-12
17	MF	GO:0005515	protein binding	10551	1393	1267.34	9.6e-12
17	MF	GO:0005488	binding	13392	1679	1608.59	1.5e-7
17	MF	GO:0003723	RNA binding	1546	241	185.7	6.1e-6
17	MF	GO:0042802	identical protein binding	1519	235	182.46	1.4e-5
17	MF	GO:0045296	cadherin binding	298	59	35.79	6.8e-5
17	MF	GO:0016796	exonuclease activity, active with either...	47	16	5.65	6.8e-5
17	MF	GO:0016758	transferase activity, transferring hexos...	186	41	22.34	7.6e-5
17	MF	GO:0004518	nuclease activity	192	41	23.06	1.6e-4
17	MF	GO:0001968	fibronectin binding	24	10	2.88	2.4e-4
17	MF	GO:0008408	3'-5' exonuclease activity	47	15	5.65	2.6e-4
18	BP	GO:0006955	immune response	1788	494	238.29	0
18	BP	GO:0002376	immune system process	2601	635	346.64	0
18	BP	GO:0045321	leukocyte activation	1103	317	147	0
18	BP	GO:0002252	immune effector process	1060	306	141.27	0
18	BP	GO:0001775	cell activation	1246	341	166.06	0
18	BP	GO:0006952	defense response	1431	365	190.71	0
18	BP	GO:0002682	regulation of immune system process	1330	342	177.25	0
18	BP	GO:0050776	regulation of immune response	864	250	115.15	0
18	BP	GO:0002443	leukocyte mediated immunity	714	217	95.16	0
18	BP	GO:0045087	innate immune response	804	231	107.15	0
18	CC	GO:0098552	side of membrane	407	117	53.35	2.8e-17
18	CC	GO:0044444	cytoplasmic part	8675	1298	1137.15	3.9e-14
18	CC	GO:0000323	lytic vacuole	621	145	81.4	8.8e-13
18	CC	GO:0005764	lysosome	621	145	81.4	8.8e-13
18	CC	GO:0031410	cytoplasmic vesicle	2081	376	272.78	3.2e-12
18	CC	GO:0031982	vesicle	4004	655	524.86	3.9e-12
18	CC	GO:0097708	intracellular vesicle	2084	376	273.18	3.9e-12
18	CC	GO:0044433	cytoplasmic vesicle part	1359	262	178.14	1.4e-11
18	CC	GO:0005737	cytoplasm	10416	1502	1365.36	1.6e-11
18	CC	GO:0005773	vacuole	710	154	93.07	7.3e-11
18	MF	GO:0004715	non-membrane spanning protein tyrosine k...	50	27	6.61	7.9e-12
18	MF	GO:0004896	cytokine receptor activity	87	35	11.5	3e-10
18	MF	GO:0005515	protein binding	10551	1495	1394.61	1.6e-7
18	MF	GO:0005488	binding	13392	1837	1770.13	1.7e-6
18	MF	GO:0003824	catalytic activity	5431	808	717.86	5e-6
18	MF	GO:0004713	protein tyrosine kinase activity	176	44	23.26	1.7e-5
18	MF	GO:0042287	MHC protein binding	28	13	3.7	2e-5
18	MF	GO:0008289	lipid binding	620	118	81.95	2.1e-5
18	MF	GO:0016301	kinase activity	806	147	106.54	2.1e-5
18	MF	GO:0016772	transferase activity, transferring phosp...	950	169	125.57	2.2e-5
19	BP	GO:0090304	nucleic acid metabolic process	4838	769	542.3	0
19	BP	GO:0006139	nucleobase-containing compound metabolic...	5458	827	611.79	1.3e-29
19	BP	GO:0046483	heterocycle metabolic process	5613	841	629.17	1.6e-28
19	BP	GO:0006725	cellular aromatic compound metabolic pro...	5648	844	633.09	3.1e-28
19	BP	GO:0016070	RNA metabolic process	4375	689	490.4	6.9e-28
19	BP	GO:1901360	organic cyclic compound metabolic proces...	5854	859	656.18	5.3e-26
19	BP	GO:0032774	RNA biosynthetic process	3588	572	402.18	3e-23
19	BP	GO:0097659	nucleic acid-templated transcription	3574	570	400.61	3.4e-23
19	BP	GO:0006351	transcription, DNA-templated	3559	567	398.93	6.4e-23
19	BP	GO:0034641	cellular nitrogen compound metabolic pro...	6092	872	682.86	1.2e-22
19	CC	GO:0005634	nucleus	6594	952	733.74	3.9e-28
19	CC	GO:0043231	intracellular membrane-bounded organelle	9838	1270	1094.72	1e-19
19	CC	GO:0043229	intracellular organelle	11341	1423	1261.96	2.8e-19
19	CC	GO:0044424	intracellular part	12989	1580	1445.34	2.9e-18
19	CC	GO:0005622	intracellular	13265	1605	1476.05	5.1e-18
19	CC	GO:0005654	nucleoplasm	3145	487	349.96	5e-17
19	CC	GO:0031981	nuclear lumen	3707	552	412.49	5.5e-16
19	CC	GO:0044428	nuclear part	4028	590	448.21	9.9e-16
19	CC	GO:0043226	organelle	12217	1476	1359.44	4.5e-12
19	CC	GO:0044451	nucleoplasm part	1002	180	111.5	2.1e-11
19	MF	GO:0003677	DNA binding	2328	420	266.19	6.5e-25
19	MF	GO:0003676	nucleic acid binding	3747	608	428.43	1.1e-24
19	MF	GO:1901363	heterocyclic compound binding	5543	802	633.79	1.7e-18
19	MF	GO:0097159	organic cyclic compound binding	5621	808	642.71	7.5e-18
19	MF	GO:0046872	metal ion binding	3880	578	443.64	1.5e-14
19	MF	GO:0043169	cation binding	3964	581	453.25	3.3e-13
19	MF	GO:0043167	ion binding	5779	774	660.77	2.9e-9
19	MF	GO:0005488	binding	13392	1590	1531.25	7e-6
19	MF	GO:0035064	methylated histone binding	53	18	6.06	1.3e-5
19	MF	GO:0140034	methylation-dependent protein binding	53	18	6.06	1.3e-5
20	BP	GO:0007399	nervous system development	2143	348	205.58	5.6e-26
20	BP	GO:0099536	synaptic signaling	582	136	55.83	1.3e-23
20	BP	GO:0099537	trans-synaptic signaling	582	136	55.83	1.3e-23
20	BP	GO:0007268	chemical synaptic transmission	580	135	55.64	2.9e-23
20	BP	GO:0098916	anterograde trans-synaptic signaling	580	135	55.64	2.9e-23
20	BP	GO:0120036	plasma membrane bounded cell projection ...	1293	213	124.04	3.1e-16
20	BP	GO:0030030	cell projection organization	1320	215	126.63	7.9e-16
20	BP	GO:0048666	neuron development	968	165	92.86	5.5e-14
20	BP	GO:0048699	generation of neurons	1323	209	126.92	5.5e-14
20	BP	GO:0006836	neurotransmitter transport	178	52	17.08	9.6e-14
20	CC	GO:0045202	synapse	810	177	79.78	1.8e-25
20	CC	GO:0097458	neuron part	1366	253	134.55	7.6e-25
20	CC	GO:0044456	synapse part	674	153	66.39	7.9e-24
20	CC	GO:0098793	presynapse	343	87	33.78	4.8e-17
20	CC	GO:0120025	plasma membrane bounded cell projection	1747	276	172.07	8.2e-17
20	CC	GO:0042995	cell projection	1813	282	178.57	2.9e-16
20	CC	GO:0036477	somatodendritic compartment	672	132	66.19	3.6e-15
20	CC	GO:0097060	synaptic membrane	284	73	27.97	7.9e-15
20	CC	GO:0043005	neuron projection	1076	185	105.98	8.5e-15
20	CC	GO:0044463	cell projection part	998	171	98.3	1.4e-13
20	MF	GO:0022836	gated channel activity	322	67	30.95	8.2e-10
20	MF	GO:0005216	ion channel activity	410	75	39.41	3.1e-8
20	MF	GO:0046872	metal ion binding	3880	459	372.94	6.7e-8
20	MF	GO:0043169	cation binding	3964	467	381.01	8.3e-8
20	MF	GO:0022838	substrate-specific channel activity	420	75	40.37	8.8e-8
20	MF	GO:0005244	voltage-gated ion channel activity	192	42	18.45	2.8e-7
20	MF	GO:0022832	voltage-gated channel activity	192	42	18.45	2.8e-7
20	MF	GO:0008066	glutamate receptor activity	27	13	2.6	3.1e-7
20	MF	GO:0005230	extracellular ligand-gated ion channel a...	71	22	6.82	4.4e-7
20	MF	GO:0015276	ligand-gated ion channel activity	132	32	12.69	6.7e-7
21	BP	GO:0007399	nervous system development	2143	377	159.08	0
21	BP	GO:0007268	chemical synaptic transmission	580	179	43.06	0
21	BP	GO:0098916	anterograde trans-synaptic signaling	580	179	43.06	0
21	BP	GO:0099536	synaptic signaling	582	179	43.2	0
21	BP	GO:0099537	trans-synaptic signaling	582	179	43.2	0
21	BP	GO:0007267	cell-cell signaling	1499	264	111.28	0
21	BP	GO:0048666	neuron development	968	186	71.86	0
21	BP	GO:0022008	neurogenesis	1414	236	104.97	0
21	BP	GO:0048699	generation of neurons	1323	225	98.21	0
21	BP	GO:0030182	neuron differentiation	1203	210	89.3	0
21	CC	GO:0097458	neuron part	1366	323	103.81	0
21	CC	GO:0045202	synapse	810	233	61.56	0
21	CC	GO:0044456	synapse part	674	206	51.22	0
21	CC	GO:0043005	neuron projection	1076	250	81.77	0
21	CC	GO:0036477	somatodendritic compartment	672	172	51.07	0
21	CC	GO:0098794	postsynapse	408	126	31.01	0
21	CC	GO:0097060	synaptic membrane	284	103	21.58	0
21	CC	GO:0098793	presynapse	343	113	26.07	0
21	CC	GO:0120025	plasma membrane bounded cell projection	1747	290	132.77	0
21	CC	GO:0042995	cell projection	1813	297	137.78	0
21	MF	GO:0022836	gated channel activity	322	90	23.47	5.3e-30
21	MF	GO:0005216	ion channel activity	410	99	29.89	2.3e-27
21	MF	GO:0022838	substrate-specific channel activity	420	99	30.61	1.8e-26
21	MF	GO:0015267	channel activity	451	101	32.87	3.9e-25
21	MF	GO:0022803	passive transmembrane transporter activi...	452	101	32.95	4.7e-25
21	MF	GO:0005261	cation channel activity	302	79	22.01	2.2e-24
21	MF	GO:0046873	metal ion transmembrane transporter acti...	436	92	31.78	4.7e-21
21	MF	GO:0022890	inorganic cation transmembrane transport...	529	100	38.56	3.6e-19
21	MF	GO:0005244	voltage-gated ion channel activity	192	54	13.99	1.4e-18
21	MF	GO:0022832	voltage-gated channel activity	192	54	13.99	1.4e-18
22	BP	GO:0016043	cellular component organization	5622	687	544.75	1.4e-15
22	BP	GO:0090304	nucleic acid metabolic process	4838	604	468.79	5e-15
22	BP	GO:0006351	transcription, DNA-templated	3559	464	344.86	5.5e-14
22	BP	GO:0007399	nervous system development	2143	307	207.65	6.8e-14
22	BP	GO:0071840	cellular component organization or bioge...	5821	698	564.04	7e-14
22	BP	GO:0097659	nucleic acid-templated transcription	3574	464	346.31	1.2e-13
22	BP	GO:0032774	RNA biosynthetic process	3588	465	347.67	1.4e-13
22	BP	GO:0016070	RNA metabolic process	4375	548	423.92	1.6e-13
22	BP	GO:0019219	regulation of nucleobase-containing comp...	3969	504	384.58	2.8e-13
22	BP	GO:2000112	regulation of cellular macromolecule bio...	3800	484	368.21	7.1e-13
22	CC	GO:0044428	nuclear part	4028	535	387.14	7.4e-19
22	CC	GO:0031981	nuclear lumen	3707	498	356.29	2.8e-18
22	CC	GO:0005634	nucleus	6594	793	633.76	8.6e-18
22	CC	GO:0005654	nucleoplasm	3145	432	302.27	3.3e-17
22	CC	GO:0044424	intracellular part	12989	1357	1248.39	6.7e-14
22	CC	GO:0044451	nucleoplasm part	1002	169	96.3	9.1e-14
22	CC	GO:0005622	intracellular	13265	1378	1274.92	1.7e-13
22	CC	GO:0005829	cytosol	4598	558	441.92	1.2e-11
22	CC	GO:0043231	intracellular membrane-bounded organelle	9838	1057	945.55	6.2e-10
22	CC	GO:0031974	membrane-enclosed lumen	4757	556	457.2	8.1e-9
22	MF	GO:0005488	binding	13392	1383	1300.1	5.9e-12
22	MF	GO:0005515	protein binding	10551	1134	1024.3	5.8e-11
22	MF	GO:0019899	enzyme binding	2076	269	201.54	1.3e-7
22	MF	GO:0051020	GTPase binding	600	97	58.25	2.9e-7
22	MF	GO:0008134	transcription factor binding	522	87	50.68	3.2e-7
22	MF	GO:0017016	Ras GTPase binding	491	81	47.67	1.2e-6
22	MF	GO:0003712	transcription cofactor activity	523	85	50.77	1.3e-6
22	MF	GO:0003676	nucleic acid binding	3747	438	363.76	2.3e-6
22	MF	GO:0030695	GTPase regulator activity	299	55	29.03	2.4e-6
22	MF	GO:0003677	DNA binding	2328	288	226	2.9e-6
23	BP	GO:0090304	nucleic acid metabolic process	4838	824	460.38	0
23	BP	GO:0016070	RNA metabolic process	4375	756	416.32	0
23	BP	GO:0010467	gene expression	5028	822	478.46	0
23	BP	GO:0006396	RNA processing	884	281	84.12	0
23	BP	GO:0006139	nucleobase-containing compound metabolic...	5458	856	519.37	0
23	BP	GO:0046483	heterocycle metabolic process	5613	863	534.12	0
23	BP	GO:0006725	cellular aromatic compound metabolic pro...	5648	865	537.45	0
23	BP	GO:0034641	cellular nitrogen compound metabolic pro...	6092	905	579.7	0
23	BP	GO:0044260	cellular macromolecule metabolic process	7968	1076	758.22	0
23	BP	GO:1901360	organic cyclic compound metabolic proces...	5854	872	557.06	0
23	CC	GO:0044428	nuclear part	4028	777	374.33	0
23	CC	GO:0031981	nuclear lumen	3707	725	344.5	0
23	CC	GO:0005654	nucleoplasm	3145	647	292.27	0
23	CC	GO:0005634	nucleus	6594	1000	612.8	0
23	CC	GO:0031974	membrane-enclosed lumen	4757	774	442.08	0
23	CC	GO:0043233	organelle lumen	4757	774	442.08	0
23	CC	GO:0070013	intracellular organelle lumen	4757	774	442.08	0
23	CC	GO:0032991	macromolecular complex	4643	725	431.48	0
23	CC	GO:0044446	intracellular organelle part	8153	1063	757.68	0
23	CC	GO:0043231	intracellular membrane-bounded organelle	9838	1205	914.27	0
23	MF	GO:0003676	nucleic acid binding	3747	676	357.75	0
23	MF	GO:0003723	RNA binding	1546	367	147.61	0
23	MF	GO:1901363	heterocyclic compound binding	5543	806	529.23	0
23	MF	GO:0097159	organic cyclic compound binding	5621	808	536.67	0
23	MF	GO:0003677	DNA binding	2328	385	222.27	0
23	MF	GO:0005515	protein binding	10551	1177	1007.37	9.4e-25
23	MF	GO:0005488	binding	13392	1395	1278.62	1.4e-23
23	MF	GO:0004386	helicase activity	146	56	13.94	6.2e-21
23	MF	GO:0003682	chromatin binding	481	109	45.92	3.5e-18
23	MF	GO:0140098	catalytic activity, acting on RNA	335	85	31.98	1.6e-17
24	BP	GO:0019953	sexual reproduction	760	140	47.85	0
24	BP	GO:0048232	male gamete generation	496	108	31.23	0
24	BP	GO:0007283	spermatogenesis	481	102	30.29	1.7e-28
24	BP	GO:0007276	gamete generation	617	116	38.85	2.1e-27
24	BP	GO:0022414	reproductive process	1306	183	82.23	2.2e-26
24	BP	GO:0000003	reproduction	1307	183	82.3	2.5e-26
24	BP	GO:0000280	nuclear division	361	83	22.73	8.4e-26
24	BP	GO:0048285	organelle fission	397	87	25	1.9e-25
24	BP	GO:0044703	multi-organism reproductive process	919	144	57.87	2e-25
24	BP	GO:0044782	cilium organization	321	77	20.21	3e-25
24	CC	GO:0005929	cilium	489	98	31.96	4.1e-24
24	CC	GO:0015630	microtubule cytoskeleton	1042	153	68.1	3.1e-22
24	CC	GO:0000793	condensed chromosome	196	51	12.81	5.1e-18
24	CC	GO:0044430	cytoskeletal part	1364	171	89.15	1.5e-17
24	CC	GO:0005815	microtubule organizing center	627	99	40.98	1.1e-16
24	CC	GO:0044441	ciliary part	380	71	24.84	5e-16
24	CC	GO:0097223	sperm part	167	43	10.91	3.2e-15
24	CC	GO:0031514	motile cilium	129	37	8.43	6.8e-15
24	CC	GO:0044427	chromosomal part	823	114	53.79	8.2e-15
24	CC	GO:0005694	chromosome	935	124	61.11	1.3e-14
24	MF	GO:0003777	microtubule motor activity	82	26	5.36	5.5e-12
24	MF	GO:0003774	motor activity	134	32	8.75	9.3e-11
24	MF	GO:1990939	ATP-dependent microtubule motor activity	45	15	2.94	8.2e-8
24	MF	GO:0045503	dynein light chain binding	23	10	1.5	7.1e-7
24	MF	GO:0008569	ATP-dependent microtubule motor activity...	17	8	1.11	4.6e-6
24	MF	GO:0003677	DNA binding	2328	198	152.06	3.1e-5
24	MF	GO:0045505	dynein intermediate chain binding	25	8	1.63	1.3e-4
24	MF	GO:0016887	ATPase activity	416	46	27.17	3.2e-4
24	MF	GO:0005524	ATP binding	1417	124	92.56	3.9e-4
24	MF	GO:0032559	adenyl ribonucleotide binding	1450	126	94.71	4.6e-4
25	BP	GO:0019953	sexual reproduction	760	172	30.53	0
25	BP	GO:0044703	multi-organism reproductive process	919	173	36.92	0
25	BP	GO:0048232	male gamete generation	496	129	19.93	0
25	BP	GO:0007283	spermatogenesis	481	125	19.32	0
25	BP	GO:0007276	gamete generation	617	138	24.79	0
25	BP	GO:0032504	multicellular organism reproduction	779	150	31.3	0
25	BP	GO:0022414	reproductive process	1306	193	52.47	0
25	BP	GO:0000003	reproduction	1307	193	52.51	0
25	BP	GO:0048609	multicellular organismal reproductive pr...	768	143	30.85	0
25	BP	GO:0022412	cellular process involved in reproductio...	302	72	12.13	0
25	CC	GO:0097223	sperm part	167	52	7.51	7.9e-30
25	CC	GO:0031514	motile cilium	129	39	5.8	4e-22
25	CC	GO:0001669	acrosomal vesicle	105	34	4.72	1.6e-20
25	CC	GO:0005929	cilium	489	67	22	2.4e-16
25	CC	GO:0036126	sperm flagellum	71	22	3.19	2.7e-13
25	CC	GO:0097729	9+2 motile cilium	71	22	3.19	2.7e-13
25	CC	GO:0002080	acrosomal membrane	25	12	1.12	1.9e-10
25	CC	GO:0044441	ciliary part	380	46	17.1	9.5e-10
25	CC	GO:0043186	P granule	16	8	0.72	1.5e-7
25	CC	GO:0045495	pole plasm	16	8	0.72	1.5e-7
25	MF	GO:0003796	lysozyme activity	13	8	0.54	9.2e-9
25	MF	GO:0061783	peptidoglycan muralytic activity	17	8	0.71	1.5e-7
25	MF	GO:0004984	olfactory receptor activity	318	31	13.22	9.8e-6
25	MF	GO:0045503	dynein light chain binding	23	7	0.96	2.8e-5
25	MF	GO:0003777	microtubule motor activity	82	12	3.41	1.4e-4
25	MF	GO:1990939	ATP-dependent microtubule motor activity	45	8	1.87	4.7e-4
25	MF	GO:0003774	motor activity	134	14	5.57	0.00138
25	MF	GO:0005549	odorant binding	72	9	2.99	0.00288
25	MF	GO:0045505	dynein intermediate chain binding	25	5	1.04	0.00325
25	MF	GO:0008569	ATP-dependent microtubule motor activity...	17	4	0.71	0.00457
26	BP	GO:0019953	sexual reproduction	760	179	53.38	0
26	BP	GO:0048232	male gamete generation	496	131	34.84	0
26	BP	GO:0044703	multi-organism reproductive process	919	186	64.55	0
26	BP	GO:0007283	spermatogenesis	481	126	33.79	0
26	BP	GO:0007276	gamete generation	617	143	43.34	0
26	BP	GO:0032504	multicellular organism reproduction	779	162	54.72	0
26	BP	GO:0022414	reproductive process	1306	221	91.74	0
26	BP	GO:0000003	reproduction	1307	221	91.81	0
26	BP	GO:0048609	multicellular organismal reproductive pr...	768	156	53.95	0
26	BP	GO:0003341	cilium movement	53	31	3.72	1.2e-22
26	CC	GO:0005929	cilium	489	112	36.44	8.3e-28
26	CC	GO:0097223	sperm part	167	54	12.45	3.3e-21
26	CC	GO:0044441	ciliary part	380	82	28.32	7.1e-19
26	CC	GO:0031514	motile cilium	129	44	9.61	1.6e-18
26	CC	GO:0097014	ciliary plasm	95	36	7.08	4.2e-17
26	CC	GO:0005930	axoneme	94	35	7.01	2.2e-16
26	CC	GO:0001669	acrosomal vesicle	105	33	7.83	4.3e-13
26	CC	GO:0044447	axoneme part	27	16	2.01	4.9e-12
26	CC	GO:0036126	sperm flagellum	71	25	5.29	1.8e-11
26	CC	GO:0097729	9+2 motile cilium	71	25	5.29	1.8e-11
26	MF	GO:0045503	dynein light chain binding	23	14	1.66	4.3e-11
26	MF	GO:1990939	ATP-dependent microtubule motor activity	45	16	3.25	4.3e-8
26	MF	GO:0003777	microtubule motor activity	82	21	5.92	2.3e-7
26	MF	GO:0008569	ATP-dependent microtubule motor activity...	17	9	1.23	7.4e-7
26	MF	GO:0004984	olfactory receptor activity	318	48	22.95	8.4e-7
26	MF	GO:0003774	motor activity	134	27	9.67	9.1e-7
26	MF	GO:0045505	dynein intermediate chain binding	25	10	1.8	4.4e-6
26	MF	GO:0051959	dynein light intermediate chain binding	28	10	2.02	1.5e-5
26	MF	GO:0045504	dynein heavy chain binding	14	6	1.01	2.5e-4
26	MF	GO:0004930	G-protein coupled receptor activity	702	75	50.67	3.8e-4
27	BP	GO:1901575	organic substance catabolic process	1914	136	81.08	4.3e-10
27	BP	GO:0044248	cellular catabolic process	1981	139	83.92	6.1e-10
27	BP	GO:1901564	organonitrogen compound metabolic proces...	6306	343	267.15	7e-10
27	BP	GO:0019752	carboxylic acid metabolic process	970	82	41.09	1.2e-9
27	BP	GO:0009056	catabolic process	2330	156	98.71	1.2e-9
27	BP	GO:0043436	oxoacid metabolic process	1076	86	45.58	6.7e-9
27	BP	GO:0006082	organic acid metabolic process	1088	86	46.09	1.1e-8
27	BP	GO:0008152	metabolic process	10508	509	445.16	1.4e-8
27	BP	GO:0044282	small molecule catabolic process	358	40	15.17	2.1e-8
27	BP	GO:0071704	organic substance metabolic process	10077	491	426.9	2.7e-8
27	CC	GO:0044444	cytoplasmic part	8675	451	363.85	3.9e-12
27	CC	GO:0005737	cytoplasm	10416	517	436.87	1.6e-11
27	CC	GO:0005829	cytosol	4598	265	192.85	7.8e-10
27	CC	GO:0044424	intracellular part	12989	602	544.78	3.6e-9
27	CC	GO:0043227	membrane-bounded organelle	11424	545	479.14	4.6e-9
27	CC	GO:0005622	intracellular	13265	609	556.36	1.9e-8
27	CC	GO:0000502	proteasome complex	66	15	2.77	6.9e-8
27	CC	GO:0043231	intracellular membrane-bounded organelle	9838	478	412.62	7.6e-8
27	CC	GO:1905369	endopeptidase complex	67	15	2.81	8.5e-8
27	CC	GO:1905368	peptidase complex	85	15	3.57	2.2e-6
27	MF	GO:0003824	catalytic activity	5431	298	234.52	1.5e-7
27	MF	GO:0004722	protein serine/threonine phosphatase act...	67	11	2.89	1.3e-4
27	MF	GO:0005488	binding	13392	609	578.3	1.7e-4
27	MF	GO:0016491	oxidoreductase activity	683	49	29.49	3.4e-4
27	MF	GO:0016829	lyase activity	156	17	6.74	4.2e-4
27	MF	GO:0005515	protein binding	10551	494	455.62	6e-4
27	MF	GO:0032182	ubiquitin-like protein binding	80	11	3.45	6.2e-4
27	MF	GO:0019783	ubiquitin-like protein-specific protease...	107	13	4.62	7e-4
27	MF	GO:0016791	phosphatase activity	241	22	10.41	7.8e-4
27	MF	GO:0140096	catalytic activity, acting on a protein	2134	121	92.15	8.3e-4
28	BP	GO:0006120	mitochondrial electron transport, NADH t...	45	19	2	1.3e-14
28	BP	GO:0007586	digestion	151	33	6.72	1.7e-14
28	BP	GO:0033108	mitochondrial respiratory chain complex ...	78	24	3.47	2e-14
28	BP	GO:0010257	NADH dehydrogenase complex assembly	55	20	2.45	8.2e-14
28	BP	GO:0032981	mitochondrial respiratory chain complex ...	55	20	2.45	8.2e-14
28	BP	GO:0097031	mitochondrial respiratory chain complex ...	55	20	2.45	8.2e-14
28	BP	GO:0042775	mitochondrial ATP synthesis coupled elec...	80	21	3.56	2.6e-11
28	BP	GO:0042773	ATP synthesis coupled electron transport	81	21	3.6	3.3e-11
28	BP	GO:0006119	oxidative phosphorylation	97	22	4.32	1.9e-10
28	BP	GO:0022904	respiratory electron transport chain	97	22	4.32	1.9e-10
28	CC	GO:0005747	mitochondrial respiratory chain complex ...	42	19	1.84	2.1e-15
28	CC	GO:0030964	NADH dehydrogenase complex	42	19	1.84	2.1e-15
28	CC	GO:0045271	respiratory chain complex I	42	19	1.84	2.1e-15
28	CC	GO:1990204	oxidoreductase complex	93	24	4.07	1.1e-12
28	CC	GO:0098803	respiratory chain complex	69	20	3.02	7.9e-12
28	CC	GO:1903561	extracellular vesicle	2621	182	114.74	2.9e-11
28	CC	GO:0070062	extracellular exosome	2604	181	113.99	3.1e-11
28	CC	GO:0043230	extracellular organelle	2623	182	114.82	3.1e-11
28	CC	GO:0005746	mitochondrial respiratory chain	76	20	3.33	5.6e-11
28	CC	GO:0070469	respiratory chain	81	20	3.55	1.9e-10
28	MF	GO:0008137	NADH dehydrogenase (ubiquinone) activity	37	18	1.66	3.5e-15
28	MF	GO:0050136	NADH dehydrogenase (quinone) activity	37	18	1.66	3.5e-15
28	MF	GO:0003954	NADH dehydrogenase activity	39	18	1.75	1.1e-14
28	MF	GO:0016655	oxidoreductase activity, acting on NAD(P...	50	18	2.24	2e-12
28	MF	GO:0016651	oxidoreductase activity, acting on NAD(P...	100	19	4.49	8.2e-8
28	MF	GO:0008233	peptidase activity	586	50	26.28	9.6e-6
28	MF	GO:0017171	serine hydrolase activity	207	23	9.28	5.7e-5
28	MF	GO:0003824	catalytic activity	5431	292	243.58	6e-5
28	MF	GO:0070011	peptidase activity, acting on L-amino ac...	567	46	25.43	7.5e-5
28	MF	GO:0008236	serine-type peptidase activity	202	22	9.06	1.1e-4
29	BP	GO:0022904	respiratory electron transport chain	97	59	5.93	0
29	BP	GO:0042775	mitochondrial ATP synthesis coupled elec...	80	53	4.89	0
29	BP	GO:0042773	ATP synthesis coupled electron transport	81	53	4.95	0
29	BP	GO:0045333	cellular respiration	163	72	9.96	0
29	BP	GO:0006119	oxidative phosphorylation	97	56	5.93	0
29	BP	GO:0006613	cotranslational protein targeting to mem...	94	53	5.74	0
29	BP	GO:0006614	SRP-dependent cotranslational protein ta...	89	51	5.44	0
29	BP	GO:0022900	electron transport chain	163	67	9.96	0
29	BP	GO:0045047	protein targeting to ER	98	52	5.99	0
29	BP	GO:0015980	energy derivation by oxidation of organi...	247	80	15.09	0
29	CC	GO:0098800	inner mitochondrial membrane protein com...	112	74	6.77	0
29	CC	GO:0098798	mitochondrial protein complex	133	78	8.04	0
29	CC	GO:0044455	mitochondrial membrane part	179	86	10.82	0
29	CC	GO:0005743	mitochondrial inner membrane	451	133	27.27	0
29	CC	GO:0044429	mitochondrial part	928	191	56.11	0
29	CC	GO:0019866	organelle inner membrane	502	137	30.35	0
29	CC	GO:0005740	mitochondrial envelope	671	157	40.57	0
29	CC	GO:0031966	mitochondrial membrane	634	150	38.34	0
29	CC	GO:0005739	mitochondrion	1555	245	94.03	0
29	CC	GO:0070469	respiratory chain	81	52	4.9	0
29	MF	GO:0003735	structural constituent of ribosome	152	65	9.32	0
29	MF	GO:0008137	NADH dehydrogenase (ubiquinone) activity	37	30	2.27	1.9e-30
29	MF	GO:0050136	NADH dehydrogenase (quinone) activity	37	30	2.27	1.9e-30
29	MF	GO:0003954	NADH dehydrogenase activity	39	30	2.39	3.5e-29
29	MF	GO:0016655	oxidoreductase activity, acting on NAD(P...	50	30	3.07	4e-24
29	MF	GO:0016651	oxidoreductase activity, acting on NAD(P...	100	36	6.13	5.4e-19
29	MF	GO:0009055	electron transfer activity	105	36	6.44	3.5e-18
29	MF	GO:0016491	oxidoreductase activity	683	103	41.9	7.2e-18
29	MF	GO:0015078	hydrogen ion transmembrane transporter a...	93	32	5.7	2.3e-16
29	MF	GO:0005198	structural molecule activity	648	91	39.75	5.7e-14
30	BP	GO:0045047	protein targeting to ER	98	61	8.04	0
30	BP	GO:0072599	establishment of protein localization to...	102	61	8.37	0
30	BP	GO:0006614	SRP-dependent cotranslational protein ta...	89	57	7.3	0
30	BP	GO:0006613	cotranslational protein targeting to mem...	94	58	7.71	0
30	BP	GO:0070972	protein localization to endoplasmic reti...	123	63	10.09	0
30	BP	GO:0000184	nuclear-transcribed mRNA catabolic proce...	118	57	9.68	0
30	BP	GO:0006612	protein targeting to membrane	152	62	12.47	2.3e-28
30	BP	GO:0019080	viral gene expression	184	67	15.09	4.4e-27
30	BP	GO:0000956	nuclear-transcribed mRNA catabolic proce...	196	68	16.08	4.9e-26
30	BP	GO:0006413	translational initiation	187	66	15.34	8.5e-26
30	CC	GO:0022626	cytosolic ribosome	109	57	8.8	0
30	CC	GO:0044391	ribosomal subunit	177	61	14.3	1.2e-23
30	CC	GO:0044424	intracellular part	12989	1175	1049.06	1e-21
30	CC	GO:0005840	ribosome	221	66	17.85	1.5e-21
30	CC	GO:0022625	cytosolic large ribosomal subunit	59	33	4.77	3e-21
30	CC	GO:0044444	cytoplasmic part	8675	859	700.64	2.6e-20
30	CC	GO:0005622	intracellular	13265	1187	1071.35	9.1e-20
30	CC	GO:0044445	cytosolic part	228	63	18.41	1e-18
30	CC	GO:0005737	cytoplasm	10416	978	841.25	4.4e-17
30	CC	GO:0044422	organelle part	8356	809	674.88	6.5e-15
30	MF	GO:0003735	structural constituent of ribosome	152	59	12.47	1.1e-25
30	MF	GO:0003723	RNA binding	1546	201	126.87	7.6e-12
30	MF	GO:0005198	structural molecule activity	648	98	53.18	1.7e-9
30	MF	GO:0016758	transferase activity, transferring hexos...	186	38	15.26	1.2e-7
30	MF	GO:0019843	rRNA binding	54	17	4.43	7.9e-7
30	MF	GO:0016757	transferase activity, transferring glyco...	253	44	20.76	1.5e-6
30	MF	GO:1901363	heterocyclic compound binding	5543	519	454.89	6e-5
30	MF	GO:0097159	organic cyclic compound binding	5621	524	461.29	8.7e-5
30	MF	GO:0045296	cadherin binding	298	44	24.46	9.8e-5
30	MF	GO:0005089	Rho guanyl-nucleotide exchange factor ac...	77	17	6.32	1.3e-4
31	BP	GO:0009888	tissue development	1713	255	147.79	8.4e-20
31	BP	GO:0030198	extracellular matrix organization	318	81	27.43	1.6e-19
31	BP	GO:0043062	extracellular structure organization	319	81	27.52	2e-19
31	BP	GO:0001944	vasculature development	596	120	51.42	3.9e-19
31	BP	GO:0072359	circulatory system development	897	158	77.39	6.3e-19
31	BP	GO:0072358	cardiovascular system development	604	120	52.11	1.2e-18
31	BP	GO:0009653	anatomical structure morphogenesis	2346	318	202.4	2.1e-18
31	BP	GO:0001568	blood vessel development	572	115	49.35	2.5e-18
31	BP	GO:0001503	ossification	359	79	30.97	3.8e-15
31	BP	GO:0016477	cell migration	1210	184	104.39	3.8e-15
31	CC	GO:0044421	extracellular region part	3598	465	308.63	4.5e-24
31	CC	GO:0005615	extracellular space	3396	436	291.31	1.1e-21
31	CC	GO:0070062	extracellular exosome	2604	354	223.37	3.4e-21
31	CC	GO:1903561	extracellular vesicle	2621	355	224.83	5.6e-21
31	CC	GO:0043230	extracellular organelle	2623	355	225	6.4e-21
31	CC	GO:0044432	endoplasmic reticulum part	1190	195	102.08	8.5e-20
31	CC	GO:0005576	extracellular region	4244	506	364.05	1.2e-18
31	CC	GO:0012505	endomembrane system	4025	483	345.26	3.8e-18
31	CC	GO:0031012	extracellular matrix	538	109	46.15	8.3e-18
31	CC	GO:0031982	vesicle	4004	479	343.46	1.1e-17
31	MF	GO:0050839	cell adhesion molecule binding	448	87	38.43	2.4e-13
31	MF	GO:0045296	cadherin binding	298	59	25.56	8.4e-10
31	MF	GO:0005515	protein binding	10551	996	905.15	9.1e-9
31	MF	GO:0003779	actin binding	393	68	33.71	1.6e-8
31	MF	GO:0019838	growth factor binding	129	32	11.07	2.8e-8
31	MF	GO:0032403	protein complex binding	735	106	63.05	5.5e-8
31	MF	GO:0019003	GDP binding	56	19	4.8	9.3e-8
31	MF	GO:0005178	integrin binding	107	27	9.18	2.3e-7
31	MF	GO:0005102	receptor binding	1397	173	119.85	2.6e-7
31	MF	GO:0043167	ion binding	5779	581	495.77	3.3e-7
32	BP	GO:0001568	blood vessel development	572	104	45.08	3e-16
32	BP	GO:0030198	extracellular matrix organization	318	71	25.06	4.5e-16
32	BP	GO:0043062	extracellular structure organization	319	71	25.14	5.3e-16
32	BP	GO:0001944	vasculature development	596	106	46.97	7.5e-16
32	BP	GO:0072358	cardiovascular system development	604	106	47.6	1.9e-15
32	BP	GO:0072359	circulatory system development	897	132	70.69	7.9e-13
32	BP	GO:0009653	anatomical structure morphogenesis	2346	273	184.88	2e-12
32	BP	GO:0048514	blood vessel morphogenesis	493	85	38.85	3.6e-12
32	BP	GO:0009888	tissue development	1713	212	134.99	4e-12
32	BP	GO:0048646	anatomical structure formation involved ...	946	135	74.55	4.2e-12
32	CC	GO:0044421	extracellular region part	3598	407	280.48	7.9e-18
32	CC	GO:0005615	extracellular space	3396	386	264.73	4.2e-17
32	CC	GO:0005576	extracellular region	4244	460	330.83	5.5e-17
32	CC	GO:0044444	cytoplasmic part	8675	805	676.24	2.2e-14
32	CC	GO:0070062	extracellular exosome	2604	300	202.99	1.2e-13
32	CC	GO:1903561	extracellular vesicle	2621	301	204.31	1.6e-13
32	CC	GO:0043230	extracellular organelle	2623	301	204.47	1.7e-13
32	CC	GO:0031012	extracellular matrix	538	92	41.94	4.2e-13
32	CC	GO:0005788	endoplasmic reticulum lumen	284	60	22.14	7.4e-13
32	CC	GO:0005578	proteinaceous extracellular matrix	349	67	27.21	3.6e-12
32	MF	GO:0005518	collagen binding	59	20	4.6	8.8e-9
32	MF	GO:0050840	extracellular matrix binding	47	17	3.67	3.8e-8
32	MF	GO:0019838	growth factor binding	129	30	10.07	4.3e-8
32	MF	GO:0005515	protein binding	10551	898	823.23	7.1e-7
32	MF	GO:0005539	glycosaminoglycan binding	196	35	15.29	3.1e-6
32	MF	GO:0005201	extracellular matrix structural constitu...	75	18	5.85	1.3e-5
32	MF	GO:0043236	laminin binding	26	10	2.03	1.3e-5
32	MF	GO:0005178	integrin binding	107	22	8.35	2.2e-5
32	MF	GO:0005102	receptor binding	1397	150	109	2.5e-5
32	MF	GO:0008201	heparin binding	149	27	11.63	3e-5
33	BP	GO:0006955	immune response	1788	226	146.08	3.1e-12
33	BP	GO:0044281	small molecule metabolic process	2029	248	165.77	7.9e-12
33	BP	GO:0002376	immune system process	2601	293	212.51	7.8e-10
33	BP	GO:0006952	defense response	1431	178	116.92	3.5e-9
33	BP	GO:0002252	immune effector process	1060	140	86.6	4.9e-9
33	BP	GO:0045087	innate immune response	804	113	65.69	5.5e-9
33	BP	GO:0043436	oxoacid metabolic process	1076	139	87.91	2.3e-8
33	BP	GO:0006082	organic acid metabolic process	1088	140	88.89	2.6e-8
33	BP	GO:0002274	myeloid leukocyte activation	599	88	48.94	3.9e-8
33	BP	GO:0002682	regulation of immune system process	1330	163	108.66	4.9e-8
33	CC	GO:0005739	mitochondrion	1555	178	126.92	1.3e-6
33	CC	GO:0044444	cytoplasmic part	8675	781	708.07	1.6e-5
33	CC	GO:0005737	cytoplasm	10416	905	850.17	5.8e-4
33	CC	GO:0101002	ficolin-1-rich granule	182	28	14.86	8.3e-4
33	CC	GO:0005759	mitochondrial matrix	422	53	34.44	0.00108
33	CC	GO:0031982	vesicle	4004	374	326.81	0.00109
33	CC	GO:0030670	phagocytic vesicle membrane	62	13	5.06	0.00128
33	CC	GO:0070820	tertiary granule	161	25	13.14	0.00134
33	CC	GO:0070821	tertiary granule membrane	71	14	5.8	0.00158
33	CC	GO:0005782	peroxisomal matrix	43	10	3.51	0.00201
33	MF	GO:0003824	catalytic activity	5431	514	446.75	2.6e-5
33	MF	GO:0019865	immunoglobulin binding	20	8	1.65	1.1e-4
33	MF	GO:0042287	MHC protein binding	28	9	2.3	2.7e-4
33	MF	GO:0016798	hydrolase activity, acting on glycosyl b...	117	21	9.62	5.2e-4
33	MF	GO:0036094	small molecule binding	2303	229	189.44	8.4e-4
33	MF	GO:0016787	hydrolase activity	2357	233	193.88	0.00104
33	MF	GO:0001540	amyloid-beta binding	54	12	4.44	0.00121
33	MF	GO:0030246	carbohydrate binding	242	34	19.91	0.00145
33	MF	GO:0008329	signaling pattern recognition receptor a...	17	6	1.4	0.00171
33	MF	GO:0038187	pattern recognition receptor activity	17	6	1.4	0.00171
34	BP	GO:0006955	immune response	1788	343	83	0
34	BP	GO:0002376	immune system process	2601	400	120.74	0
34	BP	GO:0001775	cell activation	1246	244	57.84	0
34	BP	GO:0045321	leukocyte activation	1103	230	51.2	0
34	BP	GO:0002682	regulation of immune system process	1330	249	61.74	0
34	BP	GO:0006952	defense response	1431	244	66.43	0
34	BP	GO:0046649	lymphocyte activation	593	152	27.53	0
34	BP	GO:0050776	regulation of immune response	864	180	40.11	0
34	BP	GO:0002250	adaptive immune response	343	111	15.92	0
34	BP	GO:0002252	immune effector process	1060	189	49.21	0
34	CC	GO:0005886	plasma membrane	4785	390	222.63	0
34	CC	GO:0071944	cell periphery	4879	392	227.01	0
34	CC	GO:0098552	side of membrane	407	86	18.94	0
34	CC	GO:0044459	plasma membrane part	2474	237	115.11	2.2e-30
34	CC	GO:0009897	external side of plasma membrane	219	59	10.19	4.2e-29
34	CC	GO:0005887	integral component of plasma membrane	1518	159	70.63	1.7e-23
34	CC	GO:0031226	intrinsic component of plasma membrane	1578	161	73.42	1.3e-22
34	CC	GO:0044425	membrane part	5963	406	277.44	1.9e-22
34	CC	GO:0031224	intrinsic component of membrane	4872	343	226.68	5.5e-20
34	CC	GO:0016021	integral component of membrane	4744	335	220.73	1.4e-19
34	MF	GO:0004872	receptor activity	1410	169	63.69	0
34	MF	GO:0060089	molecular transducer activity	1455	169	65.72	0
34	MF	GO:0038023	signaling receptor activity	1198	138	54.12	1.4e-25
34	MF	GO:0004871	signal transducer activity	1507	154	68.07	3.9e-23
34	MF	GO:0004888	transmembrane signaling receptor activit...	1095	124	49.46	3e-22
34	MF	GO:0099600	transmembrane receptor activity	1139	124	51.45	9e-21
34	MF	GO:0004896	cytokine receptor activity	87	29	3.93	4.7e-18
34	MF	GO:0001637	G-protein coupled chemoattractant recept...	23	14	1.04	7.3e-14
34	MF	GO:0004950	chemokine receptor activity	23	14	1.04	7.3e-14
34	MF	GO:0042287	MHC protein binding	28	15	1.26	1.2e-13
35	BP	GO:0006955	immune response	1788	383	155.64	0
35	BP	GO:0002376	immune system process	2601	472	226.41	0
35	BP	GO:0045321	leukocyte activation	1103	243	96.01	0
35	BP	GO:0001775	cell activation	1246	262	108.46	0
35	BP	GO:0002252	immune effector process	1060	225	92.27	0
35	BP	GO:0006952	defense response	1431	271	124.56	0
35	BP	GO:0002682	regulation of immune system process	1330	250	115.77	0
35	BP	GO:0045087	innate immune response	804	180	69.99	0
35	BP	GO:0002684	positive regulation of immune system pro...	911	191	79.3	0
35	BP	GO:0002443	leukocyte mediated immunity	714	162	62.15	0
35	CC	GO:0000323	lytic vacuole	621	108	53.95	1.4e-12
35	CC	GO:0005764	lysosome	621	108	53.95	1.4e-12
35	CC	GO:0042581	specific granule	156	43	13.55	4.3e-12
35	CC	GO:0005766	primary lysosome	150	42	13.03	4.3e-12
35	CC	GO:0042582	azurophil granule	150	42	13.03	4.3e-12
35	CC	GO:0005773	vacuole	710	116	61.68	1.3e-11
35	CC	GO:0030141	secretory granule	793	124	68.9	5e-11
35	CC	GO:0097708	intracellular vesicle	2084	262	181.06	8.6e-11
35	CC	GO:0044433	cytoplasmic vesicle part	1359	186	118.07	9.8e-11
35	CC	GO:0031410	cytoplasmic vesicle	2081	261	180.8	1.2e-10
35	MF	GO:0004896	cytokine receptor activity	87	29	7.58	9.5e-11
35	MF	GO:0005488	binding	13392	1229	1166.05	4.6e-8
35	MF	GO:0001637	G-protein coupled chemoattractant recept...	23	12	2	9.9e-8
35	MF	GO:0004950	chemokine receptor activity	23	12	2	9.9e-8
35	MF	GO:0005515	protein binding	10551	1002	918.69	1.6e-7
35	MF	GO:0004715	non-membrane spanning protein tyrosine k...	50	17	4.35	5.3e-7
35	MF	GO:0097153	cysteine-type endopeptidase activity inv...	15	8	1.31	1.2e-5
35	MF	GO:0003677	DNA binding	2328	257	202.7	1.5e-5
35	MF	GO:0016796	exonuclease activity, active with either...	47	14	4.09	3e-5
35	MF	GO:0004529	exodeoxyribonuclease activity	17	8	1.48	3.8e-5
36	BP	GO:0090304	nucleic acid metabolic process	4838	686	481.87	0
36	BP	GO:0046483	heterocycle metabolic process	5613	766	559.06	5.4e-30
36	BP	GO:0006139	nucleobase-containing compound metabolic...	5458	747	543.62	2.7e-29
36	BP	GO:0006725	cellular aromatic compound metabolic pro...	5648	763	562.55	3.1e-28
36	BP	GO:1901360	organic cyclic compound metabolic proces...	5854	780	583.06	4.6e-27
36	BP	GO:0016070	RNA metabolic process	4375	615	435.75	2.4e-25
36	BP	GO:0034641	cellular nitrogen compound metabolic pro...	6092	793	606.77	3.4e-24
36	BP	GO:0044260	cellular macromolecule metabolic process	7968	976	793.62	5.1e-23
36	BP	GO:0006396	RNA processing	884	177	88.05	1.4e-20
36	BP	GO:0044237	cellular metabolic process	9822	1141	978.28	1.5e-20
36	CC	GO:0043231	intracellular membrane-bounded organelle	9838	1212	968.4	0
36	CC	GO:0044424	intracellular part	12989	1462	1278.57	0
36	CC	GO:0005622	intracellular	13265	1475	1305.74	0
36	CC	GO:0043229	intracellular organelle	11341	1310	1116.35	1e-30
36	CC	GO:0005634	nucleus	6594	854	649.08	1.2e-27
36	CC	GO:0005654	nucleoplasm	3145	471	309.58	8.2e-25
36	CC	GO:0044428	nuclear part	4028	570	396.5	1.3e-24
36	CC	GO:0043226	organelle	12217	1363	1202.58	2.2e-24
36	CC	GO:0031981	nuclear lumen	3707	527	364.9	9e-23
36	CC	GO:0043227	membrane-bounded organelle	11424	1289	1124.52	1.3e-22
36	MF	GO:0003676	nucleic acid binding	3747	558	382.75	1e-25
36	MF	GO:1901363	heterocyclic compound binding	5543	735	566.21	2.7e-20
36	MF	GO:0097159	organic cyclic compound binding	5621	739	574.18	2.3e-19
36	MF	GO:0003677	DNA binding	2328	338	237.8	6.9e-13
36	MF	GO:0003723	RNA binding	1546	240	157.92	4.4e-12
36	MF	GO:0140098	catalytic activity, acting on RNA	335	69	34.22	9.2e-9
36	MF	GO:0140101	catalytic activity, acting on a tRNA	114	33	11.65	1.9e-8
36	MF	GO:0005488	binding	13392	1431	1367.99	4e-7
36	MF	GO:0140097	catalytic activity, acting on DNA	176	39	17.98	2.4e-6
36	MF	GO:0016740	transferase activity	2251	290	229.94	6.5e-6
37	BP	GO:0070125	mitochondrial translational elongation	83	22	5.76	3e-8
37	BP	GO:0070126	mitochondrial translational termination	85	22	5.89	4.8e-8
37	BP	GO:0006415	translational termination	99	22	6.86	8.5e-7
37	BP	GO:0006414	translational elongation	118	24	8.18	1.5e-6
37	BP	GO:0032543	mitochondrial translation	115	23	7.97	3.4e-6
37	BP	GO:0055085	transmembrane transport	1339	135	92.85	4.2e-6
37	BP	GO:0001580	detection of chemical stimulus involved ...	33	11	2.29	7.9e-6
37	BP	GO:0042407	cristae formation	29	10	2.01	1.5e-5
37	BP	GO:0140053	mitochondrial gene expression	126	23	8.74	1.6e-5
37	BP	GO:0050912	detection of chemical stimulus involved ...	37	11	2.57	2.7e-5
37	CC	GO:0000313	organellar ribosome	79	21	5.5	6.3e-8
37	CC	GO:0005761	mitochondrial ribosome	79	21	5.5	6.3e-8
37	CC	GO:0031090	organelle membrane	2685	249	186.98	4.1e-7
37	CC	GO:0045202	synapse	810	94	56.41	5.6e-7
37	CC	GO:0097458	neuron part	1366	142	95.13	5.6e-7
37	CC	GO:0044429	mitochondrial part	928	104	64.62	7.3e-7
37	CC	GO:0016020	membrane	8306	657	578.41	7.6e-7
37	CC	GO:0031966	mitochondrial membrane	634	77	44.15	1.1e-6
37	CC	GO:0030133	transport vesicle	325	47	22.63	1.4e-6
37	CC	GO:0005740	mitochondrial envelope	671	80	46.73	1.4e-6
37	MF	GO:0033038	bitter taste receptor activity	20	11	1.4	1.8e-8
37	MF	GO:0008527	taste receptor activity	24	11	1.68	2.1e-7
37	MF	GO:0046933	proton-transporting ATP synthase activit...	15	6	1.05	3.4e-4
37	MF	GO:0022857	transmembrane transporter activity	981	94	68.86	0.00113
37	MF	GO:0030276	clathrin binding	59	11	4.14	0.0024
37	MF	GO:0016247	channel regulator activity	124	18	8.7	0.00253
37	MF	GO:0004298	threonine-type endopeptidase activity	21	6	1.47	0.00256
37	MF	GO:0070003	threonine-type peptidase activity	21	6	1.47	0.00256
37	MF	GO:0005544	calcium-dependent phospholipid binding	45	9	3.16	0.00356
37	MF	GO:0005254	chloride channel activity	80	13	5.62	0.00361
38	BP	GO:0099536	synaptic signaling	582	118	41.59	5.6e-26
38	BP	GO:0099537	trans-synaptic signaling	582	118	41.59	5.6e-26
38	BP	GO:0007399	nervous system development	2143	279	153.15	7.9e-26
38	BP	GO:0007268	chemical synaptic transmission	580	117	41.45	1.5e-25
38	BP	GO:0098916	anterograde trans-synaptic signaling	580	117	41.45	1.5e-25
38	BP	GO:0048699	generation of neurons	1323	180	94.55	3.3e-18
38	BP	GO:0022008	neurogenesis	1414	186	101.05	3e-17
38	BP	GO:0060078	regulation of postsynaptic membrane pote...	133	41	9.5	3e-16
38	BP	GO:0030182	neuron differentiation	1203	162	85.97	5.8e-16
38	BP	GO:0048666	neuron development	968	137	69.18	2.8e-15
38	CC	GO:0097458	neuron part	1366	238	98.97	0
38	CC	GO:0045202	synapse	810	164	58.68	0
38	CC	GO:0044456	synapse part	674	145	48.83	0
38	CC	GO:0043005	neuron projection	1076	180	77.96	1e-27
38	CC	GO:0098794	postsynapse	408	94	29.56	1.5e-24
38	CC	GO:0097060	synaptic membrane	284	75	20.58	1.3e-23
38	CC	GO:0036477	somatodendritic compartment	672	119	48.69	2.1e-20
38	CC	GO:0034702	ion channel complex	275	64	19.92	2.8e-17
38	CC	GO:1902495	transmembrane transporter complex	309	67	22.39	2.3e-16
38	CC	GO:1990351	transporter complex	315	67	22.82	6.5e-16
38	MF	GO:0022836	gated channel activity	322	68	22.69	1.3e-16
38	MF	GO:0005261	cation channel activity	302	64	21.28	8.9e-16
38	MF	GO:0005216	ion channel activity	410	77	28.89	1.2e-15
38	MF	GO:0022838	substrate-specific channel activity	420	77	29.59	4.9e-15
38	MF	GO:0015267	channel activity	451	78	31.77	8.3e-14
38	MF	GO:0022803	passive transmembrane transporter activi...	452	78	31.84	9.4e-14
38	MF	GO:0046873	metal ion transmembrane transporter acti...	436	75	30.72	3.4e-13
38	MF	GO:0005244	voltage-gated ion channel activity	192	44	13.53	1.8e-12
38	MF	GO:0022832	voltage-gated channel activity	192	44	13.53	1.8e-12
38	MF	GO:0022890	inorganic cation transmembrane transport...	529	82	37.27	7.8e-12
39	BP	GO:0044260	cellular macromolecule metabolic process	7968	546	418.61	1.4e-20
39	BP	GO:0043170	macromolecule metabolic process	8572	566	450.34	1.3e-17
39	BP	GO:0090304	nucleic acid metabolic process	4838	365	254.17	4.2e-17
39	BP	GO:0006807	nitrogen compound metabolic process	9255	588	486.23	1.7e-14
39	BP	GO:0044237	cellular metabolic process	9822	615	516.02	2.1e-14
39	BP	GO:0016070	RNA metabolic process	4375	326	229.85	6.4e-14
39	BP	GO:0044238	primary metabolic process	9717	607	510.5	1.2e-13
39	BP	GO:0008152	metabolic process	10508	642	552.06	5.5e-13
39	BP	GO:0006139	nucleobase-containing compound metabolic...	5458	383	286.75	7.1e-13
39	BP	GO:0071704	organic substance metabolic process	10077	621	529.41	8.2e-13
39	CC	GO:0005634	nucleus	6594	492	341.47	7.4e-27
39	CC	GO:0031981	nuclear lumen	3707	319	191.97	3.3e-24
39	CC	GO:0044428	nuclear part	4028	331	208.59	8.7e-22
39	CC	GO:0005654	nucleoplasm	3145	276	162.86	1.6e-21
39	CC	GO:0044424	intracellular part	12989	766	672.64	7.6e-19
39	CC	GO:0044451	nucleoplasm part	1002	116	51.89	9.3e-17
39	CC	GO:0005622	intracellular	13265	771	686.93	1.6e-16
39	CC	GO:0043231	intracellular membrane-bounded organelle	9838	619	509.46	4.2e-16
39	CC	GO:0043229	intracellular organelle	11341	683	587.3	1.7e-14
39	CC	GO:0031974	membrane-enclosed lumen	4757	341	246.34	5.8e-13
39	MF	GO:0003676	nucleic acid binding	3747	291	199.55	1.5e-13
39	MF	GO:0003677	DNA binding	2328	196	123.98	8e-12
39	MF	GO:0016740	transferase activity	2251	187	119.88	9.2e-11
39	MF	GO:1901363	heterocyclic compound binding	5543	380	295.2	3.1e-10
39	MF	GO:0097159	organic cyclic compound binding	5621	382	299.35	9e-10
39	MF	GO:0005488	binding	13392	768	713.21	1e-9
39	MF	GO:0019787	ubiquitin-like protein transferase activ...	446	54	23.75	1.3e-8
39	MF	GO:0004842	ubiquitin-protein transferase activity	424	51	22.58	4.1e-8
39	MF	GO:0140096	catalytic activity, acting on a protein	2134	167	113.65	9.3e-8
39	MF	GO:0008134	transcription factor binding	522	57	27.8	1.9e-7
40	BP	GO:0019752	carboxylic acid metabolic process	970	125	35.85	0
40	BP	GO:0006082	organic acid metabolic process	1088	133	40.21	0
40	BP	GO:0043436	oxoacid metabolic process	1076	128	39.76	0
40	BP	GO:0072376	protein activation cascade	84	36	3.1	1.3e-29
40	BP	GO:0032787	monocarboxylic acid metabolic process	558	82	20.62	1.3e-27
40	BP	GO:0002526	acute inflammatory response	147	43	5.43	4.3e-27
40	BP	GO:0044281	small molecule metabolic process	2029	168	74.98	1.4e-25
40	BP	GO:0016054	organic acid catabolic process	241	50	8.91	7.8e-24
40	BP	GO:0046395	carboxylic acid catabolic process	241	50	8.91	7.8e-24
40	BP	GO:0044282	small molecule catabolic process	358	59	13.23	1.5e-22
40	CC	GO:0072562	blood microparticle	112	44	4.11	0
40	CC	GO:0005615	extracellular space	3396	210	124.58	1.3e-16
40	CC	GO:1903561	extracellular vesicle	2621	174	96.15	2.7e-16
40	CC	GO:0043230	extracellular organelle	2623	174	96.22	2.9e-16
40	CC	GO:0070062	extracellular exosome	2604	173	95.52	3.2e-16
40	CC	GO:0034364	high-density lipoprotein particle	27	15	0.99	2.9e-15
40	CC	GO:0034358	plasma lipoprotein particle	38	17	1.39	4.4e-15
40	CC	GO:1990777	lipoprotein particle	38	17	1.39	4.4e-15
40	CC	GO:0044421	extracellular region part	3598	213	131.99	9.6e-15
40	CC	GO:0032994	protein-lipid complex	40	17	1.47	1.3e-14
40	MF	GO:0016491	oxidoreductase activity	683	73	25.33	2e-16
40	MF	GO:0004497	monooxygenase activity	89	25	3.3	9.3e-16
40	MF	GO:0003824	catalytic activity	5431	284	201.42	4.5e-13
40	MF	GO:0016705	oxidoreductase activity, acting on paire...	141	26	5.23	1.1e-11
40	MF	GO:0019825	oxygen binding	42	15	1.56	1.1e-11
40	MF	GO:0008391	arachidonic acid monooxygenase activity	15	10	0.56	1.2e-11
40	MF	GO:0008392	arachidonic acid epoxygenase activity	15	10	0.56	1.2e-11
40	MF	GO:0005319	lipid transporter activity	133	25	4.93	1.7e-11
40	MF	GO:0046906	tetrapyrrole binding	130	23	4.82	4e-10
40	MF	GO:0004866	endopeptidase inhibitor activity	156	25	5.79	6.1e-10
41	BP	GO:0044281	small molecule metabolic process	2029	307	119.14	0
41	BP	GO:0006082	organic acid metabolic process	1088	211	63.88	0
41	BP	GO:0043436	oxoacid metabolic process	1076	207	63.18	0
41	BP	GO:0019752	carboxylic acid metabolic process	970	189	56.96	0
41	BP	GO:0006629	lipid metabolic process	1327	208	77.92	0
41	BP	GO:0044282	small molecule catabolic process	358	96	21.02	0
41	BP	GO:0032787	monocarboxylic acid metabolic process	558	119	32.76	0
41	BP	GO:0044283	small molecule biosynthetic process	523	111	30.71	0
41	BP	GO:0055114	oxidation-reduction process	918	152	53.9	0
41	BP	GO:0016054	organic acid catabolic process	241	73	14.15	0
41	CC	GO:0005615	extracellular space	3396	322	198.08	4.1e-22
41	CC	GO:0044421	extracellular region part	3598	328	209.86	9.8e-20
41	CC	GO:0005576	extracellular region	4244	371	247.54	1.2e-19
41	CC	GO:0070062	extracellular exosome	2604	257	151.88	2.6e-19
41	CC	GO:1903561	extracellular vesicle	2621	257	152.88	6.2e-19
41	CC	GO:0043230	extracellular organelle	2623	257	152.99	6.9e-19
41	CC	GO:0044432	endoplasmic reticulum part	1190	146	69.41	1.5e-18
41	CC	GO:0005789	endoplasmic reticulum membrane	931	117	54.3	1.1e-15
41	CC	GO:0098827	endoplasmic reticulum subcompartment	935	117	54.54	1.5e-15
41	CC	GO:0042175	nuclear outer membrane-endoplasmic retic...	951	118	55.47	2.1e-15
41	MF	GO:0016491	oxidoreductase activity	683	123	40.01	3.1e-30
41	MF	GO:0003824	catalytic activity	5431	457	318.16	1.8e-22
41	MF	GO:0048037	cofactor binding	252	54	14.76	4.3e-17
41	MF	GO:0016614	oxidoreductase activity, acting on CH-OH...	134	37	7.85	8e-16
41	MF	GO:0016616	oxidoreductase activity, acting on the C...	117	32	6.85	9.7e-14
41	MF	GO:0050662	coenzyme binding	181	40	10.6	1.9e-13
41	MF	GO:0043177	organic acid binding	168	36	9.84	7.9e-12
41	MF	GO:0031406	carboxylic acid binding	167	35	9.78	3e-11
41	MF	GO:0004497	monooxygenase activity	89	23	5.21	1e-9
41	MF	GO:0016627	oxidoreductase activity, acting on the C...	56	18	3.28	1.4e-9
42	BP	GO:0070647	protein modification by small protein co...	1077	96	45.14	9.2e-13
42	BP	GO:0006521	regulation of cellular amino acid metabo...	60	19	2.51	2.1e-12
42	BP	GO:0070646	protein modification by small protein re...	280	41	11.74	2.3e-12
42	BP	GO:0006511	ubiquitin-dependent protein catabolic pr...	552	61	23.14	3.6e-12
42	BP	GO:0043632	modification-dependent macromolecule cat...	567	62	23.76	3.7e-12
42	BP	GO:0019941	modification-dependent protein catabolic...	558	61	23.39	5.7e-12
42	BP	GO:0051603	proteolysis involved in cellular protein...	633	65	26.53	1.8e-11
42	BP	GO:0002479	antigen processing and presentation of e...	67	19	2.81	1.9e-11
42	BP	GO:0016579	protein deubiquitination	265	38	11.11	2.9e-11
42	BP	GO:1902749	regulation of cell cycle G2/M phase tran...	197	32	8.26	4e-11
42	CC	GO:0000502	proteasome complex	66	23	2.68	4.6e-16
42	CC	GO:1905369	endopeptidase complex	67	23	2.72	6.7e-16
42	CC	GO:1905368	peptidase complex	85	25	3.45	2.3e-15
42	CC	GO:0005838	proteasome regulatory particle	21	13	0.85	1.1e-13
42	CC	GO:0005634	nucleus	6594	357	267.69	6.4e-13
42	CC	GO:0022624	proteasome accessory complex	24	13	0.97	1.2e-12
42	CC	GO:0005829	cytosol	4598	263	186.66	4.7e-11
42	CC	GO:0005654	nucleoplasm	3145	193	127.68	2.8e-10
42	CC	GO:1902494	catalytic complex	1294	97	52.53	2.1e-9
42	CC	GO:0044428	nuclear part	4028	230	163.52	2.4e-9
42	MF	GO:0070628	proteasome binding	12	7	0.5	1.3e-7
42	MF	GO:0032182	ubiquitin-like protein binding	80	16	3.31	1.4e-7
42	MF	GO:0008234	cysteine-type peptidase activity	167	23	6.91	4e-7
42	MF	GO:0003723	RNA binding	1546	103	63.98	6.4e-7
42	MF	GO:0019783	ubiquitin-like protein-specific protease...	107	17	4.43	1.8e-6
42	MF	GO:0031593	polyubiquitin modification-dependent pro...	38	10	1.57	2.3e-6
42	MF	GO:0036459	thiol-dependent ubiquitinyl hydrolase ac...	99	15	4.1	1.3e-5
42	MF	GO:0101005	ubiquitinyl hydrolase activity	100	15	4.14	1.5e-5
42	MF	GO:0004843	thiol-dependent ubiquitin-specific prote...	72	12	2.98	3.6e-5
42	MF	GO:0140096	catalytic activity, acting on a protein	2134	124	88.32	4.1e-5
43	BP	GO:0044260	cellular macromolecule metabolic process	7968	587	420.15	0
43	BP	GO:0043170	macromolecule metabolic process	8572	603	452	4.3e-29
43	BP	GO:0044237	cellular metabolic process	9822	653	517.91	6.7e-26
43	BP	GO:0070647	protein modification by small protein co...	1077	141	56.79	7.7e-25
43	BP	GO:0006807	nitrogen compound metabolic process	9255	621	488.01	7.8e-24
43	BP	GO:0044265	cellular macromolecule catabolic process	1019	134	53.73	9.2e-24
43	BP	GO:0044267	cellular protein metabolic process	4795	383	252.84	9.1e-23
43	BP	GO:0034641	cellular nitrogen compound metabolic pro...	6092	456	321.23	1.1e-22
43	BP	GO:0051603	proteolysis involved in cellular protein...	633	98	33.38	1.6e-22
43	BP	GO:0044257	cellular protein catabolic process	679	102	35.8	2.1e-22
43	CC	GO:0044428	nuclear part	4028	387	207.61	0
43	CC	GO:0031981	nuclear lumen	3707	366	191.06	0
43	CC	GO:0005654	nucleoplasm	3145	325	162.1	0
43	CC	GO:0031974	membrane-enclosed lumen	4757	425	245.18	0
43	CC	GO:0043233	organelle lumen	4757	425	245.18	0
43	CC	GO:0070013	intracellular organelle lumen	4757	425	245.18	0
43	CC	GO:0032991	macromolecular complex	4643	415	239.3	0
43	CC	GO:0005634	nucleus	6594	517	339.86	0
43	CC	GO:0044446	intracellular organelle part	8153	594	420.21	0
43	CC	GO:0005829	cytosol	4598	402	236.98	0
43	MF	GO:0003723	RNA binding	1546	181	83.52	7.1e-25
43	MF	GO:0003676	nucleic acid binding	3747	313	202.44	1.4e-18
43	MF	GO:1901363	heterocyclic compound binding	5543	407	299.47	3.7e-15
43	MF	GO:0005515	protein binding	10551	666	570.03	3.2e-14
43	MF	GO:0097159	organic cyclic compound binding	5621	407	303.68	4.4e-14
43	MF	GO:0140096	catalytic activity, acting on a protein	2134	177	115.29	1.3e-9
43	MF	GO:0005488	binding	13392	778	723.52	1.7e-9
43	MF	GO:0008135	translation factor activity, RNA binding	79	19	4.27	2.8e-8
43	MF	GO:0004298	threonine-type endopeptidase activity	21	10	1.13	4.1e-8
43	MF	GO:0070003	threonine-type peptidase activity	21	10	1.13	4.1e-8
44	BP	GO:0060048	cardiac muscle contraction	123	22	2.65	1.8e-14
44	BP	GO:0060047	heart contraction	254	30	5.48	3.3e-14
44	BP	GO:0003015	heart process	257	30	5.54	4.5e-14
44	BP	GO:0006941	striated muscle contraction	163	23	3.52	8.4e-13
44	BP	GO:0008015	blood circulation	484	38	10.44	5.3e-12
44	BP	GO:0003013	circulatory system process	488	38	10.53	6.8e-12
44	BP	GO:0003012	muscle system process	408	34	8.8	1.5e-11
44	BP	GO:0006936	muscle contraction	333	30	7.18	3.7e-11
44	BP	GO:0008016	regulation of heart contraction	223	24	4.81	9.5e-11
44	BP	GO:0086001	cardiac muscle cell action potential	63	13	1.36	6.9e-10
44	CC	GO:0030016	myofibril	210	24	4.53	2.8e-11
44	CC	GO:0043292	contractile fiber	221	24	4.77	8.2e-11
44	CC	GO:0044449	contractile fiber part	206	23	4.45	1.2e-10
44	CC	GO:0030017	sarcomere	189	22	4.08	1.3e-10
44	CC	GO:0031674	I band	130	15	2.81	1.4e-7
44	CC	GO:0030018	Z disc	118	14	2.55	2.5e-7
44	CC	GO:0099512	supramolecular fiber	756	36	16.32	7.5e-6
44	CC	GO:0099081	supramolecular polymer	763	36	16.47	9.2e-6
44	CC	GO:0099080	supramolecular complex	764	36	16.49	9.5e-6
44	CC	GO:0042383	sarcolemma	119	11	2.57	5.3e-5
44	MF	GO:0008135	translation factor activity, RNA binding	79	10	1.72	7.9e-6
44	MF	GO:0086008	voltage-gated potassium channel activity...	10	4	0.22	4.2e-5
44	MF	GO:0022892	substrate-specific transporter activity	1084	44	23.58	4.5e-5
44	MF	GO:0015075	ion transmembrane transporter activity	837	36	18.21	7.4e-5
44	MF	GO:0003743	translation initiation factor activity	49	7	1.07	8.5e-5
44	MF	GO:0022890	inorganic cation transmembrane transport...	529	25	11.51	2.4e-4
44	MF	GO:0022891	substrate-specific transmembrane transpo...	900	36	19.58	3.1e-4
44	MF	GO:0005215	transporter activity	1325	48	28.82	3.1e-4
44	MF	GO:0022857	transmembrane transporter activity	981	38	21.34	3.9e-4
44	MF	GO:0004383	guanylate cyclase activity	17	4	0.37	4.2e-4
45	BP	GO:0071840	cellular component organization or bioge...	5821	446	329.43	1.2e-16
45	BP	GO:0006996	organelle organization	3441	295	194.74	8.1e-16
45	BP	GO:0016043	cellular component organization	5622	429	318.16	2.3e-15
45	BP	GO:0043933	macromolecular complex subunit organizat...	1968	185	111.37	5.4e-13
45	BP	GO:0034622	cellular macromolecular complex assembly	966	109	54.67	1.8e-12
45	BP	GO:0044085	cellular component biogenesis	2879	242	162.93	1.1e-11
45	BP	GO:0044260	cellular macromolecule metabolic process	7968	547	450.93	1.2e-11
45	BP	GO:0065003	macromolecular complex assembly	1687	158	95.47	5.7e-11
45	BP	GO:0008104	protein localization	2488	213	140.8	6e-11
45	BP	GO:0022607	cellular component assembly	2630	222	148.84	7.8e-11
45	CC	GO:0044446	intracellular organelle part	8153	600	447.63	3.5e-26
45	CC	GO:0044422	organelle part	8356	608	458.77	2.6e-25
45	CC	GO:0043227	membrane-bounded organelle	11424	755	627.22	3.7e-24
45	CC	GO:0043226	organelle	12217	786	670.75	1.4e-22
45	CC	GO:0005829	cytosol	4598	383	252.45	5.7e-22
45	CC	GO:0043231	intracellular membrane-bounded organelle	9838	664	540.14	3.5e-19
45	CC	GO:0044428	nuclear part	4028	336	221.15	1.3e-18
45	CC	GO:0032991	macromolecular complex	4643	373	254.92	2.5e-18
45	CC	GO:0044424	intracellular part	12989	808	713.14	2.7e-18
45	CC	GO:0005622	intracellular	13265	818	728.29	1.1e-17
45	MF	GO:0005515	protein binding	10551	706	601.85	9.7e-16
45	MF	GO:0005488	binding	13392	819	763.91	3.3e-9
45	MF	GO:0003723	RNA binding	1546	138	88.19	4.4e-8
45	MF	GO:0019787	ubiquitin-like protein transferase activ...	446	55	25.44	5.2e-8
45	MF	GO:0004842	ubiquitin-protein transferase activity	424	53	24.19	5.9e-8
45	MF	GO:0061630	ubiquitin protein ligase activity	220	33	12.55	3.3e-7
45	MF	GO:0061659	ubiquitin-like protein ligase activity	225	33	12.83	5.5e-7
45	MF	GO:0140101	catalytic activity, acting on a tRNA	114	21	6.5	1.6e-6
45	MF	GO:0019899	enzyme binding	2076	165	118.42	3.6e-6
45	MF	GO:0000988	transcription factor activity, protein b...	595	60	33.94	1.2e-5
46	BP	GO:0007399	nervous system development	2143	247	158.26	6.6e-14
46	BP	GO:0007156	homophilic cell adhesion via plasma memb...	150	39	11.08	2.1e-12
46	BP	GO:0098742	cell-cell adhesion via plasma-membrane a...	224	44	16.54	1.7e-9
46	BP	GO:0030030	cell projection organization	1320	155	97.48	2.1e-9
46	BP	GO:0120036	plasma membrane bounded cell projection ...	1293	152	95.48	2.9e-9
46	BP	GO:1905515	non-motile cilium assembly	44	16	3.25	4.1e-8
46	BP	GO:0021915	neural tube development	156	31	11.52	3.3e-7
46	BP	GO:0007224	smoothened signaling pathway	119	26	8.79	4.3e-7
46	BP	GO:0007267	cell-cell signaling	1499	161	110.7	4.4e-7
46	BP	GO:0060271	cilium assembly	314	49	23.19	4.6e-7
46	CC	GO:0097542	ciliary tip	43	15	3.15	1.8e-7
46	CC	GO:0036064	ciliary basal body	98	21	7.18	6.6e-6
46	CC	GO:0044441	ciliary part	380	50	27.83	3.8e-5
46	CC	GO:0120025	plasma membrane bounded cell projection	1747	170	127.96	5e-5
46	CC	GO:0042995	cell projection	1813	173	132.79	1.2e-4
46	CC	GO:0005929	cilium	489	58	35.82	1.8e-4
46	CC	GO:0098984	neuron to neuron synapse	202	29	14.8	3.7e-4
46	CC	GO:0014069	postsynaptic density	195	28	14.28	4.6e-4
46	CC	GO:0099572	postsynaptic specialization	196	28	14.36	5e-4
46	CC	GO:0032279	asymmetric synapse	200	28	14.65	7e-4
46	MF	GO:0046872	metal ion binding	3880	358	282.82	9.9e-8
46	MF	GO:0003700	DNA binding transcription factor activit...	1175	132	85.65	2.4e-7
46	MF	GO:0140110	transcription regulator activity	1530	163	111.52	2.7e-7
46	MF	GO:0043169	cation binding	3964	361	288.94	3.6e-7
46	MF	GO:0003677	DNA binding	2328	226	169.69	1.6e-6
46	MF	GO:0005488	binding	13392	1019	976.15	5e-5
46	MF	GO:0043167	ion binding	5779	482	421.23	6.8e-5
46	MF	GO:0051020	GTPase binding	600	66	43.73	5e-4
46	MF	GO:0017016	Ras GTPase binding	491	55	35.79	0.00093000000000000005
46	MF	GO:0003690	double-stranded DNA binding	774	79	56.42	0.00137
47	BP	GO:0090304	nucleic acid metabolic process	4838	706	491.52	0
47	BP	GO:0016070	RNA metabolic process	4375	643	444.49	4.8e-30
47	BP	GO:0019219	regulation of nucleobase-containing comp...	3969	596	403.24	7.9e-30
47	BP	GO:2000112	regulation of cellular macromolecule bio...	3800	567	386.07	3.4e-27
47	BP	GO:0051252	regulation of RNA metabolic process	3615	543	367.27	1.8e-26
47	BP	GO:0006139	nucleobase-containing compound metabolic...	5458	748	554.51	2.6e-26
47	BP	GO:0097659	nucleic acid-templated transcription	3574	536	363.11	7.1e-26
47	BP	GO:0006351	transcription, DNA-templated	3559	534	361.58	8.3e-26
47	BP	GO:0032774	RNA biosynthetic process	3588	537	364.53	1e-25
47	BP	GO:0006355	regulation of transcription, DNA-templat...	3401	515	345.53	1.2e-25
47	CC	GO:0005634	nucleus	6594	871	668.43	2e-26
47	CC	GO:0044428	nuclear part	4028	547	408.32	3.3e-16
47	CC	GO:0031981	nuclear lumen	3707	509	375.78	8.6e-16
47	CC	GO:0043231	intracellular membrane-bounded organelle	9838	1145	997.27	1.4e-15
47	CC	GO:0005654	nucleoplasm	3145	435	318.81	1e-13
47	CC	GO:0044424	intracellular part	12989	1427	1316.69	1.2e-13
47	CC	GO:0005622	intracellular	13265	1448	1344.67	6.2e-13
47	CC	GO:0043229	intracellular organelle	11341	1270	1149.63	2.9e-12
47	CC	GO:0036064	ciliary basal body	98	34	9.93	4.4e-11
47	CC	GO:0044451	nucleoplasm part	1002	159	101.57	3.8e-9
47	MF	GO:0003677	DNA binding	2328	401	239	1.9e-29
47	MF	GO:0003676	nucleic acid binding	3747	563	384.68	1.9e-26
47	MF	GO:1901363	heterocyclic compound binding	5543	722	569.06	5.8e-17
47	MF	GO:0097159	organic cyclic compound binding	5621	727	577.07	2.6e-16
47	MF	GO:0046872	metal ion binding	3880	507	398.33	5.5e-11
47	MF	GO:0043169	cation binding	3964	513	406.96	1.9e-10
47	MF	GO:0140110	transcription regulator activity	1530	223	157.07	1.5e-8
47	MF	GO:0003700	DNA binding transcription factor activit...	1175	177	120.63	5.7e-8
47	MF	GO:0043167	ion binding	5779	690	593.29	9.2e-8
47	MF	GO:0005488	binding	13392	1440	1374.86	1.7e-7
48	BP	GO:0008544	epidermis development	339	89	20.1	0
48	BP	GO:0043588	skin development	298	78	17.67	5.3e-30
48	BP	GO:0030216	keratinocyte differentiation	188	57	11.15	1e-25
48	BP	GO:0009913	epidermal cell differentiation	235	62	13.93	3.1e-24
48	BP	GO:0060429	epithelium development	1087	146	64.46	1.1e-21
48	BP	GO:0070268	cornification	95	37	5.63	2.3e-21
48	BP	GO:0009888	tissue development	1713	196	101.58	9.9e-21
48	BP	GO:0031424	keratinization	118	40	7	2.2e-20
48	BP	GO:0030855	epithelial cell differentiation	603	98	35.76	2.3e-20
48	BP	GO:0140014	mitotic nuclear division	241	41	14.29	8.5e-10
48	CC	GO:0044421	extracellular region part	3598	294	211.62	1.2e-10
48	CC	GO:0005615	extracellular space	3396	279	199.74	2.6e-10
48	CC	GO:0070062	extracellular exosome	2604	221	153.16	2.6e-9
48	CC	GO:1903561	extracellular vesicle	2621	222	154.16	2.8e-9
48	CC	GO:0043230	extracellular organelle	2623	222	154.28	3e-9
48	CC	GO:0001533	cornified envelope	59	18	3.47	4e-9
48	CC	GO:0005576	extracellular region	4244	328	249.62	4.5e-9
48	CC	GO:0071944	cell periphery	4879	363	286.96	3.7e-8
48	CC	GO:0045095	keratin filament	26	11	1.53	9.4e-8
48	CC	GO:0005886	plasma membrane	4785	351	281.44	3.7e-7
48	MF	GO:0045296	cadherin binding	298	42	17.61	1.4e-7
48	MF	GO:0004252	serine-type endopeptidase activity	175	27	10.34	4.2e-6
48	MF	GO:0008236	serine-type peptidase activity	202	29	11.94	8.1e-6
48	MF	GO:0050839	cell adhesion molecule binding	448	50	26.47	1.1e-5
48	MF	GO:0017171	serine hydrolase activity	207	29	12.23	1.3e-5
48	MF	GO:0005200	structural constituent of cytoskeleton	102	18	6.03	2.7e-5
48	MF	GO:0005154	epidermal growth factor receptor binding	32	9	1.89	6.9e-5
48	MF	GO:0016409	palmitoyltransferase activity	38	9	2.25	2.9e-4
48	MF	GO:0005515	protein binding	10551	667	623.51	7.9e-4
48	MF	GO:0019215	intermediate filament binding	14	5	0.83	9.1e-4
49	BP	GO:0002376	immune system process	2601	277	173.99	4.5e-17
49	BP	GO:0006955	immune response	1788	204	119.61	2.3e-15
49	BP	GO:0002252	immune effector process	1060	136	70.91	4.6e-14
49	BP	GO:0001775	cell activation	1246	148	83.35	1.6e-12
49	BP	GO:0016192	vesicle-mediated transport	1772	192	118.54	2.7e-12
49	BP	GO:0045321	leukocyte activation	1103	131	73.78	3.7e-11
49	BP	GO:0002274	myeloid leukocyte activation	599	84	40.07	5.9e-11
49	BP	GO:0002443	leukocyte mediated immunity	714	94	47.76	1.4e-10
49	BP	GO:0034097	response to cytokine	945	114	63.21	3.2e-10
49	BP	GO:0002366	leukocyte activation involved in immune ...	656	87	43.88	4.8e-10
49	CC	GO:0044444	cytoplasmic part	8675	745	571.23	5.7e-29
49	CC	GO:0012505	endomembrane system	4025	420	265.04	2e-27
49	CC	GO:0031982	vesicle	4004	412	263.65	2e-25
49	CC	GO:0031984	organelle subcompartment	1491	196	98.18	3.3e-22
49	CC	GO:0070062	extracellular exosome	2604	286	171.47	1.8e-20
49	CC	GO:1903561	extracellular vesicle	2621	287	172.59	2.3e-20
49	CC	GO:0043230	extracellular organelle	2623	287	172.72	2.6e-20
49	CC	GO:0005737	cytoplasm	10416	818	685.87	3.2e-19
49	CC	GO:0005615	extracellular space	3396	339	223.62	8.3e-18
49	CC	GO:0005783	endoplasmic reticulum	1644	196	108.25	2.3e-17
49	MF	GO:0050839	cell adhesion molecule binding	448	68	29.44	6.4e-11
49	MF	GO:0045296	cadherin binding	298	50	19.58	7.3e-10
49	MF	GO:0004576	oligosaccharyl transferase activity	10	7	0.66	5.2e-7
49	MF	GO:0098632	cell-cell adhesion mediator activity	31	11	2.04	2.3e-6
49	MF	GO:0098631	cell adhesion mediator activity	38	11	2.5	2.2e-5
49	MF	GO:0015036	disulfide oxidoreductase activity	39	11	2.56	2.8e-5
49	MF	GO:0016667	oxidoreductase activity, acting on a sul...	54	13	3.55	3.5e-5
49	MF	GO:0005178	integrin binding	107	19	7.03	6.3e-5
49	MF	GO:0015037	peptide disulfide oxidoreductase activit...	13	6	0.85	9.1e-5
49	MF	GO:0019838	growth factor binding	129	21	8.48	9.8e-5
50	BP	GO:0034620	cellular response to unfolded protein	129	31	8.2	7.7e-11
50	BP	GO:0034976	response to endoplasmic reticulum stress	263	47	16.71	8.9e-11
50	BP	GO:0030968	endoplasmic reticulum unfolded protein r...	123	30	7.82	1.1e-10
50	BP	GO:0006986	response to unfolded protein	166	35	10.55	2.3e-10
50	BP	GO:0036498	IRE1-mediated unfolded protein response	66	21	4.19	3.4e-10
50	BP	GO:0035967	cellular response to topologically incor...	146	32	9.28	4.9e-10
50	BP	GO:0035966	response to topologically incorrect prot...	185	36	11.76	1.3e-9
50	BP	GO:0006810	transport	4706	370	299.05	3.6e-7
50	BP	GO:0070085	glycosylation	275	39	17.48	2e-6
50	BP	GO:0051234	establishment of localization	4798	371	304.89	2.1e-6
50	CC	GO:0005789	endoplasmic reticulum membrane	931	127	59.43	1e-16
50	CC	GO:0098827	endoplasmic reticulum subcompartment	935	127	59.68	1.5e-16
50	CC	GO:0042175	nuclear outer membrane-endoplasmic retic...	951	127	60.7	5.6e-16
50	CC	GO:0044432	endoplasmic reticulum part	1190	146	75.96	4.4e-15
50	CC	GO:0031984	organelle subcompartment	1491	171	95.17	7.7e-15
50	CC	GO:0005783	endoplasmic reticulum	1644	173	104.94	1.1e-11
50	CC	GO:0044444	cytoplasmic part	8675	654	553.72	6.1e-11
50	CC	GO:0005737	cytoplasm	10416	750	664.85	5.1e-9
50	CC	GO:0044425	membrane part	5963	465	380.62	1.8e-8
50	CC	GO:0031982	vesicle	4004	331	255.57	2.8e-8
50	MF	GO:0017080	sodium channel regulator activity	34	12	2.17	6.3e-7
50	MF	GO:0003824	catalytic activity	5431	416	346.39	1.3e-6
50	MF	GO:0016758	transferase activity, transferring hexos...	186	27	11.86	5.1e-5
50	MF	GO:0038024	cargo receptor activity	63	13	4.02	1.4e-4
50	MF	GO:0004576	oligosaccharyl transferase activity	10	5	0.64	2e-4
50	MF	GO:0022891	substrate-specific transmembrane transpo...	900	84	57.4	2.5e-4
50	MF	GO:0015075	ion transmembrane transporter activity	837	79	53.38	2.7e-4
50	MF	GO:0005215	transporter activity	1325	115	84.51	3.6e-4
50	MF	GO:0008324	cation transmembrane transporter activit...	627	62	39.99	3.7e-4
50	MF	GO:0022892	substrate-specific transporter activity	1084	97	69.14	3.8e-4
51	BP	GO:0007586	digestion	151	33	7.98	2.1e-12
51	BP	GO:0016266	O-glycan processing	54	15	2.85	7.7e-8
51	BP	GO:0008643	carbohydrate transport	140	23	7.4	1.1e-6
51	BP	GO:0005975	carbohydrate metabolic process	557	57	29.44	1.3e-6
51	BP	GO:0072348	sulfur compound transport	35	10	1.85	8.8e-6
51	BP	GO:0005996	monosaccharide metabolic process	253	31	13.37	1.1e-5
51	BP	GO:0007043	cell-cell junction assembly	90	16	4.76	1.7e-5
51	BP	GO:0006493	protein O-linked glycosylation	97	16	5.13	4.6e-5
51	BP	GO:0070085	glycosylation	275	31	14.54	5.8e-5
51	BP	GO:0006486	protein glycosylation	266	30	14.06	7.5e-5
51	CC	GO:0016324	apical plasma membrane	275	49	14.69	7.1e-14
51	CC	GO:0045177	apical part of cell	339	53	18.11	1.5e-12
51	CC	GO:0005903	brush border	94	22	5.02	3.2e-9
51	CC	GO:0031224	intrinsic component of membrane	4872	332	260.34	5.8e-8
51	CC	GO:0016328	lateral plasma membrane	56	15	2.99	1.5e-7
51	CC	GO:0098862	cluster of actin-based cell projections	135	24	7.21	1.8e-7
51	CC	GO:0043296	apical junction complex	126	23	6.73	2e-7
51	CC	GO:0016021	integral component of membrane	4744	321	253.5	2.5e-7
51	CC	GO:0070062	extracellular exosome	2604	194	139.15	3.6e-7
51	CC	GO:1903561	extracellular vesicle	2621	194	140.06	5.8e-7
51	MF	GO:0008194	UDP-glycosyltransferase activity	127	21	6.8	3.6e-6
51	MF	GO:0140103	catalytic activity, acting on a glycopro...	23	8	1.23	1.6e-5
51	MF	GO:1901682	sulfur compound transmembrane transporte...	30	9	1.61	1.8e-5
51	MF	GO:0016758	transferase activity, transferring hexos...	186	24	9.95	5.7e-5
51	MF	GO:0001205	transcriptional activator activity, RNA ...	29	7	1.55	6.8e-4
51	MF	GO:0008375	acetylglucosaminyltransferase activity	47	9	2.52	7.5e-4
51	MF	GO:0015291	secondary active transmembrane transport...	222	24	11.88	8.3e-4
51	MF	GO:0098632	cell-cell adhesion mediator activity	31	7	1.66	0.00104
51	MF	GO:0016757	transferase activity, transferring glyco...	253	26	13.54	0.0011
51	MF	GO:0005310	dicarboxylic acid transmembrane transpor...	32	7	1.71	0.00127
52	BP	GO:0006139	nucleobase-containing compound metabolic...	5458	498	296.23	0
52	BP	GO:0046483	heterocycle metabolic process	5613	500	304.65	0
52	BP	GO:0034641	cellular nitrogen compound metabolic pro...	6092	527	330.64	0
52	BP	GO:0006725	cellular aromatic compound metabolic pro...	5648	500	306.55	0
52	BP	GO:0090304	nucleic acid metabolic process	4838	449	262.58	0
52	BP	GO:1901360	organic cyclic compound metabolic proces...	5854	505	317.73	0
52	BP	GO:0016070	RNA metabolic process	4375	416	237.45	0
52	BP	GO:0010467	gene expression	5028	442	272.89	0
52	BP	GO:0044260	cellular macromolecule metabolic process	7968	591	432.46	3.1e-30
52	BP	GO:0044238	primary metabolic process	9717	674	527.39	2.9e-29
52	CC	GO:0005634	nucleus	6594	550	350.34	0
52	CC	GO:0043231	intracellular membrane-bounded organelle	9838	708	522.7	0
52	CC	GO:0044428	nuclear part	4028	376	214.01	0
52	CC	GO:0005654	nucleoplasm	3145	318	167.09	0
52	CC	GO:0031981	nuclear lumen	3707	355	196.95	0
52	CC	GO:0043229	intracellular organelle	11341	747	602.55	0
52	CC	GO:0044424	intracellular part	12989	807	690.11	2.5e-29
52	CC	GO:0031974	membrane-enclosed lumen	4757	401	252.74	5.7e-28
52	CC	GO:0043233	organelle lumen	4757	401	252.74	5.7e-28
52	CC	GO:0070013	intracellular organelle lumen	4757	401	252.74	5.7e-28
52	MF	GO:0003676	nucleic acid binding	3747	379	208.45	0
52	MF	GO:0097159	organic cyclic compound binding	5621	471	312.7	1.4e-29
52	MF	GO:1901363	heterocyclic compound binding	5543	462	308.36	4.4e-28
52	MF	GO:0003723	RNA binding	1546	186	86	1.9e-25
52	MF	GO:0003677	DNA binding	2328	217	129.51	8.3e-16
52	MF	GO:0003735	structural constituent of ribosome	152	26	8.46	2.8e-7
52	MF	GO:0005488	binding	13392	791	745	6.7e-7
52	MF	GO:0140098	catalytic activity, acting on RNA	335	40	18.64	4.2e-6
52	MF	GO:0004386	helicase activity	146	22	8.12	1.9e-5
52	MF	GO:0046872	metal ion binding	3880	267	215.85	3e-5
53	BP	GO:0090304	nucleic acid metabolic process	4838	665	344.19	0
53	BP	GO:0006139	nucleobase-containing compound metabolic...	5458	690	388.3	0
53	BP	GO:0016070	RNA metabolic process	4375	603	311.25	0
53	BP	GO:0006725	cellular aromatic compound metabolic pro...	5648	698	401.82	0
53	BP	GO:0010467	gene expression	5028	649	357.71	0
53	BP	GO:0046483	heterocycle metabolic process	5613	694	399.33	0
53	BP	GO:0034641	cellular nitrogen compound metabolic pro...	6092	722	433.41	0
53	BP	GO:0006396	RNA processing	884	229	62.89	0
53	BP	GO:0044260	cellular macromolecule metabolic process	7968	846	566.87	0
53	BP	GO:1901360	organic cyclic compound metabolic proces...	5854	698	416.47	0
53	CC	GO:0044428	nuclear part	4028	656	278.04	0
53	CC	GO:0031981	nuclear lumen	3707	622	255.88	0
53	CC	GO:0005654	nucleoplasm	3145	556	217.09	0
53	CC	GO:0005634	nucleus	6594	803	455.16	0
53	CC	GO:0031974	membrane-enclosed lumen	4757	649	328.36	0
53	CC	GO:0043233	organelle lumen	4757	649	328.36	0
53	CC	GO:0070013	intracellular organelle lumen	4757	649	328.36	0
53	CC	GO:0043231	intracellular membrane-bounded organelle	9838	945	679.08	0
53	CC	GO:0044446	intracellular organelle part	8153	843	562.77	0
53	CC	GO:0044422	organelle part	8356	848	576.79	0
53	MF	GO:0003676	nucleic acid binding	3747	552	269.51	0
53	MF	GO:0003723	RNA binding	1546	304	111.2	0
53	MF	GO:1901363	heterocyclic compound binding	5543	634	398.7	0
53	MF	GO:0097159	organic cyclic compound binding	5621	635	404.31	0
53	MF	GO:0003677	DNA binding	2328	306	167.45	6.9e-29
53	MF	GO:0005515	protein binding	10551	906	758.91	1.8e-24
53	MF	GO:0003682	chromatin binding	481	100	34.6	9.7e-23
53	MF	GO:0005488	binding	13392	1058	963.26	6.4e-21
53	MF	GO:0140098	catalytic activity, acting on RNA	335	71	24.1	6.7e-17
53	MF	GO:0000988	transcription factor activity, protein b...	595	100	42.8	6e-16
54	BP	GO:0090304	nucleic acid metabolic process	4838	641	399.33	0
54	BP	GO:0006139	nucleobase-containing compound metabolic...	5458	672	450.5	0
54	BP	GO:0046483	heterocycle metabolic process	5613	682	463.29	0
54	BP	GO:0006725	cellular aromatic compound metabolic pro...	5648	681	466.18	0
54	BP	GO:0016070	RNA metabolic process	4375	564	361.11	0
54	BP	GO:1901360	organic cyclic compound metabolic proces...	5854	696	483.18	0
54	BP	GO:0044260	cellular macromolecule metabolic process	7968	864	657.67	0
54	BP	GO:0034641	cellular nitrogen compound metabolic pro...	6092	702	502.83	0
54	BP	GO:0010467	gene expression	5028	606	415.01	0
54	BP	GO:0051276	chromosome organization	1114	205	91.95	9.8e-30
54	CC	GO:0031981	nuclear lumen	3707	556	301.66	0
54	CC	GO:0044428	nuclear part	4028	585	327.79	0
54	CC	GO:0005634	nucleus	6594	815	536.6	0
54	CC	GO:0005654	nucleoplasm	3145	486	255.93	0
54	CC	GO:0043231	intracellular membrane-bounded organelle	9838	1041	800.59	0
54	CC	GO:0031974	membrane-enclosed lumen	4757	616	387.11	0
54	CC	GO:0043233	organelle lumen	4757	616	387.11	0
54	CC	GO:0070013	intracellular organelle lumen	4757	616	387.11	0
54	CC	GO:0043229	intracellular organelle	11341	1132	922.9	0
54	CC	GO:0005622	intracellular	13265	1237	1079.46	0
54	MF	GO:0003676	nucleic acid binding	3747	507	313.03	0
54	MF	GO:1901363	heterocyclic compound binding	5543	634	463.07	2.3e-24
54	MF	GO:0097159	organic cyclic compound binding	5621	637	469.59	2.3e-23
54	MF	GO:0003677	DNA binding	2328	309	194.49	1.3e-18
54	MF	GO:0003723	RNA binding	1546	222	129.16	5.7e-17
54	MF	GO:0005488	binding	13392	1208	1118.79	8e-16
54	MF	GO:0005515	protein binding	10551	989	881.45	5.8e-12
54	MF	GO:0140097	catalytic activity, acting on DNA	176	45	14.7	6e-12
54	MF	GO:0004386	helicase activity	146	39	12.2	3.7e-11
54	MF	GO:0003682	chromatin binding	481	84	40.18	5.1e-11
55	BP	GO:1903506	regulation of nucleic acid-templated tra...	3421	383	314.3	3.7e-6
55	BP	GO:0097659	nucleic acid-templated transcription	3574	398	328.36	3.8e-6
55	BP	GO:2001141	regulation of RNA biosynthetic process	3429	383	315.04	4.7e-6
55	BP	GO:0032774	RNA biosynthetic process	3588	398	329.65	5.7e-6
55	BP	GO:0006351	transcription, DNA-templated	3559	395	326.98	5.9e-6
55	BP	GO:0006355	regulation of transcription, DNA-templat...	3401	379	312.47	6.8e-6
55	BP	GO:0009615	response to virus	293	49	26.92	2.7e-5
55	BP	GO:0019438	aromatic compound biosynthetic process	4088	441	375.58	2.7e-5
55	BP	GO:0034654	nucleobase-containing compound biosynthe...	4020	434	369.34	3e-5
55	BP	GO:0018130	heterocycle biosynthetic process	4079	439	374.76	3.6e-5
55	CC	GO:0005622	intracellular	13265	1288	1215.72	1.5e-7
55	CC	GO:0044424	intracellular part	12989	1261	1190.42	7e-7
55	CC	GO:0043229	intracellular organelle	11341	1119	1039.38	1.2e-6
55	CC	GO:0043231	intracellular membrane-bounded organelle	9838	976	901.64	1.9e-5
55	CC	GO:0005634	nucleus	6594	672	604.33	1.1e-4
55	CC	GO:0043226	organelle	12217	1176	1119.67	2.1e-4
55	CC	GO:0044815	DNA packaging complex	103	20	9.44	9.7e-4
55	CC	GO:0031082	BLOC complex	19	7	1.74	0.001
55	CC	GO:0000786	nucleosome	96	19	8.8	0.00101
55	CC	GO:0005814	centriole	114	21	10.45	0.00148
55	MF	GO:0005488	binding	13392	1292	1244.25	5.6e-5
55	MF	GO:0017048	Rho GTPase binding	156	29	14.49	2.2e-4
55	MF	GO:0005085	guanyl-nucleotide exchange factor activi...	316	49	29.36	2.4e-4
55	MF	GO:0031267	small GTPase binding	506	71	47.01	2.7e-4
55	MF	GO:0017016	Ras GTPase binding	491	69	45.62	3.2e-4
55	MF	GO:0003677	DNA binding	2328	260	216.29	5.3e-4
55	MF	GO:0051020	GTPase binding	600	80	55.75	5.8e-4
55	MF	GO:0015929	hexosaminidase activity	14	6	1.3	9.9e-4
55	MF	GO:0005088	Ras guanyl-nucleotide exchange factor ac...	245	38	22.76	0.00115
55	MF	GO:0003779	actin binding	393	55	36.51	0.00136
56	BP	GO:0007399	nervous system development	2143	233	105.83	0
56	BP	GO:0007268	chemical synaptic transmission	580	96	28.64	2e-26
56	BP	GO:0098916	anterograde trans-synaptic signaling	580	96	28.64	2e-26
56	BP	GO:0099536	synaptic signaling	582	96	28.74	2.7e-26
56	BP	GO:0099537	trans-synaptic signaling	582	96	28.74	2.7e-26
56	BP	GO:0030182	neuron differentiation	1203	140	59.41	1.7e-22
56	BP	GO:0048699	generation of neurons	1323	148	65.33	4e-22
56	BP	GO:0022008	neurogenesis	1414	152	69.83	5.1e-21
56	BP	GO:0048666	neuron development	968	118	47.8	1.5e-20
56	BP	GO:0031175	neuron projection development	847	106	41.83	2.5e-19
56	CC	GO:0045202	synapse	810	137	40.36	0
56	CC	GO:0097458	neuron part	1366	184	68.07	0
56	CC	GO:0044456	synapse part	674	122	33.58	0
56	CC	GO:0098794	postsynapse	408	85	20.33	2.3e-30
56	CC	GO:0097060	synaptic membrane	284	67	14.15	2.1e-27
56	CC	GO:0043005	neuron projection	1076	139	53.62	2.9e-26
56	CC	GO:0098984	neuron to neuron synapse	202	52	10.07	2.3e-23
56	CC	GO:0032279	asymmetric synapse	200	51	9.97	9.6e-23
56	CC	GO:0045211	postsynaptic membrane	217	53	10.81	1.2e-22
56	CC	GO:0036477	somatodendritic compartment	672	97	33.48	9.1e-22
56	MF	GO:0022836	gated channel activity	322	46	15.45	2.9e-11
56	MF	GO:0022838	substrate-specific channel activity	420	53	20.16	1e-10
56	MF	GO:0005216	ion channel activity	410	52	19.68	1.3e-10
56	MF	GO:0015267	channel activity	451	55	21.65	1.7e-10
56	MF	GO:0030594	neurotransmitter receptor activity	90	22	4.32	1.7e-10
56	MF	GO:0022803	passive transmembrane transporter activi...	452	55	21.69	1.9e-10
56	MF	GO:0005261	cation channel activity	302	42	14.49	4.9e-10
56	MF	GO:0005244	voltage-gated ion channel activity	192	31	9.22	2.6e-9
56	MF	GO:0022832	voltage-gated channel activity	192	31	9.22	2.6e-9
56	MF	GO:0022843	voltage-gated cation channel activity	130	24	6.24	1.1e-8
57	BP	GO:0099536	synaptic signaling	582	128	32.52	0
57	BP	GO:0099537	trans-synaptic signaling	582	128	32.52	0
57	BP	GO:0007268	chemical synaptic transmission	580	127	32.41	0
57	BP	GO:0098916	anterograde trans-synaptic signaling	580	127	32.41	0
57	BP	GO:0007399	nervous system development	2143	256	119.76	0
57	BP	GO:0050804	modulation of chemical synaptic transmis...	295	68	16.49	2.7e-24
57	BP	GO:0030182	neuron differentiation	1203	149	67.23	3.2e-21
57	BP	GO:0048666	neuron development	968	129	54.1	4.3e-21
57	BP	GO:0007267	cell-cell signaling	1499	171	83.77	1.5e-20
57	BP	GO:0048699	generation of neurons	1323	157	73.94	1.7e-20
57	CC	GO:0045202	synapse	810	175	45.96	0
57	CC	GO:0044456	synapse part	674	151	38.24	0
57	CC	GO:0097458	neuron part	1366	217	77.5	0
57	CC	GO:0098794	postsynapse	408	96	23.15	0
57	CC	GO:0043005	neuron projection	1076	165	61.05	0
57	CC	GO:0097060	synaptic membrane	284	78	16.11	0
57	CC	GO:0036477	somatodendritic compartment	672	122	38.13	0
57	CC	GO:0098793	presynapse	343	79	19.46	1.4e-27
57	CC	GO:0030424	axon	397	80	22.52	7.4e-24
57	CC	GO:0045211	postsynaptic membrane	217	57	12.31	3.5e-23
57	MF	GO:0022836	gated channel activity	322	63	17.56	3.3e-19
57	MF	GO:0005216	ion channel activity	410	69	22.36	3e-17
57	MF	GO:0022838	substrate-specific channel activity	420	69	22.91	1.1e-16
57	MF	GO:0015267	channel activity	451	70	24.6	1.4e-15
57	MF	GO:0022803	passive transmembrane transporter activi...	452	70	24.65	1.5e-15
57	MF	GO:0005261	cation channel activity	302	54	16.47	7.1e-15
57	MF	GO:0015075	ion transmembrane transporter activity	837	100	45.65	5.3e-14
57	MF	GO:0022857	transmembrane transporter activity	981	111	53.5	7.7e-14
57	MF	GO:0046873	metal ion transmembrane transporter acti...	436	65	23.78	1e-13
57	MF	GO:0022890	inorganic cation transmembrane transport...	529	73	28.85	1.6e-13
58	BP	GO:0007399	nervous system development	2143	239	144.73	2.1e-16
58	BP	GO:0007268	chemical synaptic transmission	580	94	39.17	9.5e-16
58	BP	GO:0098916	anterograde trans-synaptic signaling	580	94	39.17	9.5e-16
58	BP	GO:0099536	synaptic signaling	582	94	39.31	1.2e-15
58	BP	GO:0099537	trans-synaptic signaling	582	94	39.31	1.2e-15
58	BP	GO:0048699	generation of neurons	1323	154	89.35	5.7e-12
58	BP	GO:0030182	neuron differentiation	1203	143	81.25	7.9e-12
58	BP	GO:0022008	neurogenesis	1414	159	95.5	3.8e-11
58	BP	GO:0048666	neuron development	968	117	65.38	2.9e-10
58	BP	GO:0007269	neurotransmitter secretion	131	31	8.85	5.3e-10
58	CC	GO:0045202	synapse	810	134	55.27	1.5e-22
58	CC	GO:0097458	neuron part	1366	189	93.2	3.8e-22
58	CC	GO:0044456	synapse part	674	117	45.99	1.8e-21
58	CC	GO:0043005	neuron projection	1076	146	73.42	2.4e-16
58	CC	GO:0098794	postsynapse	408	73	27.84	1.9e-14
58	CC	GO:0097060	synaptic membrane	284	57	19.38	1.1e-13
58	CC	GO:0036477	somatodendritic compartment	672	94	45.85	1.5e-11
58	CC	GO:0098793	presynapse	343	58	23.4	1e-10
58	CC	GO:0030425	dendrite	480	72	32.75	1.8e-10
58	CC	GO:0045211	postsynaptic membrane	217	43	14.81	1.8e-10
58	MF	GO:0022836	gated channel activity	322	49	21.51	4.8e-8
58	MF	GO:0005216	ion channel activity	410	56	27.39	2.4e-7
58	MF	GO:0022838	substrate-specific channel activity	420	56	28.05	5.2e-7
58	MF	GO:0005261	cation channel activity	302	44	20.17	8e-7
58	MF	GO:0033038	bitter taste receptor activity	20	9	1.34	2.2e-6
58	MF	GO:0015267	channel activity	451	57	30.12	2.4e-6
58	MF	GO:0022803	passive transmembrane transporter activi...	452	57	30.19	2.5e-6
58	MF	GO:0019905	syntaxin binding	79	18	5.28	3.4e-6
58	MF	GO:0046873	metal ion transmembrane transporter acti...	436	54	29.12	7.9e-6
58	MF	GO:0005244	voltage-gated ion channel activity	192	30	12.82	1.1e-5
59	BP	GO:0019953	sexual reproduction	760	125	19.67	0
59	BP	GO:0048232	male gamete generation	496	97	12.84	0
59	BP	GO:0007283	spermatogenesis	481	95	12.45	0
59	BP	GO:0044703	multi-organism reproductive process	919	125	23.79	0
59	BP	GO:0007276	gamete generation	617	105	15.97	0
59	BP	GO:0032504	multicellular organism reproduction	779	112	20.16	0
59	BP	GO:0022414	reproductive process	1306	139	33.8	0
59	BP	GO:0000003	reproduction	1307	139	33.83	0
59	BP	GO:0048609	multicellular organismal reproductive pr...	768	106	19.88	0
59	BP	GO:0022412	cellular process involved in reproductio...	302	51	7.82	3.4e-27
59	CC	GO:0097223	sperm part	167	39	4.82	1.2e-24
59	CC	GO:0031514	motile cilium	129	27	3.72	4e-16
59	CC	GO:0001669	acrosomal vesicle	105	23	3.03	2.2e-14
59	CC	GO:0036126	sperm flagellum	71	19	2.05	8.4e-14
59	CC	GO:0097729	9+2 motile cilium	71	19	2.05	8.4e-14
59	CC	GO:0005929	cilium	489	40	14.11	3.1e-9
59	CC	GO:0000795	synaptonemal complex	38	9	1.1	1e-6
59	CC	GO:0099086	synaptonemal structure	38	9	1.1	1e-6
59	CC	GO:0043186	P granule	16	6	0.46	3.5e-6
59	CC	GO:0045495	pole plasm	16	6	0.46	3.5e-6
59	MF	GO:0003796	lysozyme activity	13	9	0.35	4e-12
59	MF	GO:0061783	peptidoglycan muralytic activity	17	9	0.45	1.2e-10
59	MF	GO:0004984	olfactory receptor activity	318	21	8.47	1.3e-4
59	MF	GO:0004553	hydrolase activity, hydrolyzing O-glycos...	93	10	2.48	1.8e-4
59	MF	GO:0016798	hydrolase activity, acting on glycosyl b...	117	10	3.12	0.00114
59	MF	GO:0044183	protein binding involved in protein fold...	27	4	0.72	0.00535
59	MF	GO:0005200	structural constituent of cytoskeleton	102	8	2.72	0.00587
59	MF	GO:0005549	odorant binding	72	6	1.92	0.01225
59	MF	GO:0003777	microtubule motor activity	82	6	2.18	0.02205
59	MF	GO:0005048	signal sequence binding	42	4	1.12	0.02501
60	BP	GO:0019953	sexual reproduction	760	187	40.32	0
60	BP	GO:0044703	multi-organism reproductive process	919	190	48.75	0
60	BP	GO:0048232	male gamete generation	496	139	26.31	0
60	BP	GO:0007276	gamete generation	617	153	32.73	0
60	BP	GO:0007283	spermatogenesis	481	135	25.52	0
60	BP	GO:0022414	reproductive process	1306	220	69.29	0
60	BP	GO:0000003	reproduction	1307	220	69.34	0
60	BP	GO:0032504	multicellular organism reproduction	779	163	41.33	0
60	BP	GO:0048609	multicellular organismal reproductive pr...	768	159	40.74	0
60	BP	GO:0007608	sensory perception of smell	343	83	18.2	0
60	CC	GO:0097223	sperm part	167	46	9.44	6.6e-20
60	CC	GO:0001669	acrosomal vesicle	105	29	5.94	4.5e-13
60	CC	GO:0031514	motile cilium	129	31	7.3	4e-12
60	CC	GO:0005929	cilium	489	66	27.65	3.6e-11
60	CC	GO:0000795	synaptonemal complex	38	15	2.15	7.9e-10
60	CC	GO:0099086	synaptonemal structure	38	15	2.15	7.9e-10
60	CC	GO:0036126	sperm flagellum	71	18	4.02	5.4e-8
60	CC	GO:0097729	9+2 motile cilium	71	18	4.02	5.4e-8
60	CC	GO:0005858	axonemal dynein complex	17	9	0.96	9.2e-8
60	CC	GO:0044441	ciliary part	380	47	21.49	3.6e-7
60	MF	GO:0004984	olfactory receptor activity	318	79	16.94	0
60	MF	GO:0004930	G-protein coupled receptor activity	702	101	37.39	1.9e-20
60	MF	GO:0004888	transmembrane signaling receptor activit...	1095	106	58.32	8.9e-10
60	MF	GO:0099600	transmembrane receptor activity	1139	109	60.66	9.7e-10
60	MF	GO:0005549	odorant binding	72	19	3.83	4.2e-9
60	MF	GO:0038023	signaling receptor activity	1198	108	63.8	3.1e-8
60	MF	GO:0045503	dynein light chain binding	23	10	1.22	1.1e-7
60	MF	GO:1990939	ATP-dependent microtubule motor activity	45	13	2.4	3.8e-7
60	MF	GO:0004872	receptor activity	1410	114	75.09	3.3e-6
60	MF	GO:0060089	molecular transducer activity	1455	115	77.49	8.7e-6
61	BP	GO:0060271	cilium assembly	314	38	14.78	8.9e-8
61	BP	GO:0042445	hormone metabolic process	182	27	8.57	1.1e-7
61	BP	GO:0044782	cilium organization	321	38	15.11	1.6e-7
61	BP	GO:0042446	hormone biosynthetic process	66	15	3.11	3e-7
61	BP	GO:0006700	C21-steroid hormone biosynthetic process	24	9	1.13	7.5e-7
61	BP	GO:0034754	cellular hormone metabolic process	110	19	5.18	8.2e-7
61	BP	GO:0006694	steroid biosynthetic process	176	24	8.28	2.7e-6
61	BP	GO:0010817	regulation of hormone levels	461	45	21.7	2.9e-6
61	BP	GO:0008207	C21-steroid hormone metabolic process	35	10	1.65	3.2e-6
61	BP	GO:0003341	cilium movement	53	12	2.49	4.9e-6
61	CC	GO:0044441	ciliary part	380	45	18.54	3.4e-8
61	CC	GO:0005929	cilium	489	52	23.86	1e-7
61	CC	GO:0097014	ciliary plasm	95	18	4.63	6.5e-7
61	CC	GO:0005930	axoneme	94	17	4.59	2.6e-6
61	CC	GO:0035869	ciliary transition zone	53	12	2.59	7e-6
61	CC	GO:0005759	mitochondrial matrix	422	40	20.59	4.7e-5
61	CC	GO:0031514	motile cilium	129	18	6.29	5.4e-5
61	CC	GO:0044447	axoneme part	27	7	1.32	2.4e-4
61	CC	GO:0036064	ciliary basal body	98	13	4.78	0.00093000000000000005
61	CC	GO:0030992	intraciliary transport particle B	19	5	0.93	0.00179
61	MF	GO:0005179	hormone activity	101	21	4.85	1.1e-8
61	MF	GO:0005184	neuropeptide hormone activity	27	7	1.3	2.2e-4
61	MF	GO:0071855	neuropeptide receptor binding	27	7	1.3	2.2e-4
61	MF	GO:0008395	steroid hydroxylase activity	31	7	1.49	5.5e-4
61	MF	GO:0015250	water channel activity	11	4	0.53	0.00133
61	MF	GO:0046914	transition metal ion binding	1008	69	48.44	0.00179
61	MF	GO:0005372	water transmembrane transporter activity	12	4	0.58	0.00192
61	MF	GO:0016874	ligase activity	165	17	7.93	0.0025
61	MF	GO:0004497	monooxygenase activity	89	11	4.28	0.00351
61	MF	GO:0045504	dynein heavy chain binding	14	4	0.67	0.0036
62	BP	GO:0044782	cilium organization	321	49	21.58	5.3e-8
62	BP	GO:0060271	cilium assembly	314	48	21.11	6.9e-8
62	BP	GO:0030031	cell projection assembly	487	55	32.73	1e-4
62	BP	GO:0007018	microtubule-based movement	246	33	16.54	1.1e-4
62	BP	GO:0015988	energy coupled proton transmembrane tran...	26	8	1.75	2.1e-4
62	BP	GO:0015991	ATP hydrolysis coupled proton transport	26	8	1.75	2.1e-4
62	BP	GO:0120031	plasma membrane bounded cell projection ...	481	53	32.33	2.6e-4
62	BP	GO:0030030	cell projection organization	1320	119	88.73	5e-4
62	BP	GO:0008589	regulation of smoothened signaling pathw...	69	13	4.64	6e-4
62	BP	GO:0003341	cilium movement	53	11	3.56	6.7e-4
62	CC	GO:0033176	proton-transporting V-type ATPase comple...	23	9	1.58	1.1e-5
62	CC	GO:0005930	axoneme	94	19	6.45	1.7e-5
62	CC	GO:0097014	ciliary plasm	95	19	6.52	2e-5
62	CC	GO:0034451	centriolar satellite	25	8	1.71	1.8e-4
62	CC	GO:0044441	ciliary part	380	45	26.07	2.4e-4
62	CC	GO:0044447	axoneme part	27	8	1.85	3.3e-4
62	CC	GO:0016471	vacuolar proton-transporting V-type ATPa...	16	6	1.1	4.5e-4
62	CC	GO:0033178	proton-transporting two-sector ATPase co...	16	6	1.1	4.5e-4
62	CC	GO:0016469	proton-transporting two-sector ATPase co...	45	10	3.09	7.8e-4
62	CC	GO:0015630	microtubule cytoskeleton	1042	98	71.48	7.9e-4
62	MF	GO:0052689	carboxylic ester hydrolase activity	133	24	9.13	1.1e-5
62	MF	GO:0046961	proton-transporting ATPase activity, rot...	20	8	1.37	2.9e-5
62	MF	GO:0036442	hydrogen-exporting ATPase activity	21	8	1.44	4.4e-5
62	MF	GO:0046872	metal ion binding	3880	316	266.38	2e-4
62	MF	GO:0043169	cation binding	3964	319	272.15	4.5e-4
62	MF	GO:0005247	voltage-gated chloride channel activity	12	5	0.82	8e-4
62	MF	GO:0044769	ATPase activity, coupled to transmembran...	31	8	2.13	9.1e-4
62	MF	GO:0016298	lipase activity	120	18	8.24	0.00136
62	MF	GO:0019829	cation-transporting ATPase activity	60	11	4.12	0.00231
62	MF	GO:0015103	inorganic anion transmembrane transporte...	128	18	8.79	0.00284
63	BP	GO:0090304	nucleic acid metabolic process	4838	512	423	4.4e-8
63	BP	GO:1903506	regulation of nucleic acid-templated tra...	3421	377	299.11	1.1e-7
63	BP	GO:0097659	nucleic acid-templated transcription	3574	391	312.48	1.3e-7
63	BP	GO:0019219	regulation of nucleobase-containing comp...	3969	428	347.02	1.4e-7
63	BP	GO:2001141	regulation of RNA biosynthetic process	3429	377	299.81	1.5e-7
63	BP	GO:0006355	regulation of transcription, DNA-templat...	3401	374	297.36	1.6e-7
63	BP	GO:0044782	cilium organization	321	57	28.07	1.8e-7
63	BP	GO:0032774	RNA biosynthetic process	3588	391	313.71	2.1e-7
63	BP	GO:0006351	transcription, DNA-templated	3559	388	311.17	2.3e-7
63	BP	GO:0051252	regulation of RNA metabolic process	3615	393	316.07	2.5e-7
63	CC	GO:0005634	nucleus	6594	672	578.12	8.5e-8
63	CC	GO:0005814	centriole	114	26	9.99	4.5e-6
63	CC	GO:0044450	microtubule organizing center part	155	31	13.59	1.1e-5
63	CC	GO:0015630	microtubule cytoskeleton	1042	131	91.36	1.2e-5
63	CC	GO:0005813	centrosome	442	65	38.75	2.3e-5
63	CC	GO:0005929	cilium	489	70	42.87	2.8e-5
63	CC	GO:0005815	microtubule organizing center	627	83	54.97	9.1e-5
63	CC	GO:0098687	chromosomal region	331	49	29.02	1.9e-4
63	CC	GO:0044441	ciliary part	380	54	33.32	2.7e-4
63	CC	GO:0000781	chromosome, telomeric region	160	28	14.03	3.1e-4
63	MF	GO:0003677	DNA binding	2328	316	205.99	1.1e-16
63	MF	GO:0003676	nucleic acid binding	3747	428	331.54	3.3e-10
63	MF	GO:0046872	metal ion binding	3880	431	343.31	1.3e-8
63	MF	GO:0043169	cation binding	3964	436	350.74	3.8e-8
63	MF	GO:1901363	heterocyclic compound binding	5543	561	490.46	2.1e-5
63	MF	GO:0097159	organic cyclic compound binding	5621	566	497.36	3.6e-5
63	MF	GO:0043167	ion binding	5779	577	511.34	7.8e-5
63	MF	GO:0003700	DNA binding transcription factor activit...	1175	139	103.97	1.9e-4
63	MF	GO:0140097	catalytic activity, acting on DNA	176	29	15.57	7.8e-4
63	MF	GO:0045505	dynein intermediate chain binding	25	8	2.21	0.00101
64	BP	GO:0090177	establishment of planar polarity involve...	15	9	1.1	2e-7
64	BP	GO:0090179	planar cell polarity pathway involved in...	13	8	0.95	7.6e-7
64	BP	GO:0042249	establishment of planar polarity of embr...	17	9	1.25	8.5e-7
64	BP	GO:0022904	respiratory electron transport chain	97	22	7.12	1.5e-6
64	BP	GO:0090178	regulation of establishment of planar po...	14	8	1.03	1.7e-6
64	BP	GO:0045047	protein targeting to ER	98	22	7.19	1.8e-6
64	BP	GO:0061138	morphogenesis of a branching epithelium	174	31	12.77	3.4e-6
64	BP	GO:0006613	cotranslational protein targeting to mem...	94	21	6.9	3.4e-6
64	BP	GO:0072599	establishment of protein localization to...	102	22	7.49	3.7e-6
64	BP	GO:0042775	mitochondrial ATP synthesis coupled elec...	80	19	5.87	3.8e-6
64	CC	GO:0044424	intracellular part	12989	1021	934.71	8.6e-12
64	CC	GO:0005622	intracellular	13265	1037	954.57	1.4e-11
64	CC	GO:0043229	intracellular organelle	11341	903	816.11	3.3e-9
64	CC	GO:0005743	mitochondrial inner membrane	451	67	32.45	1e-8
64	CC	GO:0005739	mitochondrion	1555	167	111.9	4.9e-8
64	CC	GO:0098800	inner mitochondrial membrane protein com...	112	26	8.06	7.2e-8
64	CC	GO:0043231	intracellular membrane-bounded organelle	9838	792	707.96	9e-8
64	CC	GO:1990204	oxidoreductase complex	93	23	6.69	1.2e-7
64	CC	GO:0019866	organelle inner membrane	502	69	36.12	1.4e-7
64	CC	GO:0098798	mitochondrial protein complex	133	28	9.57	2.1e-7
64	MF	GO:0003735	structural constituent of ribosome	152	30	11.12	4.9e-7
64	MF	GO:0043167	ion binding	5779	474	422.72	6.5e-4
64	MF	GO:0035091	phosphatidylinositol binding	212	29	15.51	8.1e-4
64	MF	GO:1901981	phosphatidylinositol phosphate binding	129	20	9.44	0.00109
64	MF	GO:0008137	NADH dehydrogenase (ubiquinone) activity	37	9	2.71	0.00111
64	MF	GO:0050136	NADH dehydrogenase (quinone) activity	37	9	2.71	0.00111
64	MF	GO:0005488	binding	13392	1013	979.59	0.00141
64	MF	GO:0009055	electron transfer activity	105	17	7.68	0.00154
64	MF	GO:0048037	cofactor binding	252	32	18.43	0.00158
64	MF	GO:0003954	NADH dehydrogenase activity	39	9	2.85	0.00166
65	BP	GO:0050911	detection of chemical stimulus involved ...	318	220	7.66	0
65	BP	GO:0050907	detection of chemical stimulus involved ...	358	226	8.62	0
65	BP	GO:0007608	sensory perception of smell	343	220	8.26	0
65	BP	GO:0009593	detection of chemical stimulus	390	226	9.39	0
65	BP	GO:0007606	sensory perception of chemical stimulus	409	228	9.85	0
65	BP	GO:0050906	detection of stimulus involved in sensor...	404	227	9.73	0
65	BP	GO:0051606	detection of stimulus	556	230	13.39	0
65	BP	GO:0007600	sensory perception	819	234	19.72	0
65	BP	GO:0007186	G-protein coupled receptor signaling pat...	1165	256	28.05	0
65	BP	GO:0050877	nervous system process	1144	239	27.55	0
65	CC	GO:0016021	integral component of membrane	4744	268	112.25	0
65	CC	GO:0005886	plasma membrane	4785	269	113.22	0
65	CC	GO:0071944	cell periphery	4879	269	115.44	0
65	CC	GO:0031224	intrinsic component of membrane	4872	268	115.28	0
65	CC	GO:0044425	membrane part	5963	276	141.09	0
65	CC	GO:0016020	membrane	8306	287	196.53	1.6e-21
65	CC	GO:0060170	ciliary membrane	80	4	1.89	0.12
65	CC	GO:0005921	gap junction	28	2	0.66	0.14
65	CC	GO:0043020	NADPH oxidase complex	10	1	0.24	0.21
65	CC	GO:0030672	synaptic vesicle membrane	78	3	1.85	0.28
65	MF	GO:0004984	olfactory receptor activity	318	220	7.45	0
65	MF	GO:0004930	G-protein coupled receptor activity	702	249	16.44	0
65	MF	GO:0004888	transmembrane signaling receptor activit...	1095	252	25.64	0
65	MF	GO:0099600	transmembrane receptor activity	1139	253	26.68	0
65	MF	GO:0038023	signaling receptor activity	1198	252	28.06	0
65	MF	GO:0004872	receptor activity	1410	253	33.02	0
65	MF	GO:0060089	molecular transducer activity	1455	254	34.08	0
65	MF	GO:0004871	signal transducer activity	1507	255	35.29	0
65	MF	GO:0005549	odorant binding	72	46	1.69	0
65	MF	GO:0008227	G-protein coupled amine receptor activit...	45	13	1.05	1.9e-11
66	BP	GO:0006614	SRP-dependent cotranslational protein ta...	89	68	5.01	0
66	BP	GO:0006613	cotranslational protein targeting to mem...	94	68	5.3	0
66	BP	GO:0045047	protein targeting to ER	98	69	5.52	0
66	BP	GO:0072599	establishment of protein localization to...	102	69	5.75	0
66	BP	GO:0000184	nuclear-transcribed mRNA catabolic proce...	118	69	6.65	0
66	BP	GO:0070972	protein localization to endoplasmic reti...	123	69	6.93	0
66	BP	GO:0006413	translational initiation	187	78	10.53	0
66	BP	GO:0006612	protein targeting to membrane	152	70	8.56	0
66	BP	GO:0000956	nuclear-transcribed mRNA catabolic proce...	196	75	11.04	0
66	BP	GO:0006364	rRNA processing	243	82	13.69	0
66	CC	GO:0022626	cytosolic ribosome	109	71	5.98	0
66	CC	GO:0044391	ribosomal subunit	177	76	9.72	0
66	CC	GO:0005840	ribosome	221	82	12.13	0
66	CC	GO:0044445	cytosolic part	228	79	12.52	0
66	CC	GO:0022625	cytosolic large ribosomal subunit	59	42	3.24	0
66	CC	GO:0015934	large ribosomal subunit	110	47	6.04	2.1000000000000002e-30
66	CC	GO:0030055	cell-substrate junction	392	85	21.52	1.2e-28
66	CC	GO:0005925	focal adhesion	385	84	21.14	1.6e-28
66	CC	GO:0005924	cell-substrate adherens junction	388	84	21.3	2.8e-28
66	CC	GO:0005912	adherens junction	491	95	26.96	6.9e-28
66	MF	GO:0003735	structural constituent of ribosome	152	73	8.49	0
66	MF	GO:0005198	structural molecule activity	648	113	36.17	2.3e-28
66	MF	GO:0003723	RNA binding	1546	158	86.3	1.4e-14
66	MF	GO:0019843	rRNA binding	54	20	3.01	3.7e-12
66	MF	GO:0045296	cadherin binding	298	48	16.64	2.7e-11
66	MF	GO:0050839	cell adhesion molecule binding	448	55	25.01	2.9e-8
66	MF	GO:0048027	mRNA 5'-UTR binding	22	9	1.23	1.3e-6
66	MF	GO:0008137	NADH dehydrogenase (ubiquinone) activity	37	10	2.07	2.4e-5
66	MF	GO:0050136	NADH dehydrogenase (quinone) activity	37	10	2.07	2.4e-5
66	MF	GO:0003954	NADH dehydrogenase activity	39	10	2.18	4e-5
67	BP	GO:0007586	digestion	151	26	4.03	3.1e-14
67	BP	GO:0044281	small molecule metabolic process	2029	91	54.21	3.1e-7
67	BP	GO:0031667	response to nutrient levels	404	26	10.79	3.4e-5
67	BP	GO:0009991	response to extracellular stimulus	434	27	11.6	4.4e-5
67	BP	GO:0007005	mitochondrion organization	509	30	13.6	4.5e-5
67	BP	GO:0032543	mitochondrial translation	115	12	3.07	5.8e-5
67	BP	GO:0006414	translational elongation	118	12	3.15	7.5e-5
67	BP	GO:0090277	positive regulation of peptide hormone s...	84	10	2.24	7.9e-5
67	BP	GO:0033013	tetrapyrrole metabolic process	56	8	1.5	1.1e-4
67	BP	GO:0044241	lipid digestion	19	5	0.51	1.1e-4
67	CC	GO:0044429	mitochondrial part	928	62	25.02	3e-11
67	CC	GO:0005739	mitochondrion	1555	86	41.93	6.6e-11
67	CC	GO:0005743	mitochondrial inner membrane	451	38	12.16	5.2e-10
67	CC	GO:0019866	organelle inner membrane	502	38	13.54	1e-8
67	CC	GO:0005740	mitochondrial envelope	671	45	18.09	1.7e-8
67	CC	GO:0031966	mitochondrial membrane	634	43	17.09	2.7e-8
67	CC	GO:0005759	mitochondrial matrix	422	30	11.38	1.4e-6
67	CC	GO:0005615	extracellular space	3396	131	91.56	4.3e-6
67	CC	GO:0044421	extracellular region part	3598	131	97.01	7.9e-5
[truncated: 1,001 more rows]
