# Supplementary material for: Joint analysis of expression levels and histological images identifies genes associated with tissue morphology
Source: Nat Commun. 2021 Mar 11;12:1609. doi: 10.1038/s41467-021-21727-x (PMC7952575; doi:10.1038/s41467-021-21727-x)
Supplement: Supplementary file 13 — Supplementary Data 10 [file 41467_2021_21727_MOESM13_ESM.txt]

SNP Gene Image Feature P-Value FDR Tissue
rs8049349 LDHD IF799 4.3269164136600005e-09 0.0323109003113 ColonTransverse
rs8051738 LDHD IF799 4.3269164136600005e-09 0.0323109003113 ColonTransverse
rs11865336 LDHD IF799 4.3269164136600005e-09 0.0323109003113 ColonTransverse
rs8059637 LDHD IF799 4.3269164136600005e-09 0.0323109003113 ColonTransverse
rs8058986 LDHD IF799 4.3269164136600005e-09 0.0323109003113 ColonTransverse
rs77649694 LDHD IF799 4.3269164136600005e-09 0.0323109003113 ColonTransverse
rs79312668 LDHD IF799 4.3269164136600005e-09 0.0323109003113 ColonTransverse
rs3091685 DBNDD2 IF453 3.7412872734600006e-11 0.00398888401905 EsophagusMucosa
rs3816680 PCGF3 IF1001 1.6952605373599998e-09 0.010041400743399998 EsophagusMucosa
rs55715360 PCGF3 IF1001 1.6952605373599998e-09 0.010041400743399998 EsophagusMucosa
rs73222824 PCGF3 IF1001 1.6952605373599998e-09 0.010041400743399998 EsophagusMucosa
rs56199932 PCGF3 IF1001 1.6952605373599998e-09 0.010041400743399998 EsophagusMucosa
rs75203223 PCGF3 IF1001 1.6952605373599998e-09 0.010041400743399998 EsophagusMucosa
rs112744673 PCGF3 IF1001 1.6952605373599998e-09 0.010041400743399998 EsophagusMucosa
rs1044180 PCGF3 IF1001 1.6952605373599998e-09 0.010041400743399998 EsophagusMucosa
rs73222803 PCGF3 IF1001 8.82366724347e-10 0.010041400743399998 EsophagusMucosa
rs17164985 PCGF3 IF1001 1.6952605373599998e-09 0.010041400743399998 EsophagusMucosa
rs55700741 PCGF3 IF1001 1.6952605373599998e-09 0.010041400743399998 EsophagusMucosa
rs73222811 PCGF3 IF1001 1.6952605373599998e-09 0.010041400743399998 EsophagusMucosa
rs73222808 PCGF3 IF1001 1.6952605373599998e-09 0.010041400743399998 EsophagusMucosa
rs2242234 PCGF3 IF1001 1.6952605373599998e-09 0.010041400743399998 EsophagusMucosa
rs73222807 PCGF3 IF1001 1.6952605373599998e-09 0.010041400743399998 EsophagusMucosa
rs55955900 PCGF3 IF1001 8.64976206016e-10 0.010041400743399998 EsophagusMucosa
rs73222839 PCGF3 IF1001 1.6952605373599998e-09 0.010041400743399998 EsophagusMucosa
rs1044147 PCGF3 IF1001 1.6952605373599998e-09 0.010041400743399998 EsophagusMucosa
rs4365553 NDUFV3 IF840 2.89819637918e-10 0.00462279267267 EsophagusMuscularis
rs4920151 NDUFV3 IF840 2.54504811136e-10 0.00462279267267 EsophagusMuscularis
rs7280745 NDUFV3 IF840 2.54504811136e-10 0.00462279267267 EsophagusMuscularis
rs11702357 NDUFV3 IF840 2.54504811136e-10 0.00462279267267 EsophagusMuscularis
rs12482896 NDUFV3 IF840 2.54504811136e-10 0.00462279267267 EsophagusMuscularis
rs11856114 TIPIN IF23 2.3683084941599995e-10 0.00462279267267 EsophagusMuscularis
rs9984199 NDUFV3 IF840 3.54084339055e-10 0.00484101619649 EsophagusMuscularis
rs11700734 NDUFV3 IF840 4.4008168137800006e-10 0.0052646700893000005 EsophagusMuscularis
rs41266185 PHACTR4 IF859 3.6132767572099994e-08 0.043102631509 EsophagusMuscularis
rs35379561 TIPIN IF23 5.5313950813300005e-08 0.043102631509 EsophagusMuscularis
rs34329981 TIPIN IF23 5.5313950813300005e-08 0.043102631509 EsophagusMuscularis
rs11853649 TIPIN IF23 5.5313950813300005e-08 0.043102631509 EsophagusMuscularis
rs34833582 TIPIN IF23 5.5313950813300005e-08 0.043102631509 EsophagusMuscularis
rs35692316 TIPIN IF23 5.5313950813300005e-08 0.043102631509 EsophagusMuscularis
rs17259517 TIPIN IF23 5.5313950813300005e-08 0.043102631509 EsophagusMuscularis
rs62010187 TIPIN IF23 5.5313950813300005e-08 0.043102631509 EsophagusMuscularis
rs12910249 TIPIN IF23 5.1589601070199996e-08 0.043102631509 EsophagusMuscularis
rs17259670 TIPIN IF23 5.5313950813300005e-08 0.043102631509 EsophagusMuscularis
rs17259816 TIPIN IF23 5.5313950813300005e-08 0.043102631509 EsophagusMuscularis
rs11856510 TIPIN IF23 5.5313950813300005e-08 0.043102631509 EsophagusMuscularis
rs11855232 TIPIN IF23 5.5313950813300005e-08 0.043102631509 EsophagusMuscularis
rs11856317 TIPIN IF23 5.5313950813300005e-08 0.043102631509 EsophagusMuscularis
rs11856814 TIPIN IF23 5.5313950813300005e-08 0.043102631509 EsophagusMuscularis
rs12905869 TIPIN IF23 5.5313950813300005e-08 0.043102631509 EsophagusMuscularis
rs55949029 TIPIN IF23 5.5313950813300005e-08 0.043102631509 EsophagusMuscularis
rs62010183 TIPIN IF23 5.5313950813300005e-08 0.043102631509 EsophagusMuscularis
rs34314424 TIPIN IF23 5.5313950813300005e-08 0.043102631509 EsophagusMuscularis
rs36120322 TIPIN IF23 5.5313950813300005e-08 0.043102631509 EsophagusMuscularis
rs67914216 TIPIN IF23 5.5313950813300005e-08 0.043102631509 EsophagusMuscularis
rs4483802 TIPIN IF23 5.5313950813300005e-08 0.043102631509 EsophagusMuscularis
rs34385039 TIPIN IF23 5.5313950813300005e-08 0.043102631509 EsophagusMuscularis
rs12899337 TIPIN IF23 5.5313950813300005e-08 0.043102631509 EsophagusMuscularis
rs12898659 TIPIN IF23 5.5313950813300005e-08 0.043102631509 EsophagusMuscularis
rs12903927 TIPIN IF23 5.5313950813300005e-08 0.043102631509 EsophagusMuscularis
rs12914597 TIPIN IF23 5.5313950813300005e-08 0.043102631509 EsophagusMuscularis
rs12900744 TIPIN IF23 5.5313950813300005e-08 0.043102631509 EsophagusMuscularis
rs11856139 TIPIN IF23 5.5313950813300005e-08 0.043102631509 EsophagusMuscularis
rs12912609 TIPIN IF23 5.53503230232e-08 0.043102631509 EsophagusMuscularis
rs12907569 TIPIN IF23 5.5313950813300005e-08 0.043102631509 EsophagusMuscularis
rs12908433 TIPIN IF23 5.5313950813300005e-08 0.043102631509 EsophagusMuscularis
rs62013664 TIPIN IF23 5.5313950813300005e-08 0.043102631509 EsophagusMuscularis
rs12906411 TIPIN IF23 5.5313950813300005e-08 0.043102631509 EsophagusMuscularis
rs36123921 TIPIN IF23 5.5313950813300005e-08 0.043102631509 EsophagusMuscularis
rs34472581 TIPIN IF23 5.5313950813300005e-08 0.043102631509 EsophagusMuscularis
rs34776728 TIPIN IF23 5.5313950813300005e-08 0.043102631509 EsophagusMuscularis
rs35105301 TIPIN IF23 5.5313950813300005e-08 0.043102631509 EsophagusMuscularis
rs34750785 TIPIN IF23 5.5313950813300005e-08 0.043102631509 EsophagusMuscularis
rs34647962 TIPIN IF23 1.27807627271e-08 0.043102631509 EsophagusMuscularis
rs35503853 TIPIN IF23 1.28248755655e-08 0.043102631509 EsophagusMuscularis
rs35947549 TIPIN IF23 1.3720814724500001e-08 0.043102631509 EsophagusMuscularis
rs62010237 TIPIN IF23 1.3779358279299998e-08 0.043102631509 EsophagusMuscularis
rs62010239 TIPIN IF23 1.3917955450100002e-08 0.043102631509 EsophagusMuscularis
rs12913727 TIPIN IF23 1.73805336422e-08 0.043102631509 EsophagusMuscularis
rs35771331 TIPIN IF23 1.7563227782799996e-08 0.043102631509 EsophagusMuscularis
rs12905166 TIPIN IF23 1.27655653058e-08 0.043102631509 EsophagusMuscularis
rs4075665 TIPIN IF23 2.24585646408e-08 0.043102631509 EsophagusMuscularis
rs35290772 TIPIN IF23 2.24585646408e-08 0.043102631509 EsophagusMuscularis
rs12907833 TIPIN IF23 2.24585646408e-08 0.043102631509 EsophagusMuscularis
rs12912136 TIPIN IF23 2.24585646408e-08 0.043102631509 EsophagusMuscularis
rs35085892 TIPIN IF23 2.24585646408e-08 0.043102631509 EsophagusMuscularis
rs113512913 LRRC28 IF887 6.224341884529999e-09 0.043102631509 EsophagusMuscularis
rs55839877 RPL13 IF53 4.9309128200099996e-08 0.043102631509 EsophagusMuscularis
rs34179535 RPL13 IF53 5.53963358961e-08 0.043102631509 EsophagusMuscularis
rs12914762 TIPIN IF23 2.24585646408e-08 0.043102631509 EsophagusMuscularis
rs35047727 TIPIN IF23 5.5313950813300005e-08 0.043102631509 EsophagusMuscularis
rs62010233 TIPIN IF23 1.28326914591e-08 0.043102631509 EsophagusMuscularis
rs62010228 TIPIN IF23 1.72318509718e-08 0.043102631509 EsophagusMuscularis
rs12917380 TIPIN IF23 5.5313950813300005e-08 0.043102631509 EsophagusMuscularis
rs34874406 TIPIN IF23 5.5313950813300005e-08 0.043102631509 EsophagusMuscularis
rs35948632 TIPIN IF23 5.5313950813300005e-08 0.043102631509 EsophagusMuscularis
rs34592737 TIPIN IF23 5.5313950813300005e-08 0.043102631509 EsophagusMuscularis
rs55867854 TIPIN IF23 5.5313950813300005e-08 0.043102631509 EsophagusMuscularis
rs56124194 TIPIN IF23 5.5313950813300005e-08 0.043102631509 EsophagusMuscularis
rs62010197 TIPIN IF23 5.5313950813300005e-08 0.043102631509 EsophagusMuscularis
rs62010229 TIPIN IF23 1.6443350561700002e-08 0.043102631509 EsophagusMuscularis
rs12906194 TIPIN IF23 5.5313950813300005e-08 0.043102631509 EsophagusMuscularis
rs72750476 TIPIN IF23 5.5313950813300005e-08 0.043102631509 EsophagusMuscularis
rs71398266 TIPIN IF23 5.5313950813300005e-08 0.043102631509 EsophagusMuscularis
rs12906494 TIPIN IF23 5.5313950813300005e-08 0.043102631509 EsophagusMuscularis
rs35653719 TIPIN IF23 5.5313950813300005e-08 0.043102631509 EsophagusMuscularis
rs12917279 TIPIN IF23 3.5031871121e-08 0.043102631509 EsophagusMuscularis
rs11855936 TIPIN IF23 2.01864795904e-08 0.043102631509 EsophagusMuscularis
rs35381196 TIPIN IF23 1.96515164971e-08 0.043102631509 EsophagusMuscularis
rs56119326 TIPIN IF23 5.5313950813300005e-08 0.043102631509 EsophagusMuscularis
rs12912201 TIPIN IF23 5.5313950813300005e-08 0.043102631509 EsophagusMuscularis
rs62013660 TIPIN IF23 5.5313950813300005e-08 0.043102631509 EsophagusMuscularis
rs12902453 TIPIN IF23 5.5313950813300005e-08 0.043102631509 EsophagusMuscularis
rs34371485 TIPIN IF23 5.5313950813300005e-08 0.043102631509 EsophagusMuscularis
rs10518685 TIPIN IF23 5.5313950813300005e-08 0.043102631509 EsophagusMuscularis
rs11853747 TIPIN IF23 5.5313950813300005e-08 0.043102631509 EsophagusMuscularis
rs66951049 TIPIN IF23 5.5313950813300005e-08 0.043102631509 EsophagusMuscularis
rs6494562 TIPIN IF23 5.5313950813300005e-08 0.043102631509 EsophagusMuscularis
rs34161870 TIPIN IF23 5.5313950813300005e-08 0.043102631509 EsophagusMuscularis
rs71398255 TIPIN IF23 5.5313950813300005e-08 0.043102631509 EsophagusMuscularis
rs17258507 TIPIN IF23 5.5313950813300005e-08 0.043102631509 EsophagusMuscularis
rs12910706 TIPIN IF23 5.5313950813300005e-08 0.043102631509 EsophagusMuscularis
rs72748330 TIPIN IF23 4.2769945758199994e-08 0.043102631509 EsophagusMuscularis
rs2236314 GLRX5 IF840 4.24420134697e-08 0.043102631509 EsophagusMuscularis
rs34493357 COG6 IF10 9.36206864332e-09 0.043102631509 EsophagusMuscularis
rs11852794 TIPIN IF23 5.5313950813300005e-08 0.043102631509 EsophagusMuscularis
rs2840769 PHACTR4 IF859 3.6132767572099994e-08 0.043102631509 EsophagusMuscularis
rs80345285 PHACTR4 IF859 3.6132767572099994e-08 0.043102631509 EsophagusMuscularis
rs112671550 PHACTR4 IF859 3.6132767572099994e-08 0.043102631509 EsophagusMuscularis
rs11854159 TIPIN IF23 5.5313950813300005e-08 0.043102631509 EsophagusMuscularis
rs11852473 TIPIN IF23 5.5313950813300005e-08 0.043102631509 EsophagusMuscularis
rs4920154 NDUFV3 IF840 4.48845169315e-09 0.043102631509 EsophagusMuscularis
rs12906324 TIPIN IF23 5.5313950813300005e-08 0.043102631509 EsophagusMuscularis
rs12916105 TIPIN IF23 5.5313950813300005e-08 0.043102631509 EsophagusMuscularis
rs62011747 TIPIN IF23 5.5313950813300005e-08 0.043102631509 EsophagusMuscularis
rs62011746 TIPIN IF23 5.5313950813300005e-08 0.043102631509 EsophagusMuscularis
rs34591673 TIPIN IF23 5.5313950813300005e-08 0.043102631509 EsophagusMuscularis
rs12910174 TIPIN IF23 3.90258789487e-08 0.043102631509 EsophagusMuscularis
rs62011723 TIPIN IF23 5.5313950813300005e-08 0.043102631509 EsophagusMuscularis
rs62011721 TIPIN IF23 3.90258789487e-08 0.043102631509 EsophagusMuscularis
rs12907718 TIPIN IF23 5.5313950813300005e-08 0.043102631509 EsophagusMuscularis
rs11856320 TIPIN IF23 5.5313950813300005e-08 0.043102631509 EsophagusMuscularis
rs35645131 TIPIN IF23 5.5313950813300005e-08 0.043102631509 EsophagusMuscularis
rs62011720 TIPIN IF23 3.90258789487e-08 0.043102631509 EsophagusMuscularis
rs34848112 TIPIN IF23 5.5313950813300005e-08 0.043102631509 EsophagusMuscularis
rs11856219 TIPIN IF23 5.5313950813300005e-08 0.043102631509 EsophagusMuscularis
rs62011719 TIPIN IF23 5.5313950813300005e-08 0.043102631509 EsophagusMuscularis
rs12916613 TIPIN IF23 5.5313950813300005e-08 0.043102631509 EsophagusMuscularis
rs62011748 TIPIN IF23 5.5313950813300005e-08 0.043102631509 EsophagusMuscularis
rs12914520 TIPIN IF23 5.846003511259999e-08 0.0437826059736 EsophagusMuscularis
rs35192697 TIPIN IF23 5.85576608604e-08 0.0437826059736 EsophagusMuscularis
rs11856152 TIPIN IF23 5.82693207036e-08 0.0437826059736 EsophagusMuscularis
rs67579761 TIPIN IF23 5.81762247141e-08 0.0437826059736 EsophagusMuscularis
rs12915164 TIPIN IF23 5.84117900719e-08 0.0437826059736 EsophagusMuscularis
rs72748329 TIPIN IF23 5.9561358216699994e-08 0.0441878366092 EsophagusMuscularis
rs34639689 SNRPE IF722 8.831838684550001e-08 0.05122654207280001 EsophagusMuscularis
rs77512153 SNRPE IF722 8.831838684550001e-08 0.05122654207280001 EsophagusMuscularis
rs112744971 SNRPE IF722 8.831838684550001e-08 0.05122654207280001 EsophagusMuscularis
rs34284522 SNRPE IF722 8.831838684550001e-08 0.05122654207280001 EsophagusMuscularis
rs71631784 SNRPE IF722 8.831838684550001e-08 0.05122654207280001 EsophagusMuscularis
rs35104585 SNRPE IF722 8.831838684550001e-08 0.05122654207280001 EsophagusMuscularis
rs10157086 SNRPE IF722 7.608968685510001e-08 0.05122654207280001 EsophagusMuscularis
rs34439010 SNRPE IF722 8.831838684550001e-08 0.05122654207280001 EsophagusMuscularis
rs34191159 RWDD2B IF83 8.426623377200001e-08 0.05122654207280001 EsophagusMuscularis
rs34452615 SNRPE IF722 8.831838684550001e-08 0.05122654207280001 EsophagusMuscularis
rs7179512 GOLGA6L4 IF640 7.47195615273e-08 0.05122654207280001 EsophagusMuscularis
rs34522869 SNRPE IF722 8.831838684550001e-08 0.05122654207280001 EsophagusMuscularis
rs71631778 SNRPE IF722 8.831838684550001e-08 0.05122654207280001 EsophagusMuscularis
rs76824026 SNRPE IF722 8.831838684550001e-08 0.05122654207280001 EsophagusMuscularis
rs34769984 SNRPE IF722 8.831838684550001e-08 0.05122654207280001 EsophagusMuscularis
rs10158738 SNRPE IF722 8.831838684550001e-08 0.05122654207280001 EsophagusMuscularis
rs10158733 SNRPE IF722 8.831838684550001e-08 0.05122654207280001 EsophagusMuscularis
rs34035759 SNRPE IF722 8.831838684550001e-08 0.05122654207280001 EsophagusMuscularis
rs34418171 SNRPE IF722 8.831838684550001e-08 0.05122654207280001 EsophagusMuscularis
rs35043418 SNRPE IF722 8.831838684550001e-08 0.05122654207280001 EsophagusMuscularis
rs35769381 SNRPE IF722 8.831838684550001e-08 0.05122654207280001 EsophagusMuscularis
rs12759698 SNRPE IF722 8.831838684550001e-08 0.05122654207280001 EsophagusMuscularis
rs28706316 SNRPE IF722 8.831838684550001e-08 0.05122654207280001 EsophagusMuscularis
rs35712247 SNRPE IF722 8.831838684550001e-08 0.05122654207280001 EsophagusMuscularis
rs12734227 SNRPE IF722 8.831838684550001e-08 0.05122654207280001 EsophagusMuscularis
rs71631787 SNRPE IF722 8.831838684550001e-08 0.05122654207280001 EsophagusMuscularis
rs35718748 SNRPE IF722 8.831838684550001e-08 0.05122654207280001 EsophagusMuscularis
rs34744308 SNRPE IF722 8.831838684550001e-08 0.05122654207280001 EsophagusMuscularis
rs35318632 SNRPE IF722 8.831838684550001e-08 0.05122654207280001 EsophagusMuscularis
rs12729918 SNRPE IF722 8.831838684550001e-08 0.05122654207280001 EsophagusMuscularis
rs71631786 SNRPE IF722 8.831838684550001e-08 0.05122654207280001 EsophagusMuscularis
rs11591139 SNRPE IF722 8.831838684550001e-08 0.05122654207280001 EsophagusMuscularis
rs34103614 SNRPE IF722 8.831838684550001e-08 0.05122654207280001 EsophagusMuscularis
rs12911698 TIPIN IF23 7.001891001269999e-08 0.05122654207280001 EsophagusMuscularis
rs35473172 SNRPE IF722 8.831838684550001e-08 0.05122654207280001 EsophagusMuscularis
rs112803194 SNRPE IF722 8.831838684550001e-08 0.05122654207280001 EsophagusMuscularis
rs35713804 TIPIN IF23 8.89335366385e-08 0.0512725990069 EsophagusMuscularis
rs193201237 TIPIN IF23 9.925325149360001e-08 0.056879546996 EsophagusMuscularis
rs12154696 AP5Z1 IF273 1.0487290300499999e-07 0.059742289950800005 EsophagusMuscularis
rs60301686 NDUFV3 IF840 1.0906123893599998e-07 0.061760610373 EsophagusMuscularis
rs12154622 AP5Z1 IF273 1.1147323512200001e-07 0.06275517440759999 EsophagusMuscularis
rs187990955 NUP85 IF893 1.1273647763699999e-07 0.0628863783948 EsophagusMuscularis
rs12154545 AP5Z1 IF273 1.1302048702200001e-07 0.0628863783948 EsophagusMuscularis
rs1159974 HEY2 IF420 1.14719475275e-07 0.0632051962965 EsophagusMuscularis
rs2438506 ZNF558 IF376 1.1491432639600001e-07 0.0632051962965 EsophagusMuscularis
rs907718 AP5Z1 IF273 1.22002556926e-07 0.0663413220616 EsophagusMuscularis
rs2514558 C8orf37 IF22 1.2173871144100001e-07 0.0663413220616 EsophagusMuscularis
rs749405 AP5Z1 IF273 1.2309044204500002e-07 0.0665547294066 EsophagusMuscularis
rs34842367 TIPIN IF23 1.4733046507e-07 0.07921372102539999 EsophagusMuscularis
rs62624460 PCDHA10 IF55 1.52324855152e-07 0.0814414692382 EsophagusMuscularis
rs1669419 TAS2R43 IF788 2.20136701977e-08 0.0212066557246 SkinSunExposedLowerleg
rs73066828 TAS2R43 IF788 2.20136701977e-08 0.0212066557246 SkinSunExposedLowerleg
rs2708334 TAS2R43 IF788 2.20136701977e-08 0.0212066557246 SkinSunExposedLowerleg
rs2600347 TAS2R43 IF788 2.20136701977e-08 0.0212066557246 SkinSunExposedLowerleg
rs116607079 TAS2R43 IF788 2.20136701977e-08 0.0212066557246 SkinSunExposedLowerleg
rs2597953 TAS2R43 IF788 2.20136701977e-08 0.0212066557246 SkinSunExposedLowerleg
rs2600340 TAS2R43 IF788 2.20136701977e-08 0.0212066557246 SkinSunExposedLowerleg
rs2597974 TAS2R43 IF788 2.20136701977e-08 0.0212066557246 SkinSunExposedLowerleg
rs2597975 TAS2R43 IF788 2.20136701977e-08 0.0212066557246 SkinSunExposedLowerleg
rs8181 TAS2R43 IF788 2.20136701977e-08 0.0212066557246 SkinSunExposedLowerleg
rs2900127 TAS2R43 IF788 2.20136701977e-08 0.0212066557246 SkinSunExposedLowerleg
rs4763637 TAS2R43 IF788 2.20136701977e-08 0.0212066557246 SkinSunExposedLowerleg
rs1650051 TAS2R43 IF788 2.20136701977e-08 0.0212066557246 SkinSunExposedLowerleg
rs2708336 TAS2R43 IF788 2.20136701977e-08 0.0212066557246 SkinSunExposedLowerleg
rs56734203 SLC7A9 IF2 5.815058388780001e-10 0.0212066557246 SkinSunExposedLowerleg
rs1669407 TAS2R43 IF788 2.20136701977e-08 0.0212066557246 SkinSunExposedLowerleg
rs73053413 TAS2R43 IF788 2.20136701977e-08 0.0212066557246 SkinSunExposedLowerleg
rs68071847 TAS2R20 IF788 2.20136701977e-08 0.0212066557246 SkinSunExposedLowerleg
rs1669417 TAS2R43 IF788 2.20136701977e-08 0.0212066557246 SkinSunExposedLowerleg
rs187328 TAS2R43 IF788 2.20136701977e-08 0.0212066557246 SkinSunExposedLowerleg
rs319266 TAS2R43 IF788 2.20136701977e-08 0.0212066557246 SkinSunExposedLowerleg
rs2599415 TAS2R20 IF788 2.20136701977e-08 0.0212066557246 SkinSunExposedLowerleg
rs2255418 TAS2R20 IF788 2.20136701977e-08 0.0212066557246 SkinSunExposedLowerleg
rs2708377 TAS2R20 IF788 2.20136701977e-08 0.0212066557246 SkinSunExposedLowerleg
rs1817043 TAS2R20 IF788 2.20136701977e-08 0.0212066557246 SkinSunExposedLowerleg
rs2597990 TAS2R20 IF788 2.20136701977e-08 0.0212066557246 SkinSunExposedLowerleg
rs2597988 TAS2R20 IF788 2.20136701977e-08 0.0212066557246 SkinSunExposedLowerleg
rs1669406 TAS2R43 IF788 2.20136701977e-08 0.0212066557246 SkinSunExposedLowerleg
rs73066852 TAS2R43 IF788 2.20136701977e-08 0.0212066557246 SkinSunExposedLowerleg
rs2708347 TAS2R43 IF788 2.20136701977e-08 0.0212066557246 SkinSunExposedLowerleg
rs117212341 TAS2R43 IF788 2.20136701977e-08 0.0212066557246 SkinSunExposedLowerleg
rs61928615 TAS2R43 IF788 2.20136701977e-08 0.0212066557246 SkinSunExposedLowerleg
rs61928614 TAS2R43 IF788 2.20136701977e-08 0.0212066557246 SkinSunExposedLowerleg
rs4763636 TAS2R43 IF788 2.20136701977e-08 0.0212066557246 SkinSunExposedLowerleg
rs61928609 TAS2R43 IF788 2.20136701977e-08 0.0212066557246 SkinSunExposedLowerleg
rs61928608 TAS2R43 IF788 2.20136701977e-08 0.0212066557246 SkinSunExposedLowerleg
rs61928607 TAS2R43 IF788 2.20136701977e-08 0.0212066557246 SkinSunExposedLowerleg
rs61928606 TAS2R43 IF788 2.20136701977e-08 0.0212066557246 SkinSunExposedLowerleg
rs73051387 TAS2R43 IF788 2.20136701977e-08 0.0212066557246 SkinSunExposedLowerleg
rs7973298 TAS2R43 IF788 2.20136701977e-08 0.0212066557246 SkinSunExposedLowerleg
rs61928604 TAS2R43 IF788 2.20136701977e-08 0.0212066557246 SkinSunExposedLowerleg
rs7296270 TAS2R43 IF788 2.20136701977e-08 0.0212066557246 SkinSunExposedLowerleg
rs7298947 TAS2R43 IF788 2.20136701977e-08 0.0212066557246 SkinSunExposedLowerleg
rs35318883 TAS2R43 IF788 2.20136701977e-08 0.0212066557246 SkinSunExposedLowerleg
rs1047713 TAS2R43 IF788 2.20136701977e-08 0.0212066557246 SkinSunExposedLowerleg
rs4763634 TAS2R43 IF788 2.20136701977e-08 0.0212066557246 SkinSunExposedLowerleg
rs4763632 TAS2R43 IF788 2.20136701977e-08 0.0212066557246 SkinSunExposedLowerleg
rs7962445 TAS2R43 IF788 2.20136701977e-08 0.0212066557246 SkinSunExposedLowerleg
rs115781584 TAS2R43 IF788 2.20136701977e-08 0.0212066557246 SkinSunExposedLowerleg
rs61928567 TAS2R43 IF788 2.20136701977e-08 0.0212066557246 SkinSunExposedLowerleg
rs61931280 TAS2R43 IF788 2.20136701977e-08 0.0212066557246 SkinSunExposedLowerleg
rs7487324 TAS2R43 IF788 2.20136701977e-08 0.0212066557246 SkinSunExposedLowerleg
rs61931269 TAS2R43 IF788 2.20136701977e-08 0.0212066557246 SkinSunExposedLowerleg
rs68045377 TAS2R43 IF788 2.20136701977e-08 0.0212066557246 SkinSunExposedLowerleg
rs2600337 TAS2R43 IF788 2.20136701977e-08 0.0212066557246 SkinSunExposedLowerleg
rs977474 TAS2R43 IF788 2.20136701977e-08 0.0212066557246 SkinSunExposedLowerleg
rs2708351 TAS2R43 IF788 2.20136701977e-08 0.0212066557246 SkinSunExposedLowerleg
rs2599399 TAS2R43 IF788 2.20136701977e-08 0.0212066557246 SkinSunExposedLowerleg
rs2257110 TAS2R20 IF788 2.20136701977e-08 0.0212066557246 SkinSunExposedLowerleg
rs3911150 TAS2R20 IF788 2.20136701977e-08 0.0212066557246 SkinSunExposedLowerleg
rs2597984 TAS2R20 IF788 2.20136701977e-08 0.0212066557246 SkinSunExposedLowerleg
rs2708323 TAS2R20 IF788 2.20136701977e-08 0.0212066557246 SkinSunExposedLowerleg
rs7297167 TAS2R20 IF788 2.20136701977e-08 0.0212066557246 SkinSunExposedLowerleg
rs73054364 TAS2R20 IF788 2.20136701977e-08 0.0212066557246 SkinSunExposedLowerleg
rs73054361 TAS2R20 IF788 2.20136701977e-08 0.0212066557246 SkinSunExposedLowerleg
rs118178196 TAS2R20 IF788 2.20136701977e-08 0.0212066557246 SkinSunExposedLowerleg
rs73054354 TAS2R14 IF788 2.20136701977e-08 0.0212066557246 SkinSunExposedLowerleg
rs2215716 TAS2R14 IF788 2.20136701977e-08 0.0212066557246 SkinSunExposedLowerleg
rs1013312 TAS2R14 IF788 1.77482595615e-08 0.0212066557246 SkinSunExposedLowerleg
rs1650021 TAS2R43 IF788 2.20136701977e-08 0.0212066557246 SkinSunExposedLowerleg
rs77033506 LRRC27 IF788 1.81085701511e-08 0.0212066557246 SkinSunExposedLowerleg
rs7912110 LRRC27 IF788 1.81085701511e-08 0.0212066557246 SkinSunExposedLowerleg
rs114468923 LRRC27 IF788 1.81085701511e-08 0.0212066557246 SkinSunExposedLowerleg
rs319269 TAS2R43 IF788 2.20136701977e-08 0.0212066557246 SkinSunExposedLowerleg
rs78353373 DNA2 IF788 1.70345656176e-08 0.0212066557246 SkinSunExposedLowerleg
rs61855132 DNA2 IF788 1.54265804357e-08 0.0212066557246 SkinSunExposedLowerleg
rs7068326 RUFY2 IF788 1.2458625371200002e-08 0.0212066557246 SkinSunExposedLowerleg
rs1669420 TAS2R43 IF788 2.20136701977e-08 0.0212066557246 SkinSunExposedLowerleg
rs319270 TAS2R43 IF788 2.20136701977e-08 0.0212066557246 SkinSunExposedLowerleg
rs319277 TAS2R43 IF788 2.20136701977e-08 0.0212066557246 SkinSunExposedLowerleg
rs1650016 TAS2R43 IF788 2.20136701977e-08 0.0212066557246 SkinSunExposedLowerleg
rs7999630 UPF3A IF2 1.00639183538e-08 0.0212066557246 SkinSunExposedLowerleg
rs1669409 TAS2R43 IF788 2.20136701977e-08 0.0212066557246 SkinSunExposedLowerleg
rs1669413 TAS2R43 IF788 2.20136701977e-08 0.0212066557246 SkinSunExposedLowerleg
rs1650019 TAS2R43 IF788 2.20136701977e-08 0.0212066557246 SkinSunExposedLowerleg
rs62407261 RNF130 IF681 8.58846698826e-09 0.0212066557246 SkinSunExposedLowerleg
rs61928650 TAS2R43 IF788 2.20136701977e-08 0.0212066557246 SkinSunExposedLowerleg
rs1669415 TAS2R43 IF788 2.20136701977e-08 0.0212066557246 SkinSunExposedLowerleg
rs1669416 TAS2R43 IF788 2.20136701977e-08 0.0212066557246 SkinSunExposedLowerleg
rs10743936 TAS2R20 IF788 2.20136701977e-08 0.0212066557246 SkinSunExposedLowerleg
rs1047710 TAS2R43 IF788 2.20136701977e-08 0.0212066557246 SkinSunExposedLowerleg
rs10772391 TAS2R20 IF788 2.20136701977e-08 0.0212066557246 SkinSunExposedLowerleg
rs4288845 TAS2R20 IF788 2.20136701977e-08 0.0212066557246 SkinSunExposedLowerleg
rs116737741 TAS2R20 IF788 1.40856914405e-08 0.0212066557246 SkinSunExposedLowerleg
rs10734843 TAS2R20 IF788 2.20136701977e-08 0.0212066557246 SkinSunExposedLowerleg
rs10732561 TAS2R20 IF788 2.20136701977e-08 0.0212066557246 SkinSunExposedLowerleg
rs2900577 TAS2R20 IF788 2.20136701977e-08 0.0212066557246 SkinSunExposedLowerleg
rs7306087 TAS2R20 IF788 2.20136701977e-08 0.0212066557246 SkinSunExposedLowerleg
rs1376249 TAS2R20 IF788 2.20136701977e-08 0.0212066557246 SkinSunExposedLowerleg
rs7315843 TAS2R20 IF788 2.20136701977e-08 0.0212066557246 SkinSunExposedLowerleg
rs73053785 TAS2R20 IF788 2.20136701977e-08 0.0212066557246 SkinSunExposedLowerleg
rs10772414 TAS2R20 IF788 2.20136701977e-08 0.0212066557246 SkinSunExposedLowerleg
rs73053768 TAS2R20 IF788 2.20136701977e-08 0.0212066557246 SkinSunExposedLowerleg
rs1463237 TAS2R20 IF788 2.20136701977e-08 0.0212066557246 SkinSunExposedLowerleg
rs4388985 TAS2R20 IF788 2.20136701977e-08 0.0212066557246 SkinSunExposedLowerleg
rs73051630 TAS2R20 IF788 2.20136701977e-08 0.0212066557246 SkinSunExposedLowerleg
rs55748583 TAS2R20 IF788 2.20136701977e-08 0.0212066557246 SkinSunExposedLowerleg
rs10772398 TAS2R20 IF788 2.20136701977e-08 0.0212066557246 SkinSunExposedLowerleg
rs66679979 TAS2R20 IF788 2.20136701977e-08 0.0212066557246 SkinSunExposedLowerleg
rs73045955 TAS2R20 IF788 2.20136701977e-08 0.0212066557246 SkinSunExposedLowerleg
rs6488333 TAS2R20 IF788 2.20136701977e-08 0.0212066557246 SkinSunExposedLowerleg
rs55862154 TAS2R20 IF788 2.20136701977e-08 0.0212066557246 SkinSunExposedLowerleg
rs10772395 TAS2R20 IF788 2.20136701977e-08 0.0212066557246 SkinSunExposedLowerleg
rs67458095 TAS2R20 IF788 2.20136701977e-08 0.0212066557246 SkinSunExposedLowerleg
rs2052180 TAS2R20 IF788 2.20136701977e-08 0.0212066557246 SkinSunExposedLowerleg
rs4763598 TAS2R20 IF788 2.20136701977e-08 0.0212066557246 SkinSunExposedLowerleg
rs2110097 TAS2R20 IF788 2.20136701977e-08 0.0212066557246 SkinSunExposedLowerleg
rs10772392 TAS2R20 IF788 2.20136701977e-08 0.0212066557246 SkinSunExposedLowerleg
rs7486983 TAS2R20 IF788 2.20136701977e-08 0.0212066557246 SkinSunExposedLowerleg
rs2418223 TAS2R20 IF788 2.20136701977e-08 0.0212066557246 SkinSunExposedLowerleg
rs3741843 TAS2R20 IF788 2.20136701977e-08 0.0212066557246 SkinSunExposedLowerleg
rs1047711 TAS2R43 IF788 2.20136701977e-08 0.0212066557246 SkinSunExposedLowerleg
rs118074127 TAS2R20 IF788 3.05903574545e-08 0.027236429967900003 SkinSunExposedLowerleg
rs12217908 RUFY2 IF788 3.01530382944e-08 0.027236429967900003 SkinSunExposedLowerleg
rs7962655 TAS2R20 IF788 3.05903574545e-08 0.027236429967900003 SkinSunExposedLowerleg
rs1839565 TAS2R20 IF788 3.05903574545e-08 0.027236429967900003 SkinSunExposedLowerleg
rs34521533 TAS2R20 IF788 3.05903574545e-08 0.027236429967900003 SkinSunExposedLowerleg
rs35762060 TAS2R20 IF788 3.05903574545e-08 0.027236429967900003 SkinSunExposedLowerleg
rs67336915 TAS2R20 IF788 3.05903574545e-08 0.027236429967900003 SkinSunExposedLowerleg
rs114352173 TAS2R20 IF788 3.05903574545e-08 0.027236429967900003 SkinSunExposedLowerleg
rs142220951 TAS2R20 IF788 3.05903574545e-08 0.027236429967900003 SkinSunExposedLowerleg
rs66500066 TAS2R20 IF788 3.05903574545e-08 0.027236429967900003 SkinSunExposedLowerleg
rs115164039 TAS2R20 IF788 3.2844241772e-08 0.0290233246858 SkinSunExposedLowerleg
rs34692077 TAS2R43 IF788 3.6812465271599995e-08 0.0315801287446 SkinSunExposedLowerleg
rs17079780 RNF130 IF681 3.6797983126199996e-08 0.0315801287446 SkinSunExposedLowerleg
rs62407264 RNF130 IF681 3.6797983126199996e-08 0.0315801287446 SkinSunExposedLowerleg
rs62407263 RNF130 IF681 3.6797983126199996e-08 0.0315801287446 SkinSunExposedLowerleg
rs17701824 GAD1 IF237 3.7930652444099995e-08 0.0323035898547 SkinSunExposedLowerleg
rs71443638 TAS2R20 IF788 4.02323428948e-08 0.034017319162 SkinSunExposedLowerleg
rs10998074 RUFY2 IF788 5.5610671747800005e-08 0.04668417263730001 SkinSunExposedLowerleg
rs10998073 DNA2 IF788 5.76018174265e-08 0.048012755864 SkinSunExposedLowerleg
rs10998177 DNA2 IF788 5.9883865589e-08 0.0495633945847 SkinSunExposedLowerleg
rs111623879 SLC7A9 IF2 6.09102151002e-08 0.050060324060500004 SkinSunExposedLowerleg
rs111959637 SLC7A9 IF2 6.17467605651e-08 0.0503954406389 SkinSunExposedLowerleg
rs11123158 IL36B IF962 7.47465063641e-08 0.060584629637199995 SkinSunExposedLowerleg
rs884171 BBC3 IF875 8.1905860341e-08 0.0659328246139 SkinSunExposedLowerleg
rs959312 TRNT1 IF788 8.470500224860001e-08 0.0677222353181 SkinSunExposedLowerleg
rs190340848 FAM21C IF679 8.80379532536e-08 0.0694421613937 SkinSunExposedLowerleg
rs140846169 LIMD1 IF809 8.745399714510001e-08 0.0694421613937 SkinSunExposedLowerleg
rs181820933 DCAKD IF538 1.14745781204e-07 0.08990524500779999 SkinSunExposedLowerleg
rs28423062 CES1 IF10 1.24016947867e-07 0.0958908154524 SkinSunExposedLowerleg
rs12425068 TULP3 IF1006 1.23556025725e-07 0.0958908154524 SkinSunExposedLowerleg
rs10998079 RUFY2 IF788 1.26970136482e-07 0.09753258087510001 SkinSunExposedLowerleg
rs1768545 KIAA0319L IF363 1.93923537045e-09 0.013579904569299998 Thyroid
rs6703605 KIAA0319L IF363 1.93923537045e-09 0.013579904569299998 Thyroid
rs6702503 KIAA0319L IF363 1.93923537045e-09 0.013579904569299998 Thyroid
rs6662175 KIAA0319L IF363 1.93923537045e-09 0.013579904569299998 Thyroid
rs11264174 KIAA0319L IF363 1.93923537045e-09 0.013579904569299998 Thyroid
rs1618735 KIAA0319L IF363 1.93923537045e-09 0.013579904569299998 Thyroid
rs1635717 KIAA0319L IF363 1.93923537045e-09 0.013579904569299998 Thyroid
rs1768553 KIAA0319L IF363 1.93923537045e-09 0.013579904569299998 Thyroid
rs1768552 KIAA0319L IF363 1.93923537045e-09 0.013579904569299998 Thyroid
rs1768551 KIAA0319L IF363 1.93923537045e-09 0.013579904569299998 Thyroid
rs6425947 KIAA0319L IF363 1.93923537045e-09 0.013579904569299998 Thyroid
rs1635718 KIAA0319L IF363 1.93923537045e-09 0.013579904569299998 Thyroid
rs1203129 KIAA0319L IF363 1.93923537045e-09 0.013579904569299998 Thyroid
rs1203135 KIAA0319L IF363 1.93923537045e-09 0.013579904569299998 Thyroid
rs1203133 KIAA0319L IF363 1.93923537045e-09 0.013579904569299998 Thyroid
rs1203136 KIAA0319L IF363 1.93923537045e-09 0.013579904569299998 Thyroid
rs6683661 KIAA0319L IF363 1.93923537045e-09 0.013579904569299998 Thyroid
rs1212907 KIAA0319L IF363 1.93923537045e-09 0.013579904569299998 Thyroid
rs1203144 KIAA0319L IF363 1.93923537045e-09 0.013579904569299998 Thyroid
rs1203131 KIAA0319L IF363 1.93923537045e-09 0.013579904569299998 Thyroid
rs4601579 DAP3 IF820 3.80016632245e-09 0.0253442532743 Thyroid
rs655590 KIAA0319L IF363 4.68258143892e-09 0.029809785316599998 Thyroid
rs2857641 NIPSNAP1 IF222 2.5814798311300002e-08 0.0690281191648 Thyroid
rs2245415 NIPSNAP1 IF222 2.5814798311300002e-08 0.0690281191648 Thyroid
rs2857640 NIPSNAP1 IF222 2.5814798311300002e-08 0.0690281191648 Thyroid
rs2530672 NIPSNAP1 IF222 2.5814798311300002e-08 0.0690281191648 Thyroid
rs2857639 NIPSNAP1 IF222 2.5814798311300002e-08 0.0690281191648 Thyroid
rs2071622 NIPSNAP1 IF222 2.5814798311300002e-08 0.0690281191648 Thyroid
rs2527337 NIPSNAP1 IF222 2.5814798311300002e-08 0.0690281191648 Thyroid
rs2530667 NIPSNAP1 IF222 2.5814798311300002e-08 0.0690281191648 Thyroid
rs2245185 NIPSNAP1 IF222 2.5814798311300002e-08 0.0690281191648 Thyroid
rs2530669 NIPSNAP1 IF222 2.5814798311300002e-08 0.0690281191648 Thyroid
rs2530668 NIPSNAP1 IF222 2.5814798311300002e-08 0.0690281191648 Thyroid
rs2531850 NIPSNAP1 IF222 2.5814798311300002e-08 0.0690281191648 Thyroid
rs2530673 NIPSNAP1 IF222 2.5814798311300002e-08 0.0690281191648 Thyroid
rs2857642 NIPSNAP1 IF222 1.96281996599e-08 0.0690281191648 Thyroid
rs2530670 NIPSNAP1 IF222 2.5814798311300002e-08 0.0690281191648 Thyroid
rs2857645 NIPSNAP1 IF222 2.5814798311300002e-08 0.0690281191648 Thyroid
rs2857637 NIPSNAP1 IF222 1.9574599044999998e-08 0.0690281191648 Thyroid
rs60831040 ATP6AP1L IF772 2.76005589552e-08 0.0690281191648 Thyroid
rs61312472 ATP6AP1L IF772 2.76005589552e-08 0.0690281191648 Thyroid
rs55861355 ATP6AP1L IF772 2.76005589552e-08 0.0690281191648 Thyroid
rs57674591 ATP6AP1L IF772 2.76005589552e-08 0.0690281191648 Thyroid
rs76811114 ATP6AP1L IF772 2.76005589552e-08 0.0690281191648 Thyroid
rs73768667 ATP6AP1L IF772 2.76005589552e-08 0.0690281191648 Thyroid
rs57127575 ATP6AP1L IF772 2.76005589552e-08 0.0690281191648 Thyroid
rs485353 DAP3 IF820 1.7119965712600003e-08 0.0690281191648 Thyroid
rs3756683 ATP6AP1L IF772 2.76005589552e-08 0.0690281191648 Thyroid
rs55688897 ATP6AP1L IF772 2.76005589552e-08 0.0690281191648 Thyroid
rs55874148 ATP6AP1L IF772 2.76005589552e-08 0.0690281191648 Thyroid
rs3734115 ATP6AP1L IF772 2.76005589552e-08 0.0690281191648 Thyroid
rs79715348 ATP6AP1L IF772 2.76005589552e-08 0.0690281191648 Thyroid
rs55975249 ATP6AP1L IF772 2.76005589552e-08 0.0690281191648 Thyroid
rs59984974 ATP6AP1L IF772 2.76005589552e-08 0.0690281191648 Thyroid
rs2252587 NIPSNAP1 IF222 2.5814798311300002e-08 0.0690281191648 Thyroid
rs2252472 NIPSNAP1 IF222 2.5814798311300002e-08 0.0690281191648 Thyroid
rs34649612 C12orf52 IF959 3.5551247195699995e-08 0.0873526682345 Thyroid
rs7342882 CDK3 IF381 5.2811934123900005e-08 0.08824315958580001 Thyroid
rs61943612 C12orf52 IF959 9.51397064856e-08 0.08824315958580001 Thyroid
rs61943611 C12orf52 IF959 9.51397064856e-08 0.08824315958580001 Thyroid
rs61943610 C12orf52 IF959 9.51397064856e-08 0.08824315958580001 Thyroid
rs61943609 C12orf52 IF959 9.51397064856e-08 0.08824315958580001 Thyroid
rs61943608 C12orf52 IF959 9.51397064856e-08 0.08824315958580001 Thyroid
rs61943607 C12orf52 IF959 9.51397064856e-08 0.08824315958580001 Thyroid
rs73192831 C12orf52 IF959 9.51397064856e-08 0.08824315958580001 Thyroid
rs61943606 C12orf52 IF959 9.51397064856e-08 0.08824315958580001 Thyroid
rs61943603 C12orf52 IF959 9.51397064856e-08 0.08824315958580001 Thyroid
rs61943602 C12orf52 IF959 9.51397064856e-08 0.08824315958580001 Thyroid
rs61943600 C12orf52 IF959 9.51397064856e-08 0.08824315958580001 Thyroid
rs61943599 C12orf52 IF959 9.51397064856e-08 0.08824315958580001 Thyroid
rs61943598 C12orf52 IF959 9.51397064856e-08 0.08824315958580001 Thyroid
rs729062 C12orf52 IF959 9.51397064856e-08 0.08824315958580001 Thyroid
rs61943605 C12orf52 IF959 9.51397064856e-08 0.08824315958580001 Thyroid
rs61943595 C12orf52 IF959 9.51397064856e-08 0.08824315958580001 Thyroid
rs61943616 C12orf52 IF959 9.51397064856e-08 0.08824315958580001 Thyroid
rs61943633 C12orf52 IF959 9.51397064856e-08 0.08824315958580001 Thyroid
rs9896427 CDK3 IF381 5.2811934123900005e-08 0.08824315958580001 Thyroid
rs8079794 CDK3 IF381 5.2811934123900005e-08 0.08824315958580001 Thyroid
rs113178430 CDK3 IF381 5.2811934123900005e-08 0.08824315958580001 Thyroid
rs8076690 CDK3 IF381 6.734520531150001e-08 0.08824315958580001 Thyroid
rs10852767 CDK3 IF381 5.2811934123900005e-08 0.08824315958580001 Thyroid
rs58190545 CDK3 IF381 5.2811934123900005e-08 0.08824315958580001 Thyroid
rs73192839 C12orf52 IF959 9.51397064856e-08 0.08824315958580001 Thyroid
rs7225323 CDK3 IF381 5.2811934123900005e-08 0.08824315958580001 Thyroid
rs61943639 C12orf52 IF959 9.51397064856e-08 0.08824315958580001 Thyroid
rs61943638 C12orf52 IF959 9.51397064856e-08 0.08824315958580001 Thyroid
rs73192836 C12orf52 IF959 9.51397064856e-08 0.08824315958580001 Thyroid
rs61943637 C12orf52 IF959 9.51397064856e-08 0.08824315958580001 Thyroid
rs61943636 C12orf52 IF959 9.51397064856e-08 0.08824315958580001 Thyroid
rs61943634 C12orf52 IF959 9.51397064856e-08 0.08824315958580001 Thyroid
rs143707579 C12orf52 IF959 9.51397064856e-08 0.08824315958580001 Thyroid
rs7342883 CDK3 IF381 5.2811934123900005e-08 0.08824315958580001 Thyroid
rs78810900 C12orf52 IF959 9.51397064856e-08 0.08824315958580001 Thyroid
rs61943563 C12orf52 IF959 9.51397064856e-08 0.08824315958580001 Thyroid
rs61943587 C12orf52 IF959 9.51397064856e-08 0.08824315958580001 Thyroid
rs61941445 C12orf52 IF959 9.51397064856e-08 0.08824315958580001 Thyroid
rs61941444 C12orf52 IF959 9.51397064856e-08 0.08824315958580001 Thyroid
rs7962908 C12orf52 IF959 9.51397064856e-08 0.08824315958580001 Thyroid
rs55931972 C12orf52 IF959 9.51397064856e-08 0.08824315958580001 Thyroid
rs73208728 C12orf52 IF959 9.51397064856e-08 0.08824315958580001 Thyroid
rs111265589 C12orf52 IF959 9.51397064856e-08 0.08824315958580001 Thyroid
rs61941442 C12orf52 IF959 9.51397064856e-08 0.08824315958580001 Thyroid
rs7136140 C12orf52 IF959 9.51397064856e-08 0.08824315958580001 Thyroid
rs59648468 C12orf52 IF959 9.51397064856e-08 0.08824315958580001 Thyroid
rs73208718 C12orf52 IF959 9.51397064856e-08 0.08824315958580001 Thyroid
rs61941436 C12orf52 IF959 9.51397064856e-08 0.08824315958580001 Thyroid
rs61941435 C12orf52 IF959 9.51397064856e-08 0.08824315958580001 Thyroid
rs11564 C12orf52 IF959 9.51397064856e-08 0.08824315958580001 Thyroid
rs1048889 C12orf52 IF959 9.51397064856e-08 0.08824315958580001 Thyroid
rs61941412 C12orf52 IF959 9.51397064856e-08 0.08824315958580001 Thyroid
rs61941411 C12orf52 IF959 9.51397064856e-08 0.08824315958580001 Thyroid
rs58250526 C12orf52 IF959 9.51397064856e-08 0.08824315958580001 Thyroid
rs61941408 C12orf52 IF959 9.51397064856e-08 0.08824315958580001 Thyroid
rs61738692 C12orf52 IF959 9.51397064856e-08 0.08824315958580001 Thyroid
rs61941407 C12orf52 IF959 9.51397064856e-08 0.08824315958580001 Thyroid
rs61941405 C12orf52 IF959 9.51397064856e-08 0.08824315958580001 Thyroid
rs11051065 CAPRIN2 IF772 6.64103520492e-08 0.08824315958580001 Thyroid
rs12314492 CAPRIN2 IF772 7.799713692e-08 0.08824315958580001 Thyroid
rs59729577 CLDN15 IF873 4.81476817146e-08 0.08824315958580001 Thyroid
rs12129715 DAP3 IF820 7.98084033347e-08 0.08824315958580001 Thyroid
rs61941446 C12orf52 IF959 9.51397064856e-08 0.08824315958580001 Thyroid
rs34831139 C12orf52 IF959 9.51397064856e-08 0.08824315958580001 Thyroid
rs6000851 SH3BP1 IF381 5.83788811724e-08 0.08824315958580001 Thyroid
rs61941450 C12orf52 IF959 9.51397064856e-08 0.08824315958580001 Thyroid
rs61943586 C12orf52 IF959 9.51397064856e-08 0.08824315958580001 Thyroid
rs61943585 C12orf52 IF959 9.51397064856e-08 0.08824315958580001 Thyroid
rs61943584 C12orf52 IF959 9.51397064856e-08 0.08824315958580001 Thyroid
rs112280465 C12orf52 IF959 9.51397064856e-08 0.08824315958580001 Thyroid
rs61943583 C12orf52 IF959 9.51397064856e-08 0.08824315958580001 Thyroid
rs73192814 C12orf52 IF959 9.51397064856e-08 0.08824315958580001 Thyroid
rs61943582 C12orf52 IF959 9.51397064856e-08 0.08824315958580001 Thyroid
rs61943581 C12orf52 IF959 9.51397064856e-08 0.08824315958580001 Thyroid
rs61943580 C12orf52 IF959 9.51397064856e-08 0.08824315958580001 Thyroid
rs61943579 C12orf52 IF959 9.51397064856e-08 0.08824315958580001 Thyroid
rs76097225 C12orf52 IF959 9.51397064856e-08 0.08824315958580001 Thyroid
rs61943578 C12orf52 IF959 9.51397064856e-08 0.08824315958580001 Thyroid
rs61943592 C12orf52 IF959 9.51397064856e-08 0.08824315958580001 Thyroid
rs61943570 C12orf52 IF959 9.51397064856e-08 0.08824315958580001 Thyroid
rs61943566 C12orf52 IF959 9.51397064856e-08 0.08824315958580001 Thyroid
rs61943565 C12orf52 IF959 9.51397064856e-08 0.08824315958580001 Thyroid
rs61943562 C12orf52 IF959 9.51397064856e-08 0.08824315958580001 Thyroid
rs77320948 C12orf52 IF959 9.51397064856e-08 0.08824315958580001 Thyroid
rs61941459 C12orf52 IF959 9.51397064856e-08 0.08824315958580001 Thyroid
rs61941458 C12orf52 IF959 9.51397064856e-08 0.08824315958580001 Thyroid
rs61941457 C12orf52 IF959 9.51397064856e-08 0.08824315958580001 Thyroid
rs61941456 C12orf52 IF959 9.51397064856e-08 0.08824315958580001 Thyroid
rs61941455 C12orf52 IF959 9.51397064856e-08 0.08824315958580001 Thyroid
rs73208740 C12orf52 IF959 8.968789935569999e-08 0.08824315958580001 Thyroid
rs61941454 C12orf52 IF959 9.51397064856e-08 0.08824315958580001 Thyroid
rs61941451 C12orf52 IF959 9.30112423837e-08 0.08824315958580001 Thyroid
rs61943569 C12orf52 IF959 9.51397064856e-08 0.08824315958580001 Thyroid
rs56188047 CRLF3 IF772 1.06223394025e-07 0.0978752255086 Thyroid
