# Supplementary material for: Joint analysis of expression levels and histological images identifies genes associated with tissue morphology
Source: Nat Commun. 2021 Mar 11;12:1609. doi: 10.1038/s41467-021-21727-x (PMC7952575; doi:10.1038/s41467-021-21727-x)
Supplement: Supplementary file 14 — Supplementary Datat 11 [file 41467_2021_21727_MOESM14_ESM.txt]

SNP Gene Image Feature P-Value FDR Tissue
rs2638045  SLC35A5     IF48    5.34117312144543e-07    True    0.02868047505533752       
rs2101632  SLC35A5     IF48    5.34117312144543e-07    True    0.02868047505533752      HeartAtrialAppendage 
rs2705517  SLC35A5     IF48    5.34117312144543e-07    True    0.02868047505533752      HeartAtrialAppendage 
rs2668223  SLC35A5     IF48    5.34117312144543e-07    True    0.02868047505533752      HeartAtrialAppendage 
rs2172196  SLC35A5     IF48    5.34117312144543e-07    True    0.02868047505533752      HeartAtrialAppendage 
rs2668222  SLC35A5     IF48    5.34117312144543e-07    True    0.02868047505533752      HeartAtrialAppendage 
rs2705543  SLC35A5     IF48    5.34117312144543e-07    True    0.02868047505533752      HeartAtrialAppendage 
rs2668220  SLC35A5     IF48    5.34117312144543e-07    True    0.02868047505533752      HeartAtrialAppendage 
rs2668217  SLC35A5     IF48    5.34117312144543e-07    True    0.02868047505533752      HeartAtrialAppendage 
rs34862701 SLC35A5     IF48    5.34117312144543e-07    True    0.02868047505533752      HeartAtrialAppendage 
rs2638031  SLC35A5     IF48    4.946215860744851e-07   True    0.02868047505533752      HeartAtrialAppendage 
rs2638022  SLC35A5     IF48    5.34117312144543e-07    True    0.02868047505533752      HeartAtrialAppendage 
rs2464611  SLC35A5     IF48    4.946215860744851e-07   True    0.02868047505533752      HeartAtrialAppendage 
rs2952326  SLC35A5     IF48    4.946215860744851e-07   True    0.02868047505533752      HeartAtrialAppendage 
rs2952327  SLC35A5     IF48    4.946215860744851e-07   True    0.02868047505533752      HeartAtrialAppendage 
rs2638018  SLC35A5     IF48    4.946215860744851e-07   True    0.02868047505533752      HeartAtrialAppendage 
rs1873571  SLC35A5     IF48    4.946215860744851e-07   True    0.02868047505533752      HeartAtrialAppendage 
rs2638017  SLC35A5     IF48    4.946215860744851e-07   True    0.02868047505533752      HeartAtrialAppendage 
rs2638016  SLC35A5     IF48    5.34117312144543e-07    True    0.02868047505533752      HeartAtrialAppendage 
rs2638037  SLC35A5     IF48    4.946215860744851e-07   True    0.02868047505533752      HeartAtrialAppendage 
rs2131008  SLC35A5     IF48    5.34117312144543e-07    True    0.02868047505533752      HeartAtrialAppendage 
rs2638042  SLC35A5     IF48    4.946215860744851e-07   True    0.02868047505533752      HeartAtrialAppendage 
rs2933141  SLC35A5     IF48    4.946215860744851e-07   True    0.02868047505533752      HeartAtrialAppendage 
rs2705559  SLC35A5     IF48    5.34117312144543e-07    True    0.02868047505533752      HeartAtrialAppendage 
rs116153413 FAM153B    IF16    6.73012556114283e-07    True    0.034693178096139664     HeartAtrialAppendage
rs914252    YBEY    IF2     1.6001621262027e-06     True    0.07855804823684225      HeartAtrialAppendage
rs4818835   YBEY    IF2     1.6458623916428699e-06  True    0.07855804823684225      HeartAtrialAppendage
rs2668214   SLC35A5    IF48    1.8482732755617e-06     True    0.08506855977124296      HeartAtrialAppendage 
